# Supplementary material for: Identification of microRNAs implicated in modulating resveratrol-induced apoptosis in porcine granulosa cells
Source: Front Cell Dev Biol. 2023 May 5;11:1169745. doi: 10.3389/fcell.2023.1169745 (PMC10211428; doi:10.3389/fcell.2023.1169745)
Supplement: Supplementary file 1 [file Table2.XLSX]

## Sheet: All
Table S2. All identified miRNAs and their expression levels
miRNA ID	CON-1	CON-2	CON-3	LOW-1	LOW-2	LOW-3	HIGH-1	HIGH-2	HIGH-3
novel_117	1.17902	1.95601	1.4324	0	0.533441	6.49905	0	0.661527	5.84317
novel_124	4.36239	0	0.661107	0	3.37846	0	0.593263	0.661527	0.947541
novel_125	1.65063	1.49577	1.98332	0	0.889068	5.77694	0	3.96916	3.47432
novel_127	0.707414	0.920476	0	0	1.06688	3.61058	0	0	0
novel_138	1.65063	1.03554	1.98332	1.51905	0.533441	0	0	0.220509	0.947541
novel_145	0.353707	0.920476	0.330554	0	0	0	0.395509	2.20509	3.31639
novel_154	0	0	0	0	0	0	0	0.220509	0
novel_156	1.17902	0	0	0	0	1.62476	0	0	3.63224
novel_157	0	0.460238	0	0	0.711255	0	0	2.4256	0
novel_158	0.353707	0	0	0	0.711255	0	0	0	2.6847
novel_16	8.37107	16.2234	17.6295	8.35478	15.8254	31.9537	8.7012	17.4202	20.688
novel_162	0	0	1.21203	0	1.06688	0	0.395509	0	0
novel_172	0	0	0	0	0	0	0	2.20509	0
novel_180	0	0	0	0	1.60032	0	0	0	0
novel_19	91.3744	116.555	169.905	93.4216	109.889	283.07	95.9109	174.864	240.991
novel_193	1.29693	0.575298	0	0	0	0	0	0	0
novel_194	0	0	0.220369	2.27858	0	0	0	0	0
novel_198	2.00434	1.26566	2.09351	1.51905	1.95595	0.722117	2.37305	2.20509	4.26393
novel_200	0	1.38071	0	0	0	0	0	0	0
novel_203	1.29693	0	2.64443	0	0	0	1.18653	0.441018	0
novel_204	0	0.460238	0	0	0	0	0	0	0
novel_210	0	0.690357	0	0	0	0	0	0	0
novel_217	0	0	0.771292	0.759525	0	4.69376	0.197754	0	0
novel_223	0	0	0.661107	0	0	0	0.593263	1.54356	2.21093
novel_224	0.47161	1.38071	0.550923	0	0	1.98582	0	0	0
novel_230	0.353707	0	1.21203	0	0.177814	0.180529	1.77979	0	0
novel_231	0	0	0	0	0	1.62476	0	0	0
novel_233	0.353707	0	0	0	0	0	0	2.86662	0
novel_237	0	0	0	0	0	0	0	0	1.89508
novel_238	2.94756	4.48732	1.4324	5.31668	1.42251	2.88847	0	3.52815	1.10546
novel_240	0.707414	0	0.330554	0	0	0	0	0	1.10546
novel_245	0	0.690357	0	0	0	0	2.1753	0	0
novel_247	0.117902	0	0	0	0	0	0	0	0
novel_248	0	0.460238	0	0	0	0	1.58204	0	0.631694
novel_251	0	0	0	0	0	1.44423	0	0	0
novel_252	0	0	0	0	0	0	2.37305	0	0
novel_255	0	0	0	0	0	1.08318	0	0	0
novel_257	0	0	0	1.51905	0	0	0	0.220509	1.26339
novel_258	0	0	0	0	1.42251	0	0	0	0
novel_259	0	0	0.330554	0	0	0	0	0	0
novel_261	0.235805	0.575298	1.65277	0	4.80097	4.87429	0.197754	3.96916	3.47432
novel_263	0.589512	0	1.76295	0	0	1.98582	3.36183	0	6.15902
novel_267	0.235805	0	0	0	0	0	0	0	0
novel_268	0	0.690357	0.771292	0.759525	0	0	0	0	0
novel_274	0.707414	0.805417	0	0	0	1.80529	0	0	3.00055
novel_279	0	0	0	0	0	0	0	0	2.21093
novel_288	0	0	1.21203	0	0	0	0.197754	0	0
novel_294	0.707414	0	0	0	0	0	1.58204	0.882036	0
novel_297	2.71176	5.06262	2.53424	0	0	0	2.1753	0.882036	0
novel_302	0	0	0	0	0	0	0	0	0.157923
novel_306	4.834	0.805417	2.42406	35.6977	5.86785	5.41588	6.92141	76.5166	3.63224
novel_308	0	0	0.550923	0	0	0	0.395509	0	0
novel_314	0	0	0	0	0.711255	0	0	0	1.89508
novel_317	1.88644	0.690357	0	0	0.711255	1.98582	0	3.08713	0.789617
novel_318	0	0.460238	0	0	0	1.08318	0	0	0
novel_321	0	0.920476	0	0	0	0	0	0	0
novel_323	0	0	0	0	0	0	0	0	1.57923
novel_325	0	0.460238	0.771292	0	0.889068	0	0	0	0
novel_326	0.117902	0	0.440738	0	0	0.361058	0.395509	0.220509	1.42131
novel_341	0	0	0	0	0	0	0	0.220509	0
novel_349	0	0	0	0	0	1.98582	0	0	0
novel_360	2.00434	1.49577	1.32221	1.51905	0.711255	0	0	0	0.789617
novel_364	0.353707	0.920476	1.32221	0	0.355627	0.541588	1.58204	0.441018	2.21093
novel_365	7.19205	0.11506	0.220369	0	0.355627	0.180529	0.988772	1.10255	0.789617
novel_368	0	0	0.440738	0	1.42251	0	0	0.882036	0.47377
novel_369	0	0	0	0	0	0	0	0	2.21093
novel_372	0	0	0	0	0	0	1.77979	3.96916	0
novel_380	0	1.38071	0	0	0	0	0	0	0
novel_381	0.235805	0	0	0	0	0	0	0	0
novel_382	0.825317	0	0	0	2.13376	4.15217	2.57081	0.661527	1.73716
novel_383	0	0	0.220369	0	0	0	0	0	1.89508
novel_386	0	0	0	0	0	0	0	0	1.73716
novel_388	0	0	0.110185	0	0	0	0	0	0
novel_391	0	0	0	0	0	2.16635	0	0	0
novel_394	0	0	0	0	0	0	0	1.98458	4.10601
novel_400	0	0	0	0	0	2.52741	0	0	0
novel_403	0.353707	0.805417	0.771292	0	0	0	0.988772	0	1.10546
novel_404	0	0	0	0	0	2.16635	0	0	0
novel_411	0	0	0	0	0	2.16635	0	0	0
novel_423	0	0	0	0	0	0.902646	0	1.54356	0
novel_428	0	0	0	0	0	2.16635	0	0	0
novel_432	6.72044	13.6921	8.26384	8.35478	15.6476	32.3147	15.6226	14.5536	26.847
novel_433	0	0	0	0	0	0	0	2.4256	0
novel_434	0.117902	0.230119	0	0	0	0	0.395509	0	0.157923
novel_437	0	0	0	0	0	0	0	2.86662	0
novel_446	0	0	0	0	0	2.34688	0	0	0
novel_451	0	0	0	0	0	1.44423	0	0	0
novel_452	0	0	0	0	0	0	0	0	1.73716
novel_453	0	0	0	0	0	0	0	0	1.10546
novel_458	1.53273	1.1506	0	0	0.533441	7.04064	0	2.20509	2.52678
novel_46	30.3009	34.5179	47.5997	113.929	36.4518	45.8544	27.6856	93.9369	30.1634
novel_461	0	0	0	0	0	0	0	1.54356	0
novel_462	0	0.345179	0	0	0	2.16635	1.38428	0	0
novel_464	0	0	0	0	0	1.2637	0	0	1.26339
novel_466	0	0.230119	0	0	2.48939	4.87429	0.988772	1.76407	0
novel_470	0	0	0	0	0	2.34688	0	0	0
novel_472	0	0	0	0	0	0	0	2.20509	0.789617
novel_475	0.707414	0	0.661107	0	0	0	1.38428	3.08713	1.57923
novel_485	0	0	0	0	0	2.52741	0	0	0
novel_486	0	0	0	0	0	2.88847	0	2.20509	0
novel_490	0	1.1506	0	0	0	0	0	0	0
novel_496	0	0	0	0	0	1.2637	0.197754	0	0
novel_499	1.29693	0.920476	0.881476	0	0	0	0	1.32305	4.42186
novel_506	0	0	0	0	0	1.80529	0	0	0
novel_510	0	0	0	0	0	0	0	0	0.315847
novel_512	0	0.345179	0.110185	0	2.13376	0	1.58204	0	0
novel_515	0	1.03554	0	0	0.889068	1.2637	0.395509	0	0
novel_517	0	0	0	0	0	0	0	2.4256	0
novel_522	0	0.11506	0	0	0	0	0.197754	1.10255	0.157923
novel_524	0.353707	0.690357	0.440738	0	0.889068	0	0	0	0
novel_529	0	0	0	0	0	0	1.38428	0	0
novel_530	0	0	0	0	0	0	0	2.4256	0
novel_531	0	0.345179	0	0	0	0	0	0	0.631694
novel_532	0	0	0	0	0	0	0	2.20509	0
novel_538	0	0	0	0	0	0	0	0	1.42131
novel_540	0	0	0	0	1.95595	0	0	0	0
novel_548	0	0	0	0	0	0	0.791018	0	0
novel_550	0.589512	0	0	0	1.2447	0	0	0	0
novel_551	0	0	0	0	0	0	0	0	1.89508
novel_552	0.353707	0.575298	0.330554	0	0	0	0	0	1.73716
novel_557	0	0	0	0	0	0	1.97754	0	0
novel_562	0	0	0	0	0	0	0	0	2.05301
novel_563	0	0	0	0	0	1.80529	0	0	0
novel_564	0	0	0	0	0	2.16635	0	0	0.631694
novel_565	0	0	0	0	0	0	0	0	1.42131
novel_568	0	0	0	0	1.95595	0	0	0	0
novel_570	0	1.03554	0	0	0	0	0	0	0
novel_572	0	1.26566	0	0	0	0	0	0	0
novel_573	0	0	0	0	0	0	0	2.4256	0
novel_575	0	0	1.10185	0	0	0	0	0	0
novel_577	0.707414	0.11506	0.220369	0	0	1.80529	0	0	0.947541
novel_578	0	0	0	0	0	0	0	0	1.26339
novel_580	0.47161	1.72589	0	0	0	0	0	0	0
novel_581	0	0	0	0	0	1.62476	0	0	0
novel_582	0	0	0	0	0	1.44423	0	0	0
novel_586	0	0	0	0	0	1.80529	0	0	0
novel_596	0	0	0	0	1.60032	0	0	0	0
novel_598	0	0	0	0	0	0	2.1753	0	0
novel_599	0	0	0.330554	0	0.711255	0	0	0	0
novel_600	0	0	0	0	0	0	0	0	1.26339
novel_604	0	0	0	0	0	0	0	0	0.315847
novel_606	1.06112	0	0	0	0	0	0	0	0
novel_609	0	0	0	0	0	0	0	1.98458	0
novel_610	0	0	0	0	1.2447	0	0	0.220509	0
novel_613	0	0	0.881476	0	0	0	0	0	0
novel_616	0.235805	0	0.771292	3.79763	2.84502	0	1.77979	3.74865	0
novel_618	0	0	0	0	0	0	0	0	0.47377
novel_621	0	0	0.881476	0	0	0	0	0	0
novel_623	0	0	0	0	0	1.62476	0	0	0
novel_624	0	0	0	0	0	1.2637	0	0	0
novel_625	1.17902	0	0	0	0	0	0	0	0
novel_626	0	0	0	0	0	0	0	1.76407	0
novel_627	0	0	0	0	0.355627	0	0	1.32305	0
novel_630	0	0	0	0	0	0	0	0	1.26339
novel_635	0	0	0.440738	3.79763	0.711255	0	4.3506	7.71782	0
novel_636	0	0	0	0	0	0	0	0	1.57923
novel_637	0	0	0	0	0	0	0	0	1.42131
novel_638	0.943219	0	0	0	0	0	0	0	0
novel_641	0	0	0	1.51905	0	0	0	1.54356	0
novel_642	0	0	0	0	0	0	0	0	1.57923
novel_643	0	0	0	0	0	1.44423	0	0	0
novel_647	0	0	0	0	0	0	0	0	1.42131
novel_648	0	0	0	0	0	0	0	1.98458	0
novel_651	1.06112	0	0	0	0	0	0	0	0
novel_653	0	0	0	0	0	0	0	0	1.42131
novel_655	1.88644	1.03554	2.8648	4.55715	1.06688	1.98582	0	0.882036	1.42131
novel_657	0	0	0	0	0	0	0	1.76407	0
novel_659	0.943219	0	0	0	0	0	0	0	0
novel_660	0	0.920476	0	0	0	0	0	0	0
novel_663	42.6807	41.5365	48.5914	56.2049	60.9901	118.969	48.2521	56.2298	95.8596
novel_665	0	0	0	0	0	1.2637	0	0	0
novel_667	0.589512	0.460238	0	0	0	0	0	0	0
novel_670	0	0	0.771292	0	0	0	0	0	0
novel_672	0	0	0	0	0	1.2637	0	0	0
novel_673	0	0	0	0	0	0	0	1.32305	0
novel_674	0	0	0	0	0	2.34688	0	0	0
novel_675	0	0	0	0	0	1.44423	0	0	0
novel_678	0	0	0	0	0	1.62476	0	0	0
novel_680	0	0	0.881476	0	0	0	0	0	0
novel_681	0	0	0	0	0	0	0	1.76407	0
novel_684	0	0	0	0	1.2447	0	0	0	0
novel_685	0	0.690357	0	0	0.177814	0	0	0	0
novel_687	0	0	0	0	1.2447	0	0	0	0
novel_689	0	0	0	0	0	0	0	0	1.26339
novel_690	0	0	0	0	0	0	0	0.441018	0
novel_695	1.41483	0	0	0	0	0	0	0	0
novel_697	0	0	0	0	0	0	0	0	2.21093
novel_701	0	0	0	0	0	1.80529	0	0	0
novel_706	0	0	0	0	0	0	0	1.54356	0
novel_708	0	0	0.220369	0	0	0	0	0	0
novel_710	0	0	0	5.31668	0	0	0	0	0
novel_711	0	0	0	0	0	0	1.38428	0	0
novel_712	0	0	0	0	0	0	0	0	1.10546
novel_713	0.589512	0	0	0	0	0	0	0	0
novel_717	0	0	0	0	0	0	0	1.76407	0
novel_718	0	0	0	0	0	0	0	0	1.26339
novel_720	0	0	0	0	0	0	0	0	1.73716
novel_723	0	0	0	0	0	0	0	1.54356	0.947541
novel_725	0	0	0	0	0	0	0	1.54356	0
novel_727	0	0	0	0	0	0	1.58204	0	0
novel_730	0.353707	0	0.330554	0	0	0	0	0	0
novel_731	0	0	0	0	0	0	1.58204	0	0
novel_732	0	0	0.550923	0	0.533441	0	0	0	0
novel_733	0	0	0.771292	0	0	0	0	0	0
novel_734	0	0	0	0	0	0	0	0	1.10546
novel_736	0	0	0	0	0	0	0	1.76407	0
novel_740	0	0	0	0	0	0	0	0	1.10546
novel_741	0	0.920476	0	0	0	0	0	0	0
novel_743	0	0	0	0	0	0	1.58204	0	0
novel_745	0.825317	0	0	0	0	0	0	0	0
novel_748	0	0	0	0.759525	0	0	0	0	0
novel_750	0	0	0.771292	6.0762	0.711255	0	0	0	0
novel_752	0	0	0.661107	0	0	0	0	0	0
novel_91	8.37107	13.0017	6.50089	2.27858	9.60194	24.552	3.95509	9.26138	4.57978
ssc-let-7a	7069.31	10405	13355.2	5119.96	13014.2	23760.5	12978.4	17709.3	23064.7
ssc-let-7c	1283.6	1836.58	2237.19	1305.62	2087.18	3877.59	1918.61	2653.17	3343.56
ssc-let-7d-3p	119.671	162.464	163.183	130.638	163.233	357.628	129.925	248.514	380.122
ssc-let-7d-5p	286.857	435.27	583.097	274.948	502.679	878.636	466.701	624.923	874.896
ssc-let-7e	999.93	1305.81	1584.34	1035.23	1355.3	1726.94	1205.31	1574.66	2255.31
ssc-let-7f-3p	0.47161	0.575298	0.550923	0	0.711255	0	0	0.220509	0
ssc-let-7f-5p	12288	17027.7	17662.5	16556.9	18427.7	33762	24698	20739.5	26095.8
ssc-let-7g	6379.34	6095.51	7211.03	5867.33	6874.99	7891.29	5678.32	7217.26	8238.08
ssc-let-7i-3p	0.117902	0.460238	0.661107	0	0.177814	1.98582	0	1.32305	0
ssc-let-7i-5p	8882.29	9351.93	11334.4	10702.5	10858.2	18290.3	9709.75	12201.2	15928.5
ssc-miR-1	185.107	113.334	91.1226	1326.13	112.378	331.452	188.46	1349.74	123.022
ssc-miR-100	25521.7	31622.5	31831.1	22595.9	32672.5	45023.6	35309.9	37690.5	44232.3
ssc-miR-101	418.789	470.709	450.875	385.839	405.593	273.321	408.363	505.186	227.094
ssc-miR-103	907.141	1136.67	1385.13	903.835	881.956	824.296	1018.44	815.001	1421.31
ssc-miR-10382	0	0.920476	0	0	0.533441	2.52741	0	0	0
ssc-miR-10384	32.8948	38.545	34.8183	41.0144	36.9852	47.1181	28.0811	76.0756	88.9109
ssc-miR-10386	0.117902	0.11506	0.991661	2.27858	0.177814	1.80529	3.36183	3.52815	0
ssc-miR-10388	1.65063	0.345179	0	0	0	0	0	0.441018	0
ssc-miR-10390	0	0	0.110185	7.59525	0.889068	2.88847	0	0	0
ssc-miR-10391	0	0	0	0	1.2447	0	0	2.20509	0
ssc-miR-105-1	0	1.38071	0	0	0	0	0	0.220509	0
ssc-miR-106a	0.117902	1.03554	0.550923	1.51905	0	0	0	0.661527	0
ssc-miR-107	49.1653	38.3148	72.3912	54.6858	37.3409	24.552	19.9732	24.697	60.0109
ssc-miR-10a-3p	0	0	0.110185	3.0381	0.355627	0	1.58204	3.30764	0
ssc-miR-10a-5p	24.5237	35.3233	34.1572	180.007	129.804	66.4348	50.2296	289.749	52.5885
ssc-miR-10b	7193.93	9534.76	10048.2	7545.88	11038	12750.8	11021.8	7080.99	10661.1
ssc-miR-122-3p	0.47161	0.805417	0.440738	0.759525	2.13376	0	0.197754	8.82036	0
ssc-miR-122-5p	35.6065	2.76143	5.39904	75.193	1593.03	25.9962	12.4585	10635.8	25.4257
ssc-miR-124a	0.707414	0.230119	3.63609	5.31668	6.04566	0.180529	4.94386	7.71782	2.6847
ssc-miR-125a	499.67	601.761	917.947	570.403	946.502	1292.05	482.125	750.613	1488.74
ssc-miR-125b	1554.66	1903.55	2329.63	1774.25	2029.03	2427.76	1438.66	2402.67	3396.3
ssc-miR-126-3p	119.435	93.1982	118.779	313.684	209.109	246.242	213.179	1039.7	229.621
ssc-miR-126-5p	0.825317	1.49577	2.64443	8.35478	3.20065	2.88847	4.3506	20.2868	3.79016
ssc-miR-127	100.571	83.073	114.041	127.6	149.541	152.728	92.7469	230.652	215.25
ssc-miR-1271-3p	0	0.575298	0	0	0	0	0	0	0
ssc-miR-1271-5p	310.083	315.378	369.449	252.922	334.112	791.621	316.803	462.408	711.13
ssc-miR-128	979.297	1273.59	1884.27	1327.65	2439.6	4494.64	2405.88	3590.55	3592.29
ssc-miR-1285	3.18336	3.33673	6.83144	107.093	7.64599	1.80529	3.75734	4.41018	3.00055
ssc-miR-1296-5p	9.07848	6.32828	6.3907	3.0381	6.5791	5.59641	2.1753	9.92291	10.8967
ssc-miR-129a-3p	2.12224	1.1506	1.98332	3.79763	2.13376	0.180529	2.57081	5.73324	6.94863
ssc-miR-129a-5p	65.5537	85.6043	116.024	142.791	180.303	349.866	182.725	337.599	367.488
ssc-miR-1306-3p	29.4756	40.7311	34.7081	26.5834	36.0962	134.133	91.1648	147.3	78.6459
ssc-miR-1306-5p	19.6897	36.8191	28.5378	15.1905	26.672	25.6352	23.9283	19.8458	30.3213
ssc-miR-1307	813.88	853.742	979.1	663.066	935.3	1639.75	685.219	1318.2	1910.72
ssc-miR-130a	4.7161	1.72589	5.83978	6.0762	2.13376	16.4282	1.77979	3.30764	8.84372
ssc-miR-130b-3p	0.707414	0.230119	0.991661	2.27858	0	4.15217	1.58204	0.661527	3.15847
ssc-miR-130b-5p	47.0431	84.6838	115.143	43.2929	83.5724	565.237	121.026	260.201	225.831
ssc-miR-132	25.9385	52.0069	55.7534	26.5834	38.7634	64.4489	32.6295	65.2707	87.3317
ssc-miR-133a-3p	6.24883	1.72589	4.2972	13.6715	4.44534	4.3327	6.13039	25.7996	2.21093
ssc-miR-133a-5p	0.353707	0.345179	0.220369	2.27858	0	0	0	2.86662	0.157923
ssc-miR-133b	0.117902	0	0	0	0.177814	0	0	1.54356	0.157923
ssc-miR-1343	45.7461	53.9629	69.3061	57.7239	67.3914	235.771	63.6769	180.597	151.607
ssc-miR-135	0.117902	0	0.220369	0	4.26753	0	0.988772	1.32305	0.631694
ssc-miR-136-3p	0.47161	0.345179	3.19535	12.1524	7.8238	2.34688	2.57081	7.93833	2.21093
ssc-miR-136-5p	0.589512	1.26566	1.54258	3.0381	3.02283	0.541588	4.54835	4.41018	1.57923
ssc-miR-137	0	0	0	0.759525	0.889068	0	0.197754	0.661527	0.315847
ssc-miR-138	0	0	0.550923	0	0.711255	4.3327	0.197754	2.20509	0.315847
ssc-miR-1388	0.825317	0	0	0	0	0	0	0	1.10546
ssc-miR-139-3p	0	0.690357	0.881476	0	1.77814	3.24953	0	2.86662	0.315847
ssc-miR-139-5p	28.4145	14.9577	38.234	45.5715	79.3049	70.0453	65.8522	104.962	96.3333
ssc-miR-140-3p	3235.48	2986.95	3108.97	3715.6	2765.18	3741.47	1917.23	4118.45	6297.2
ssc-miR-140-5p	288.507	261.645	345.979	287.86	307.795	200.207	196.766	210.145	401.442
ssc-miR-141	0	0	0.550923	3.0381	0.177814	0.541588	0.197754	0.882036	0.315847
ssc-miR-142-3p	0.589512	0.575298	0.330554	3.0381	0.177814	108.318	0.197754	9.04087	1.42131
ssc-miR-142-5p	2.00434	0	0.330554	5.31668	1.06688	70.948	0	19.1843	0.47377
ssc-miR-143-3p	74509.8	85769.8	74099.4	116968	71380.8	101564	87073.7	122599	93263.8
ssc-miR-143-5p	17.8033	25.7733	29.86	14.431	25.783	29.0652	13.2496	16.3177	23.3727
ssc-miR-144	0	0	0	0.759525	0	0	0	2.64611	0
ssc-miR-145-3p	40.9121	37.2793	55.6432	67.5977	88.1956	162.296	73.9602	78.7217	75.4874
ssc-miR-145-5p	378.702	394.884	504.755	728.385	460.182	406.552	319.374	218.304	732.607
ssc-miR-1468	2.47595	4.2572	2.20369	0.759525	5.1566	12.8176	4.54835	10.8049	7.10656
ssc-miR-146a-5p	36.5497	44.2979	98.8355	102.536	43.3865	581.124	27.0924	183.243	22.8989
ssc-miR-146b	20.0434	23.127	40.6581	104.814	62.7682	64.0879	45.6813	60.8605	51.1672
ssc-miR-148a-3p	12780.3	13847.3	14145.2	21859.9	16519.1	21759.2	16741.5	33250.3	28661.7
ssc-miR-148a-5p	33.0127	31.0661	45.947	53.9263	43.0309	19.8582	28.0811	78.2807	70.7497
ssc-miR-148b-3p	342.624	314.458	440.077	350.141	339.802	571.917	278.043	382.363	1308.08
ssc-miR-148b-5p	6.60253	2.18613	2.97498	2.27858	3.73409	3.97164	3.95509	2.4256	12.6339
ssc-miR-149	159.876	186.396	190.95	319.76	188.305	314.843	204.478	294.159	376.805
ssc-miR-150	0.943219	0.11506	0.220369	2.27858	4.62315	0.361058	0.197754	3.74865	1.73716
ssc-miR-151-3p	6699.8	8489.44	7629.73	8527.95	8997.55	19993.6	10262.1	14386.7	19535.9
ssc-miR-151-5p	22.991	27.9595	23.2489	38.7358	24.5383	24.3714	27.4879	34.1789	33.1639
ssc-miR-152	461.824	475.541	520.952	470.906	310.818	377.848	252.532	475.418	509.935
ssc-miR-153	0.117902	0	0.991661	0	1.06688	0	0.791018	2.20509	0.47377
ssc-miR-155-3p	0.825317	1.26566	0	0	0	0	0.988772	0	0
ssc-miR-155-5p	359.484	395.92	556.322	352.42	456.981	520.466	333.612	302.097	795.619
ssc-miR-15a	3.30127	5.06262	1.32221	2.27858	3.9119	0	0.593263	0.882036	5.05355
ssc-miR-15b	28.6503	25.4282	29.5295	22.7858	23.4714	34.3006	12.854	16.7587	55.1153
ssc-miR-16	124.269	154.41	156.793	214.946	110.956	124.204	68.8186	125.69	102.808
ssc-miR-17-3p	1.65063	1.61083	2.09351	0	4.62315	0	0	0.220509	2.84262
ssc-miR-17-5p	60.0123	32.907	67.6533	42.5334	28.9836	155.616	24.5216	41.2352	30.953
ssc-miR-181a	227.198	201.239	297.829	344.824	251.606	292.277	156.819	350.609	557.628
ssc-miR-181b	70.8593	69.9562	101.921	63.0406	100.465	125.468	62.2927	114.224	154.291
ssc-miR-181c	1.53273	2.76143	1.76295	0.759525	0.355627	4.51323	0.593263	1.98458	1.10546
ssc-miR-181d-5p	13.9125	18.2945	25.8934	30.381	26.1386	32.3147	21.1597	17.1997	48.1667
ssc-miR-182	51.1696	75.8242	82.1977	113.929	104.377	315.204	114.104	106.065	168.978
ssc-miR-183	83.2391	96.8801	80.9856	135.195	194.706	717.604	215.75	336.717	306.845
ssc-miR-1839-3p	0	0.345179	0	0	0	1.2637	0.197754	0	0.789617
ssc-miR-1839-5p	18.6286	16.4535	12.561	10.6334	20.6264	21.1219	14.8316	28.4457	18.477
ssc-miR-184	52.4666	83.9935	60.4913	116.207	103.488	222.412	189.053	371.778	180.822
ssc-miR-1842	6.36673	14.0373	3.63609	2.27858	2.84502	10.2902	11.8653	9.48189	12.7918
ssc-miR-185	297.35	337.009	458.919	255.96	305.662	339.034	392.543	285.118	386.913
ssc-miR-186-5p	103.636	114.484	138.612	152.665	102.243	128.356	70.4006	88.4241	121.443
ssc-miR-187	6.01302	10.3554	6.83144	0.759525	9.06849	26.7183	5.33937	6.61527	10.1071
ssc-miR-18a	4.834	3.33673	5.83978	0	4.44534	9.38752	0	3.74865	2.36885
ssc-miR-190a	1.41483	2.64637	1.54258	2.27858	0	0	0	0.220509	0
ssc-miR-190b	0.235805	0.575298	0	1.51905	0	1.2637	0.593263	1.10255	0
ssc-miR-191	1655.82	1946.81	2821.5	1313.98	2547.36	2616.05	1504.32	2233.98	3365.51
ssc-miR-192	19.1002	13.1168	14.1036	42.5334	66.3245	50.3677	27.4879	1040.14	12.1601
ssc-miR-193a-3p	0	0	0.110185	1.51905	1.2447	1.62476	0	0.220509	0
ssc-miR-193a-5p	87.8373	84.6838	106.659	63.0406	86.4174	136.119	69.4118	95.9214	166.451
ssc-miR-194a-3p	0	0	0.550923	0	0	0	0	1.54356	0
ssc-miR-194a-5p	1.88644	0.575298	2.42406	4.55715	4.62315	16.2476	0.593263	343.112	3.00055
ssc-miR-194b-5p	1.29693	0	1.98332	0	0	0	0	3.52815	2.6847
ssc-miR-195	5.77722	8.62947	13.0018	22.7858	5.86785	16.4282	5.53713	8.82036	12.6339
ssc-miR-196a	0.707414	0.920476	0	1.51905	3.73409	32.3147	1.38428	3.52815	0.157923
ssc-miR-196b-5p	0.47161	1.72589	0.440738	2.27858	1.60032	48.7429	2.76856	1.54356	0
ssc-miR-199a-3p	25.2311	29.5703	35.81	116.207	18.137	310.149	18.7867	157.664	19.2667
ssc-miR-199a-5p	29.2398	17.1439	28.9785	73.6739	14.0473	114.997	9.68997	93.2753	18.9508
ssc-miR-199b-3p	25.2311	29.5703	35.81	116.207	18.137	310.149	18.7867	157.002	19.2667
ssc-miR-199b-5p	1.65063	0.345179	1.54258	40.2548	2.6672	9.38752	3.75734	3.08713	1.57923
ssc-miR-19a	0.47161	0	4.9583	1.51905	0	10.2902	0.593263	1.10255	0.157923
ssc-miR-19b	10.7291	5.9831	13.4425	15.95	8.89068	22.7467	7.51467	4.41018	2.36885
ssc-miR-200b	3.53707	6.32828	3.30554	36.4572	12.6248	3.97164	10.6787	62.1836	10.1071
ssc-miR-202-3p	0.707414	0.575298	1.32221	7.59525	1.42251	4.3327	35.9913	42.9993	42.4814
ssc-miR-202-5p	14.6199	13.9222	13.6629	20.5072	13.1582	38.2722	15.2271	26.6816	14.6869
ssc-miR-204	26.4101	24.5077	25.1221	40.2548	45.6981	67.3374	28.4766	175.746	59.3792
ssc-miR-205	1.65063	7.24875	0.991661	12.1524	3.9119	0.361058	1.58204	14.1126	1.42131
ssc-miR-206	20.1613	20.2505	11.349	145.069	15.292	14.2618	38.5621	500.776	14.371
ssc-miR-20a-3p	0.353707	0	0	0	0	0	0	0	0
ssc-miR-20a-5p	41.1479	45.7937	57.7367	55.4453	33.0733	245.339	33.6183	41.6762	30.0055
ssc-miR-20b	0.943219	0	0	0	0.711255	0	0	0.661527	0
ssc-miR-210	4.48029	2.41625	8.37402	5.31668	3.20065	26.8989	0.197754	6.39476	6.47486
ssc-miR-212	4.59819	10.9307	12.4509	5.31668	25.2495	133.411	23.9283	46.3069	64.9066
ssc-miR-21-3p	3.18336	4.8325	8.15366	2.27858	4.08971	3.069	1.77979	7.2768	2.05301
ssc-miR-214-3p	2.59385	3.33673	4.73793	9.1143	3.37846	9.38752	2.96632	13.01	8.52787
ssc-miR-214-5p	2.35805	1.95601	5.39904	5.31668	0.889068	16.6087	0	13.2305	3.63224
ssc-miR-215	0.47161	1.61083	3.41572	22.0262	1.42251	9.02646	9.68997	9.26138	3.94809
ssc-miR-21-5p	748528	704023	693831	675000	697978	562480	690067	571517	559571
ssc-miR-217	0.353707	0.11506	0	0.759525	0	0	0	0.661527	0
ssc-miR-218-5p	86.5404	61.5569	122.415	115.448	162.522	57.4083	137.242	299.892	120.969
ssc-miR-219a	16.5063	25.4282	26.5545	9.1143	17.6035	72.0312	20.962	28.2252	25.4257
ssc-miR-219b-3p	0.707414	1.03554	3.52591	4.55715	9.77975	2.70794	5.33937	13.8921	4.7377
ssc-miR-221-3p	200.198	271.195	403.055	179.248	196.662	386.874	148.118	168.91	409.022
ssc-miR-221-5p	38.7899	36.5889	66.2209	52.4072	57.6116	114.997	38.1666	19.1843	79.4355
ssc-miR-222	192.417	249.564	337.495	144.31	298.727	1157.01	270.133	287.985	611.48
ssc-miR-223	0	0	0	0	1.06688	0	0	2.20509	0.157923
ssc-miR-22-3p	1724.2	1458.61	2021	1701.34	1649.04	1540.09	1247.24	1901.45	1263.86
ssc-miR-224	6.24883	14.2674	20.3841	16.7096	71.6589	35.7448	5.53713	14.1126	14.2131
ssc-miR-22-5p	103.518	106.89	93.8772	78.2311	85.884	143.701	109.952	144.433	114.968
ssc-miR-2320-3p	58.8333	86.985	67.6533	28.862	94.419	354.92	131.704	192.945	144.816
ssc-miR-2320-5p	25.8206	20.3655	31.623	21.2667	18.137	25.9962	17.4024	26.4611	63.8011
ssc-miR-2366	1.06112	5.29274	5.83978	3.0381	4.62315	4.3327	4.3506	1.76407	4.57978
ssc-miR-23a	576.071	587.724	727.328	549.137	472.806	380.375	351.014	508.053	981.337
ssc-miR-23b	1176.55	792.875	903.954	1147.64	909.161	525.882	448.903	798.463	1384.04
ssc-miR-2411	24.9953	24.3926	30.6313	22.7858	12.447	40.7996	22.7418	15.2151	21.6355
ssc-miR-24-1-5p	156.574	161.198	159.547	189.122	213.376	208.692	142.581	165.823	302.581
ssc-miR-24-2-5p	14.1483	9.20476	12.1203	12.9119	13.1582	17.5113	17.9957	15.4356	17.8454
ssc-miR-24-3p	10919.1	11903.4	11124	13987.4	10127	12247.1	10290.4	13800.3	15724.8
ssc-miR-2483	3.89078	3.33673	5.39904	6.83573	6.5791	7.4017	6.72365	8.82036	9.63333
ssc-miR-26a	11893.1	13333.8	16653.6	9006.45	12530.5	16017.5	9865.18	13250.6	18364.1
ssc-miR-26b-3p	0	2.87649	0	2.27858	2.31158	3.79111	0	0	1.73716
ssc-miR-26b-5p	346.633	330.106	405.259	295.455	270.81	420.994	206.653	328.559	638.011
ssc-miR-27a	111.654	109.076	167.04	181.527	125.892	552.961	96.8997	251.601	163.925
ssc-miR-27b-3p	11375.7	9572.15	9741.75	11795.4	10827.1	7130.9	8059.68	13680.4	11777.6
ssc-miR-27b-5p	94.4398	101.943	135.747	96.4597	104.732	160.671	107.183	131.644	183.665
ssc-miR-28-3p	624.411	754.791	797.185	820.287	904.004	1551.11	804.861	1007.29	1901.71
ssc-miR-28-5p	135.941	129.557	143.46	150.386	118.246	149.659	90.1761	165.382	135.183
ssc-miR-296-3p	118.374	158.437	185.551	118.486	125.359	237.938	184.9	262.185	237.043
ssc-miR-299	0.235805	0.345179	1.21203	0	0.889068	0	0.197754	0	0
ssc-miR-29a-3p	199.962	171.209	244.279	339.508	196.484	299.317	146.338	366.927	375.068
ssc-miR-29a-5p	0	1.38071	0.771292	0	0	2.34688	0	2.64611	0
ssc-miR-29b	2.82966	1.61083	2.64443	3.79763	3.9119	8.6654	1.18653	6.61527	3.00055
ssc-miR-29c	0.825317	0	1.10185	0	0.177814	0.180529	0.197754	1.32305	0.789617
ssc-miR-30a-3p	165.063	183.865	199.214	230.136	258.363	453.67	181.143	347.522	471.56
ssc-miR-30a-5p	2762.22	2567.67	3019.39	4162.96	3299.15	3200.06	3099.8	3240.82	4279.25
ssc-miR-30b-3p	3.89078	7.24875	9.2555	0.759525	2.84502	8.48487	9.88772	2.64611	7.73825
ssc-miR-30b-5p	23.1089	14.6126	17.7397	25.0643	15.8254	23.2883	11.6675	37.0455	12.7918
ssc-miR-30c-1-3p	4.59819	4.48732	1.54258	3.79763	6.40129	5.05482	2.96632	0.882036	8.68579
ssc-miR-30c-3p	28.7682	43.8377	64.7885	56.2049	51.2103	92.2504	116.477	97.024	82.7519
ssc-miR-30c-5p	176.5	174.66	229.955	154.943	241.649	320.259	156.226	353.476	406.653
ssc-miR-30d	5143.96	4911.78	5868.98	5704.79	6297.63	8661.25	5200.75	5792.55	11166
ssc-miR-30e-3p	99.5096	111.148	109.523	88.1049	117.001	240.104	109.754	148.844	344.431
ssc-miR-30e-5p	280.844	266.823	346.971	400.27	363.095	295.165	194.195	249.837	308.898
ssc-miR-31	67.0865	57.1846	74.4847	49.3691	54.7666	59.2136	32.8272	54.0247	79.7514
ssc-miR-32	5.77722	7.47887	10.3573	10.6334	8.89068	16.2476	6.13039	17.8612	6.00109
ssc-miR-320	168.247	240.244	268.63	274.948	372.52	933.878	448.112	512.022	1022.08
ssc-miR-323	9.31429	14.9577	13.5527	3.0381	18.3148	44.7713	12.2608	26.0201	29.5317
ssc-miR-324	1.53273	1.84095	1.76295	3.79763	0	2.70794	1.38428	0.882036	7.10656
ssc-miR-325	0	0	0.440738	0	0	0	0	0	0
ssc-miR-326	0	0	0.330554	0	0	0	0.197754	0	0
ssc-miR-328	31.7157	20.8258	26.885	34.9382	48.7209	70.5869	30.2564	73.65	91.5956
ssc-miR-330	18.0391	15.3029	21.1554	30.381	24.8939	46.035	10.481	39.4711	42.1656
ssc-miR-331-3p	2.82966	3.22167	3.63609	15.1905	6.93473	3.97164	1.97754	9.48189	14.6869
ssc-miR-331-5p	20.7508	14.4975	21.5962	31.9001	26.8499	55.4225	12.6563	29.5482	71.0656
ssc-miR-335	8.25317	4.8325	6.72126	3.79763	6.22348	9.92911	5.53713	3.52815	12.476
ssc-miR-338	0.235805	0.11506	0.330554	0	0.711255	0.180529	0.593263	1.10255	0.47377
ssc-miR-339-5p	40.5584	23.127	37.4627	36.4572	33.429	28.7041	21.3575	34.8404	48.4825
ssc-miR-33b-3p	0	0	0.220369	0	0	0.180529	0	0	0
ssc-miR-340	210.456	190.769	198.332	153.424	186.882	101.096	158.401	228.447	133.761
ssc-miR-342	11.2007	11.9662	11.349	18.2286	16.0032	22.7467	12.6563	7.71782	41.6918
ssc-miR-345-3p	0.353707	0	0.330554	0	0	3.069	0.593263	0	0
ssc-miR-345-5p	0	0	0	0	0	0	0	0	1.10546
ssc-miR-34a	56.1215	53.2726	57.1858	79.7501	33.7846	33.3979	25.9058	47.1889	73.9082
ssc-miR-34c	6.01302	6.44334	29.7498	148.107	23.6492	1179.76	39.3531	34.6199	23.8464
ssc-miR-361-3p	221.421	188.122	266.206	200.515	352.604	498.08	288.919	299.451	514.199
ssc-miR-361-5p	15.681	20.4806	22.8082	9.1143	12.0913	22.3856	13.8428	10.8049	30.6372
ssc-miR-362	28.2966	29.6854	29.9702	62.2811	35.2071	17.3308	26.3013	14.9946	54.0098
ssc-miR-363	13.7946	14.0373	9.80642	10.6334	13.8695	15.8866	8.50344	33.2969	14.371
ssc-miR-365-3p	93.9682	84.2236	115.473	92.6621	76.282	64.4489	55.569	41.0147	131.392
ssc-miR-365-5p	4.9519	8.85959	15.8666	5.31668	7.29036	17.8724	11.0743	14.7741	21.6355
ssc-miR-369	0.117902	0	0.330554	0	0.177814	0	0.791018	1.32305	0.315847
ssc-miR-370	121.675	120.122	149.3	168.615	184.748	261.045	161.763	296.364	265.943
ssc-miR-371-5p	0	0.11506	0	0	0	0	0	0	0
ssc-miR-374a-3p	47.161	48.4401	48.1506	53.9263	47.8319	38.8138	35.0025	33.2969	49.588
ssc-miR-374a-5p	41.5016	27.3842	47.3793	34.1786	27.9167	16.2476	10.0855	21.3894	20.5301
ssc-miR-374b-3p	2.00434	5.29274	5.28886	2.27858	4.97878	0	5.14162	2.86662	2.52678
ssc-miR-374b-5p	190.412	181.449	266.426	139.753	177.28	141.354	109.952	90.1882	161.714
ssc-miR-375	0.235805	0.230119	0.661107	2.27858	1.60032	9.20699	2.57081	1.76407	0.947541
ssc-miR-376a-3p	0	0	0	0	0.177814	0	0	0.220509	0
ssc-miR-376c	0	0	0	0	0	0	0	0	0.157923
ssc-miR-378	4702.54	5399.98	6276	4561.71	3463.1	4712.54	3195.71	4943.37	9737.4
ssc-miR-378b-3p	53.5277	85.8344	69.9672	56.9644	30.5839	52.1729	36.7823	78.2807	111.81
ssc-miR-381-3p	230.617	202.39	254.636	366.851	249.117	129.62	197.754	294.821	241.307
ssc-miR-381-5p	0.707414	0	0	0	0	0	0	0	0
ssc-miR-382	10.0217	19.7902	20.3841	11.3929	24.1827	32.3147	27.0924	24.9175	38.2175
ssc-miR-411	7.89946	4.2572	5.83978	10.6334	7.29036	25.6352	3.36183	17.8612	21.4776
ssc-miR-421-3p	13.0872	13.462	16.5277	12.1524	8.35724	16.7892	12.4585	6.61527	10.1071
ssc-miR-423-3p	570.53	529.274	702.867	821.047	902.049	2817.34	769.858	1308.28	2435.02
ssc-miR-423-5p	628.538	944.524	1017.66	881.049	1168.77	2073.2	1105.65	1499.46	1865.39
ssc-miR-424-3p	1.53273	1.95601	2.75461	6.83573	3.37846	9.20699	8.89895	9.48189	4.42186
ssc-miR-424-5p	0.943219	1.38071	1.21203	0.759525	0.533441	3.97164	2.1753	0	0.47377
ssc-miR-425-3p	23.4626	29.8004	40.6581	41.7739	18.8482	29.7873	12.2608	37.9276	83.0678
ssc-miR-425-5p	408.886	371.297	458.257	651.673	397.413	479.305	280.614	282.693	684.44
ssc-miR-429	0.235805	0.11506	0.220369	0	0.889068	0	0.395509	5.95374	0.47377
ssc-miR-432-3p	0	0	0	0.759525	0	0	0	1.10255	0
ssc-miR-432-5p	3.18336	8.39935	8.37402	9.1143	3.55627	11.9149	6.92141	9.48189	14.2131
ssc-miR-4331-3p	0.825317	0	0.881476	0	0	2.16635	0.593263	1.76407	0
ssc-miR-4331-5p	4.24449	4.60238	5.94996	6.0762	4.97878	2.70794	4.94386	9.04087	20.8459
ssc-miR-4332	0.589512	0	0.220369	1.51905	0.533441	1.2637	1.18653	1.98458	0
ssc-miR-4334-3p	8.25317	3.79697	5.06849	7.59525	8.35724	7.94329	4.74611	10.5844	17.3716
ssc-miR-4338	0	1.1506	0	0	0	0	0	0	1.10546
ssc-miR-450a	20.515	8.51441	23.91	10.6334	7.11255	10.8318	9.29446	15.8767	8.36995
ssc-miR-450b-3p	0	0	0	0	0.711255	0	0	0	0
ssc-miR-450b-5p	17.4496	23.3571	27.2156	25.0643	30.7618	23.8299	17.4024	17.8612	20.8459
ssc-miR-450c-3p	0	0	0.330554	0	0	0	1.58204	0	0
ssc-miR-450c-5p	228.495	209.869	251.111	173.172	184.748	110.303	203.687	185.669	192.035
ssc-miR-451	16.6242	18.1794	65.2292	524.832	39.8303	88.4593	88.0008	3209.51	27.9525
ssc-miR-452	2.35805	2.64637	5.7296	18.2286	7.46817	18.9556	4.15284	0.220509	1.73716
ssc-miR-454	4.59819	4.8325	6.06015	0	2.31158	0	2.96632	3.08713	5.21148
ssc-miR-455-3p	53.174	50.7413	51.8969	49.3691	33.429	38.0917	25.7081	30.6508	85.7525
ssc-miR-455-5p	751.274	695.19	861.974	565.846	703.786	470.64	522.467	629.333	730.554
ssc-miR-486	1.29693	3.79697	6.72126	101.776	9.06849	22.2051	11.8653	458.659	7.73825
ssc-miR-487b	0	0	0	0	0.355627	0	0	0	2.36885
ssc-miR-490-3p	1.29693	0.805417	2.20369	5.31668	0	0	0.593263	1.10255	1.89508
ssc-miR-491	0	0	0.110185	2.27858	0	1.2637	0	0	2.84262
ssc-miR-493-3p	4.48029	9.54994	8.37402	15.95	6.75692	22.5662	7.11916	28.6662	33.3219
ssc-miR-493-5p	1.76854	1.49577	3.52591	6.0762	1.42251	0.180529	2.57081	3.08713	3.79016
ssc-miR-497	4.59819	4.37226	7.8231	4.55715	1.60032	7.22117	3.75734	3.30764	8.84372
ssc-miR-499-5p	26.8817	27.2691	20.1638	40.2548	22.0489	22.0246	39.9464	40.5737	21.1617
ssc-miR-500-3p	58.1259	52.0069	59.9404	42.5334	62.057	61.1994	33.816	41.6762	112.284
ssc-miR-500-5p	67.7939	54.9985	68.8653	78.9906	69.3473	20.3998	22.3463	27.7841	58.5896
ssc-miR-503	10.2575	12.3114	12.4509	12.9119	8.35724	14.8034	2.37305	2.86662	14.8448
ssc-miR-504	60.1302	73.408	107.21	86.5859	100.109	273.502	83.4524	192.284	216.671
ssc-miR-505	28.5324	43.1473	47.5997	32.6596	28.9836	105.249	33.6183	49.6145	117.021
ssc-miR-532-3p	23.3447	15.0728	22.5878	18.2286	19.9151	12.8176	22.544	16.0972	48.3246
ssc-miR-532-5p	1471.42	1641.32	1754.36	1766.66	1632.51	2041.61	1517.57	2456.25	3132.41
ssc-miR-542-3p	9.19639	10.4704	10.5777	15.1905	5.51222	18.775	11.6675	5.29222	5.52732
ssc-miR-542-5p	0.47161	0	0	0	0	0	0	0	0
ssc-miR-574-3p	172.137	253.706	228.413	291.658	177.636	103.804	127.354	244.765	333.061
ssc-miR-574-5p	381.296	432.739	628.382	280.265	362.918	503.316	374.745	474.094	449.45
ssc-miR-582-3p	0	0	0	0	0.533441	0	0	0	0
ssc-miR-582-5p	0	0	0	1.51905	1.2447	0	0	0	0
ssc-miR-615	2.47595	8.51441	3.08517	6.0762	5.33441	36.828	2.76856	10.1434	3.79016
ssc-miR-628-3p	13.6767	15.3029	19.9434	15.95	13.1582	25.6352	16.6114	22.4919	26.3732
ssc-miR-628-5p	6.60253	14.3824	23.2489	18.2286	18.137	4.3327	13.0518	11.246	36.6383
ssc-miR-6516	1.53273	3.33673	3.08517	1.51905	6.22348	0	2.1753	1.76407	4.7377
ssc-miR-652	0	0	0	0	0	0	0.791018	0	0
ssc-miR-6529	802.679	1214.91	1368.93	907.633	1111.87	1769.73	1431.94	2322.84	2180.45
ssc-miR-660	20.2792	21.0559	31.2924	33.4191	29.1614	14.6229	14.6338	28.4457	27.7945
ssc-miR-664-3p	8.01736	3.79697	7.71292	15.95	6.04566	6.49905	8.89895	6.83578	13.1077
ssc-miR-664-5p	3.18336	6.32828	9.2555	10.6334	12.8026	16.9697	23.5328	8.59985	17.8454
ssc-miR-671-3p	28.6503	41.1913	49.9136	37.2167	69.8808	364.85	100.657	163.397	174.032
ssc-miR-671-5p	5.77722	6.32828	6.17033	2.27858	6.04566	4.69376	4.74611	3.52815	0.947541
ssc-miR-676-3p	27.1176	38.545	46.9386	26.5834	47.8319	155.616	82.6614	110.475	95.3858
ssc-miR-676-5p	0	0	0	0	0	0.722117	0	0	0.631694
ssc-miR-6782-3p	12.3798	17.8342	15.3157	20.5072	9.95756	11.0123	7.31692	15.6561	34.5852
ssc-miR-708-3p	4.59819	4.71744	7.49255	9.1143	12.8026	12.4565	10.0855	11.9075	12.476
ssc-miR-708-5p	0.943219	1.84095	1.87314	0.759525	0.177814	0.902646	0.197754	1.98458	1.42131
ssc-miR-7134-3p	1040.13	1380.71	1393.83	855.225	1718.57	4433.26	2261.32	3338.29	3872.44
ssc-miR-7134-5p	389.903	401.788	397.766	527.87	472.095	809.313	552.131	872.775	794.513
ssc-miR-7135-3p	7.54575	5.29274	8.59439	20.5072	16.181	22.2051	19.7754	25.138	26.5311
ssc-miR-7135-5p	1.06112	0.690357	0.440738	0.759525	1.95595	4.3327	0.197754	5.73324	2.84262
ssc-miR-7136-5p	2.00434	2.30119	1.32221	0	2.13376	0	0	2.20509	7.10656
ssc-miR-7137-3p	0.353707	1.84095	0.110185	3.0381	0.889068	0	0	1.54356	1.73716
ssc-miR-7137-5p	0.589512	0.690357	0.881476	0.759525	0.889068	2.34688	0	1.10255	0.315847
ssc-miR-7138-3p	0	0	0.550923	0	0	0.902646	0.593263	0	0
ssc-miR-7138-5p	0	0	0	0	1.77814	1.44423	0	0	0.631694
ssc-miR-7139-3p	0.47161	0.11506	0.661107	0	0.711255	1.80529	0.988772	0	2.05301
ssc-miR-7139-5p	4.12658	3.68191	4.9583	0	4.26753	27.621	4.54835	3.96916	10.8967
ssc-miR-7140-3p	0	0	0.220369	0	0	0	0	0	0
ssc-miR-7141-5p	0	0	0	0	0	0	0.791018	0	0
ssc-miR-7142-3p	104.933	104.589	111.507	77.4716	119.846	199.485	98.4817	149.285	153.344
ssc-miR-7143-3p	0.825317	0.575298	5.83978	7.59525	6.5791	0	1.38428	3.52815	6.63279
ssc-miR-7144-5p	4.36239	2.99155	3.41572	5.31668	5.69004	6.86011	2.1753	3.74865	3.00055
ssc-miR-7-3p	1.76854	9.89512	3.85646	2.27858	2.48939	2.34688	5.14162	4.8512	1.73716
ssc-miR-744	547.067	685.18	824.18	681.294	793.938	1412.64	754.631	1499.46	1956.2
ssc-miR-758	6.13092	7.13369	5.50923	4.55715	4.97878	0	11.4698	6.83578	6.31694
ssc-miR-7-5p	835.338	867.434	1113.75	1061.06	1045.9	1482.33	688.186	451.603	590.476
ssc-miR-769-3p	1.53273	7.24875	8.15366	7.59525	5.1566	0	0	7.71782	10.5809
ssc-miR-769-5p	32.5411	37.6245	33.2757	56.9644	37.8743	33.2174	39.7487	50.9376	48.9563
ssc-miR-7857-3p	57.1827	141.983	171.998	37.9763	83.039	125.107	43.1105	84.2345	116.863
ssc-miR-874	4.48029	4.48732	9.47587	6.83573	4.44534	13.5397	4.3506	9.48189	19.8984
ssc-miR-885-5p	0	0	0	0	0	0	1.58204	0	0
ssc-miR-9	84.6539	86.2947	172.99	322.039	399.903	120.594	256.488	635.728	308.898
ssc-miR-9-1	84.6539	86.2947	172.99	322.039	399.903	120.594	256.488	635.728	308.898
ssc-miR-92a	504.033	675.169	843.683	558.251	761.931	1573.67	656.743	1232.2	1499.17
ssc-miR-92b-3p	35.8423	77.0899	78.3412	70.6358	93.1743	94.2363	50.2296	72.5475	145.29
ssc-miR-92b-5p	0.943219	1.1506	0.661107	0.759525	1.42251	4.87429	1.58204	0	2.84262
ssc-miR-935	0.47161	1.61083	2.42406	1.51905	1.77814	1.80529	0.593263	2.64611	5.3694
ssc-miR-95	5.65931	2.30119	2.8648	4.55715	6.75692	5.41588	1.38428	3.52815	14.371
ssc-miR-96-5p	2.35805	6.67345	7.05181	27.3429	7.11255	254.907	5.93263	10.3639	6.79071
ssc-miR-9788-3p	0.825317	0	0.220369	1.51905	0	0	0.988772	0.661527	0
ssc-miR-98	419.379	470.594	570.205	452.677	494.5	699.731	574.872	514.448	487.51
ssc-miR-9810-3p	0	0.230119	0	3.0381	0	0	0	0	0
ssc-miR-9820-5p	0	1.26566	0	0	0	0	0	0	0
ssc-miR-9843-3p	54.353	61.902	73.8236	53.1668	45.3425	53.7977	32.4317	48.512	90.9639
ssc-miR-9851-3p	0	0	0	0	2.48939	0	0	0	2.52678
ssc-miR-9858-5p	0	0	0	0	0	0	0	0	0.947541
ssc-miR-9860-5p	1.41483	0.690357	1.32221	0.759525	1.06688	2.34688	0.593263	1.98458	0.631694
ssc-miR-99a-3p	2.35805	1.03554	1.4324	0	1.95595	0.902646	1.97754	0	0.947541
ssc-miR-99a-5p	2755.38	10114.1	10916.3	11347.3	10947.6	9983.81	9440.21	13163.1	10899.4
ssc-miR-99b	3943.84	5600.18	5924.73	4461.45	6794.61	17847.8	7583.88	9340.54	11840.6

## Sheet: Known miRNAs
All known miRNAs and sequences
>ssc-let-7a
UGAGGUAGUAGGUUGUAUAGUU
>ssc-let-7c
UGAGGUAGUAGGUUGUAUGGUU
>ssc-let-7d-5p
AGAGGUAGUAGGUUGCAUAGUU
>ssc-let-7d-3p
CUAUACGACCUGCUGCCUUUCU
>ssc-let-7e
UGAGGUAGGAGGUUGUAUAGUU
>ssc-let-7f-5p
UGAGGUAGUAGAUUGUAUAGUU
>ssc-let-7f-3p
CUAUACAAUCUAUUGCCUUCC
>ssc-let-7g
UGAGGUAGUAGUUUGUACAGUU
>ssc-let-7i-5p
UGAGGUAGUAGUUUGUGCU
>ssc-let-7i-3p
CUGCGCAAGCUACUGCCUUGCU
>ssc-miR-1
UGGAAUGUAAAGAAGUAUGUA
>ssc-miR-100
AACCCGUAGAUCCGAACUUGUG
>ssc-miR-101
UACAGUACUGUGAUAACUGAA
>ssc-miR-103
AGCAGCAUUGUACAGGGCUAUGA
>ssc-miR-10382
UCUGACCCUGGCCCCUGACCCU
>ssc-miR-10384
CCCUGCGUGGCUUCUCUGUGCA
>ssc-miR-10386
GUCGUCCUCUCCCUCCCUCCU
>ssc-miR-10388
CACAACUCUGGGAAGUACCAUUU
>ssc-miR-10390
AUACUACUGACAGACCGCAACCU
>ssc-miR-10391
AAGGAAGGAGACUAACUCCGCC
>ssc-miR-105-1
UCAAAUGCUCAGACUCCUGU
>ssc-miR-106a
AAAAGUGCUUACAGUGCAGGUAGC
>ssc-miR-107
AGCAGCAUUGUACAGGGCUAUCA
>ssc-miR-10a-3p
CAAAUUCGUAUCUAGGGGAAU
>ssc-miR-10a-5p
UACCCUGUAGAUCCGAAUUUGU
>ssc-miR-10b
UACCCUGUAGAACCGAAUUUGU
>ssc-miR-122-5p
UGGAGUGUGACAAUGGUGUUUGU
>ssc-miR-122-3p
AACGCCAUUAUCACACUAAAU
>ssc-miR-124a
UAAGGCACGCGGUGAAUGCCA
>ssc-miR-125a
UCCCUGAGACCCUUUAACCUGUG
>ssc-miR-125b
UCCCUGAGACCCUAACUUGUGA
>ssc-miR-126-3p
UCGUACCGUGAGUAAUAAUGCG
>ssc-miR-126-5p
CAUUAUUACUUUUGGUACGCG
>ssc-miR-127
UCGGAUCCGUCUGAGCUUGGCU
>ssc-miR-1271-5p
CUUGGCACCUAGUAAGCACUC
>ssc-miR-1271-3p
UGCCUGCUAUGUGCCAGGCA
>ssc-miR-128
UCACAGUGAACCGGUCUCUUU
>ssc-miR-1285
CUGGGCAACAUAGCGAGACCCCGU
>ssc-miR-1296-5p
UUAGGGCCCUGGCUCCAUCUCC
>ssc-miR-129a-5p
CUUUUUGCGGUCUGGGCUUGC
>ssc-miR-129a-3p
AAGCCCUUACCCCAAAAAGCAU
>ssc-miR-1306-3p
ACGUUGGCUCUGGUGGUGAUG
>ssc-miR-1306-5p
CCACCUCCCCUGCAAACGUCCA
>ssc-miR-1307
ACUCGGCGUGGCGUCGGUCGUG
>ssc-miR-130a
CAGUGCAAUGUUAAAAGGGCAU
>ssc-miR-130b-5p
ACUCUUUCCCUGUUGCACUACU
>ssc-miR-130b-3p
CAGUGCAAUGAUGAAAGGGCAU
>ssc-miR-132
UAACAGUCUACAGCCAUGGUCG
>ssc-miR-133a-5p
AGCUGGUAAAAUGGAACCAAAU
>ssc-miR-133a-3p
UUGGUCCCCUUCAACCAGCUG
>ssc-miR-133b
UUUGGUCCCCUUCAACCAGCUAU
>ssc-miR-1343
CUCCUGGGGCCCGCACUCUCGC
>ssc-miR-135
UAUGGCUUUUUAUUCCUAUGUGA
>ssc-miR-136-5p
ACUCCAUUUGUUUUGAUGAUGGA
>ssc-miR-136-3p
CAUCAUCGUCUCAAAUGAGUCU
>ssc-miR-137
UUAUUGCUUAAGAAUACGCGUAG
>ssc-miR-138
AGCUGGUGUUGUGAAUCAGGC
>ssc-miR-1388
AGGACUGUCAAACCUGAGAAUG
>ssc-miR-139-5p
UCUACAGUGCACGUGUCUCCAG
>ssc-miR-139-3p
UGGAGACGCGGCCCUGUUGGAGU
>ssc-miR-140-5p
AGUGGUUUUACCCUAUGGUAG
>ssc-miR-140-3p
UACCACAGGGUAGAACCACGGAC
>ssc-miR-141
UAACACUGUCUGGUAAAGAUG
>ssc-miR-142-5p
CAUAAAGUAGAAAGCACUACU
>ssc-miR-142-3p
UGUAGUGUUUCCUACUUUAUGG
>ssc-miR-143-5p
GGUGCAGUGCUGCAUCUCUGG
>ssc-miR-143-3p
UGAGAUGAAGCACUGUAGCUC
>ssc-miR-144
UACAGUAUAGAUGAUGUAC
>ssc-miR-145-3p
GGAUUCCUGGAAAUACUGUUCU
>ssc-miR-145-5p
GUCCAGUUUUCCCAGGAAUCCCUU
>ssc-miR-1468
CUCCGUUUGCCUGUUUUGCUGA
>ssc-miR-146a-5p
UGAGAACUGAAUUCCAUGGGUU
>ssc-miR-146b
UGAGAACUGAAUUCCAUAGGC
>ssc-miR-148a-5p
AAAGUUCUGAGACACUCCGACU
>ssc-miR-148a-3p
UCAGUGCACUACAGAACUUUGU
>ssc-miR-148b-5p
GAAGUUCUGUUAUACACUCAGGC
>ssc-miR-148b-3p
UCAGUGCAUCACAGAACUUUGU
>ssc-miR-149
UCUGGCUCCGUGUCUUCACUCCC
>ssc-miR-150
UCUCCCAACCCUUGUACCAGUG
>ssc-miR-151-5p
UCGAGGAGCUCACAGUCUAGU
>ssc-miR-151-3p
CUAGACUGAAGCUCCUUGAGGA
>ssc-miR-152
UCAGUGCAUGACAGAACUUGG
>ssc-miR-153
UUGCAUAGUCACAAAAGUGA
>ssc-miR-155-3p
UCCUACAUGUUAGCAUUAACA
>ssc-miR-155-5p
UUAAUGCUAAUUGUGAUAGGGG
>ssc-miR-15a
UAGCAGCACAUAAUGGUUUGU
>ssc-miR-15b
UAGCAGCACAUCAUGGUUUACA
>ssc-miR-16
UAGCAGCACGUAAAUAUUGGCG
>ssc-miR-17-5p
CAAAGUGCUUACAGUGCAGGUAG
>ssc-miR-17-3p
ACUGCAGUGAAGGCACUUGUAG
>ssc-miR-181a
AACAUUCAACGCUGUCGGUGAGUU
>ssc-miR-181b
AACAUUCAUUGCUGUCGGUGGGUU
>ssc-miR-181c
AACAUUCAACCUGUCGGUGAGU
>ssc-miR-181d-5p
AACAUUCAUUGUUGUCGGUGGGUU
>ssc-miR-182
UUUGGCAAUGGUAGAACUCACACU
>ssc-miR-183
UAUGGCACUGGUAGAAUUCACUG
>ssc-miR-1839-3p
AGACCUACUUUUCUACCAACA
>ssc-miR-1839-5p
AAGGUAGAUAGAACAGGUCUUG
>ssc-miR-184
UGGACGGAGAACUGAUAAGGGU
>ssc-miR-1842
UUGGCUCUGCGAGGUCGGCU
>ssc-miR-185
UGGAGAGAAAGGCAGUUCCUGA
>ssc-miR-186-5p
CAAAGAAUUCUCCUUUUGGGCUU
>ssc-miR-187
UCGUGUCUUGUGUUGCAGCCGG
>ssc-miR-18a
UAAGGUGCAUCUAGUGCAGAUA
>ssc-miR-190a
UGAUAUGUUUGAUAUAUUAGG
>ssc-miR-190b
UGAUAUGUUUGAUAUUGGGUUG
>ssc-miR-191
CAACGGAAUCCCAAAAGCAGCUG
>ssc-miR-192
CUGACCUAUGAAUUGACAGCC
>ssc-miR-193a-5p
UGGGUCUUUGCGGGCGAGAUGA
>ssc-miR-193a-3p
AACUGGCCUACAAAGUCCCAGU
>ssc-miR-194a-5p
UGUAACAGCAACUCCAUGUGG
>ssc-miR-194a-3p
CCAGUGGGGCUGCUGUUAUCU
>ssc-miR-194b-5p
UGUAACAGCGACUCCAUGUGGA
>ssc-miR-195
UAGCAGCACAGAAAUAUUGGC
>ssc-miR-196a
UAGGUAGUUUCAUGUUGUUGGG
>ssc-miR-196b-5p
UAGGUAGUUUCCUGUUGUUGGG
>ssc-miR-199a-5p
CCCAGUGUUCAGACUACCUGUUC
>ssc-miR-199a-3p
ACAGUAGUCUGCACAUUGGUUA
>ssc-miR-199b-5p
CCCAGUGUUUAGACUAUCUGUU
>ssc-miR-199b-3p
UACAGUAGUCUGCACAUUGGUU
>ssc-miR-19a
UGUGCAAAUCUAUGCAAAACUGA
>ssc-miR-19b
UGUGCAAAUCCAUGCAAAACUGA
>ssc-miR-200b
UAAUACUGCCUGGUAAUGAUGAC
>ssc-miR-202-3p
AGAGGUGUAGGCAUGGGAA
>ssc-miR-202-5p
UUCCUAUGCAUAUACUUCUUU
>ssc-miR-204
UUCCCUUUGUCAUCCUAUGCCU
>ssc-miR-205
UCCUUCAUUCCACCGGAGUCUG
>ssc-miR-206
UGGAAUGUAAGGAAGUGUGUGA
>ssc-miR-20a-3p
ACUGCAUUAUGAGCACUUAAAGU
>ssc-miR-20a-5p
UAAAGUGCUUAUAGUGCAGGUA
>ssc-miR-20b
CAAAGUGCUCACAGUGCAGGUAG
>ssc-miR-21-5p
UAGCUUAUCAGACUGAUGUUGA
>ssc-miR-21-3p
CAACAGCAGUCGAUGGGCUGU
>ssc-miR-210
CUGUGCGUGUGACAGCGGCUGA
>ssc-miR-212
ACCUUGGCUCUAGACUGCUUACU
>ssc-miR-214-5p
UGCCUGUCUACACUUGCUGUGC
>ssc-miR-214-3p
ACAGCAGGCACAGACAGGCAG
>ssc-miR-215
AUGACCUAUGAAUUGACAGAC
>ssc-miR-217
UACUGCAUCAGGAACUGAUUGGAU
>ssc-miR-218-5p
UUGUGCUUGAUCUAACCAUGU
>ssc-miR-219a
AGAGUUGAGUCUGGACGUCCCG
>ssc-miR-219b-3p
AGAAUUGUGGCUGGACAUCU
>ssc-miR-22-5p
AGUUCUUCAGUGGCAAGCUUUA
>ssc-miR-22-3p
AAGCUGCCAGUUGAAGAACUGU
>ssc-miR-221-5p
ACCUGGCAUACAAUGUAGAUUUCUGU
>ssc-miR-221-3p
AGCUACAUUGUCUGCUGGGUUU
>ssc-miR-222
AGCUACAUCUGGCUACUGGGUCUC
>ssc-miR-223
UGUCAGUUUGUCAAAUACCCC
>ssc-miR-224
CAAGUCACUAGUGGUUCCGUUUA
>ssc-miR-2320-5p
UGGCACAGGGUCCAGCUGUCGG
>ssc-miR-2320-3p
CGAUGAUGGUCCCUGUGUUUG
>ssc-miR-2366
UGGGUCACAGAAGAGGGUCUGG
>ssc-miR-23a
AUCACAUUGCCAGGGAUUUCC
>ssc-miR-23b
AUCACAUUGCCAGGGAUUACCA
>ssc-miR-24-1-5p
GUGCCUACUGAGCUGAAACACAGU
>ssc-miR-24-3p
UGGCUCAGUUCAGCAGGAACAG
>ssc-miR-24-2-5p
GUGCCUACUGAGCUGAUAUCAGU
>ssc-miR-2411
UGGAGUGACUGUCAGAUGCAGC
>ssc-miR-2483
AAACAUCUGGUUGGUUGAGAGA
>ssc-miR-26a
UUCAAGUAAUCCAGGAUAGGCU
>ssc-miR-26b-3p
CCUGUUCUCCAUUACUUGGCU
>ssc-miR-26b-5p
UUCAAGUAAUUCAGGAUAGGUU
>ssc-miR-27a
UUCACAGUGGCUAAGUUCCGC
>ssc-miR-27b-5p
AGAGCUUAGCUGAUUGGUGAACA
>ssc-miR-27b-3p
UUCACAGUGGCUAAGUUCUGC
>ssc-miR-28-5p
AAGGAGCUCACAGUCUAUUGAG
>ssc-miR-28-3p
CACUAGAUUGUGAGCUCCUGGA
>ssc-miR-296-3p
AGGGUUGGGCGGAGGCUUUCC
>ssc-miR-299
AUGGUUUACCGUCCCACAUAC
>ssc-miR-29a-5p
ACUGAUUUCUUUUGGUGUUCAG
>ssc-miR-29a-3p
CUAGCACCAUCUGAAAUCGGUUA
>ssc-miR-29b
UAGCACCAUUUGAAAUCAGUGUU
>ssc-miR-29c
UAGCACCAUUUGAAAUCGGUUA
>ssc-miR-30a-5p
UGUAAACAUCCUCGACUGGAAG
>ssc-miR-30a-3p
CUUUCAGUCGGAUGUUUGCAGC
>ssc-miR-30b-5p
UGUAAACAUCCUACACUCAGCU
>ssc-miR-30b-3p
CUGGGAGGUGGAUGUUUACUU
>ssc-miR-30c-5p
UGUAAACAUCCUACACUCUCAGC
>ssc-miR-30c-1-3p
CUGGGAGAGGGUUGUUUACU
>ssc-miR-30c-3p
CUGGGAGAAGGCUGUUUACUCU
>ssc-miR-30d
UGUAAACAUCCCCGACUGGAAGCU
>ssc-miR-30e-5p
UGUAAACAUCCUUGACUGGAAGCU
>ssc-miR-30e-3p
CUUUCAGUCGGAUGUUUACAGC
>ssc-miR-31
AGGCAAGAUGCUGGCAUAGCUG
>ssc-miR-32
UAUUGCACAUUACUAAGUUGC
>ssc-miR-320
AAAAGCUGGGUUGAGAGGGCGAA
>ssc-miR-323
GCACAUUACACGGUCGACCUCU
>ssc-miR-324
CGCAUCCCCUAGGGCAUUGGUGU
>ssc-miR-325
CCUAGUAGGUGUUCAGUAAGUGU
>ssc-miR-326
CCUCUGGGCCCUUCCUCCAG
>ssc-miR-328
CUGGCCCUCUCUGCCCUUCCGU
>ssc-miR-330
UCUCUGGGCCUGUGUCUUAGGCU
>ssc-miR-331-5p
UCUAGGUAUGGUCCCAGGGAU
>ssc-miR-331-3p
GCCCCUGGGCCUAUCCUAGAA
>ssc-miR-335
UCAAGAGCAAUAACGAAAAAUG
>ssc-miR-338
UCCAGCAUCAGUGAUUUUGUUG
>ssc-miR-339-5p
UCCCUGUCCUCCAGGAGCUCAC
>ssc-miR-33b-3p
CAGUGCCUCGGCAGUGCAGCCC
>ssc-miR-340
UUAUAAAGCAAUGAGACUGAUU
>ssc-miR-342
UCUCACACAGAAAUCGCACCCGUCA
>ssc-miR-345-3p
CCCUGAACUAGGGGUCUGGAG
>ssc-miR-345-5p
GCUGACUCCUAGUCCAGUGC
>ssc-miR-34a
UGGCAGUGUCUUAGCUGGUUGU
>ssc-miR-34c
AGGCAGUGUAGUUAGCUGAUUGC
>ssc-miR-361-5p
UUAUCAGAAUCUCCAGGGGUAC
>ssc-miR-361-3p
CCCCCAGGUGUGAUUCUGAUUUGC
>ssc-miR-362
AAUCCUUGGAACCUAGGUGUGAGUG
>ssc-miR-363
AAUUGCACGGUAUCCAUCUGUAA
>ssc-miR-365-3p
UAAUGCCCCUAAAAAUCCUUAU
>ssc-miR-365-5p
GAGGGACUUUCAGGGGCAGCUGU
>ssc-miR-369
AAUAAUACAUGGUUGAUCUUU
>ssc-miR-370
GCCUGCUGGGGUGGAACCUGGU
>ssc-miR-371-5p
ACUCAAACUGUGGGGGCACUUU
>ssc-miR-374a-5p
UUAUAAUACAACCUGAUAAGUG
>ssc-miR-374a-3p
CUUAUCAGGUUGUAUUGUAAUU
>ssc-miR-374b-5p
AUAUAAUACAACCUGCUAAGUG
>ssc-miR-374b-3p
CUUAUCAGGUUGUAUUAUCAUU
>ssc-miR-375
UUUGUUCGUUCGGCUCGCGUGA
>ssc-miR-376a-3p
AUCAUAGAGGAAAAUCCACGU
>ssc-miR-376c
GUGGAUAUUCCUUCUAUGUUUA
>ssc-miR-378
ACUGGACUUGGAGUCAGAAGGC
>ssc-miR-378b-3p
ACUGGACUUGGAGUCAGAAGU
>ssc-miR-381-5p
AGCGAGGUUGCCCUUUGUAUAUU
>ssc-miR-381-3p
UAUACAAGGACAAGCUCUCUGU
>ssc-miR-382
AAGUUGUUCGUGGUGGAUUCG
>ssc-miR-411
AUGUAACACGGUCCACUAAC
>ssc-miR-421-3p
AUCAACAGACAUUAAUUGGGCGC
>ssc-miR-423-5p
UGAGGGGCAGAGAGCGAGACUUU
>ssc-miR-423-3p
AGCUCGGUCUGAGGCCCCUCAGU
>ssc-miR-424-5p
CAGCAGCAAUUCAUGUUUUGAA
>ssc-miR-424-3p
CAAAACGUGAGGCGCUGCUAU
>ssc-miR-425-5p
AAUGACACGAUCACUCCCGUUGA
>ssc-miR-425-3p
AUCGGGAAUGUCGUGUCCGCCC
>ssc-miR-429
UAAUACUGUCUGGUAAUGCCGU
>ssc-miR-432-5p
UCUUGGAGUAGGUCAUUGGGU
>ssc-miR-432-3p
UGGAUGGCUCCUCCAUGGCU
>ssc-miR-4331-3p
UGUGGCUGUGGUGUAGGCCAGC
>ssc-miR-4331-5p
UGGCGUAGAUCACAGACACAGC
>ssc-miR-4332
CACGGCCGCCGCCGGGCGCC
>ssc-miR-4334-3p
UCCCUGUCCUCCAGGAGCUC
>ssc-miR-4338
AUGUUCAGUCUCAGUGGGAACC
>ssc-miR-450a
UUUUGCGAUGUGUUCCUAAUAU
>ssc-miR-450b-3p
UUGGGAACAUUUUGCAUCCAU
>ssc-miR-450b-5p
UUUUGCAAUAUGUUCCUGAAUA
>ssc-miR-450c-5p
UUUUGCGAUGUGUUCCUAAUAC
>ssc-miR-450c-3p
AUUGGGAACAUUUUGCAUUCGU
>ssc-miR-451
AAACCGUUACCAUUACUGAGUU
>ssc-miR-452
AACUGUUUGCAGAGGAAACUGA
>ssc-miR-454
UAGUGCAAUAUUGCUUAUAGGGU
>ssc-miR-455-5p
UAUGUGCCUUUGGACUACAUCG
>ssc-miR-455-3p
GCAGUCCAUGGGCAUAUACAC
>ssc-miR-486
UCCUGUACUGAGCUGCCCCGAG
>ssc-miR-487b
GUGGUUAUCCCUGUCCUGUUCG
>ssc-miR-490-3p
CAACCUGGAGGACUCCAUGCUG
>ssc-miR-491
AGUGGGGAACCCUUCCAUGAGG
>ssc-miR-493-5p
UUGUACAUGGUAGGCUUUCAUU
>ssc-miR-493-3p
UGAAGGUCUACUGUGUGCCAGG
>ssc-miR-497
CAGCAGCACACUGUGGUUUGU
>ssc-miR-499-5p
UUAAGACUUGCAGUGAUGUUU
>ssc-miR-500-5p
UAAUCCUUGCUACCUGGGUGAGA
>ssc-miR-500-3p
AUGCACCUGGGCAAGGAUUCU
>ssc-miR-503
UAGCAGCGGGAACAGUACUGCAG
>ssc-miR-504
AGACCCUGGUCUGCACUCUAUCU
>ssc-miR-505
UCAACACUUGCUGGUUUCCUCU
>ssc-miR-532-5p
CAUGCCUUGAGUGUAGGACCGU
>ssc-miR-532-3p
CCUCCCACACCCAAGGCUUGCA
>ssc-miR-542-5p
UCGGGGAUCAUCAUGUCACGA
>ssc-miR-542-3p
UGUGACAGAUUGAUAACUGAAA
>ssc-miR-574-5p
UGAGUGUGUGUGUGUGAGUGUGU
>ssc-miR-574-3p
CACGCUCAUGCACACACCCACA
>ssc-miR-582-3p
UAACCGGUUGAACAACUGAACC
>ssc-miR-582-5p
UACAGUUGUUCAACCAGUUACU
>ssc-miR-615
UCCGAGCCUGGGUCUCCCUCU
>ssc-miR-628-5p
AUGCUGACAUAUUUACUAGAGG
>ssc-miR-628-3p
UCUAGUAAGAGUGGCAGUCGAAG
>ssc-miR-6516
AUCAUGUAUGAUACUGCAAACA
>ssc-miR-652
ACAACCCUAGGAGAGGGUGCCAUUCA
>ssc-miR-6529
GAGAGAUCAGAGGCGCAGAGU
>ssc-miR-660
UACCCAUUGCAUAUCGGAGUUG
>ssc-miR-664-5p
CAGGCUAGGAGAAGUGAUUGGAU
>ssc-miR-664-3p
UAUUCAUUUAUCUCCCAGCCUACA
>ssc-miR-671-3p
UCCGGUUCUCAGGGCUCCACC
>ssc-miR-671-5p
AGGAAGCCCUGGAGGGGCUGGAGG
>ssc-miR-676-3p
CCGUCCUAAGGUUGUUGAGUU
>ssc-miR-676-5p
CUCUUCAAUCUCAGGACUCGCA
>ssc-miR-6782-3p
UGACCUCUGGUCUCCCGCCCUG
>ssc-miR-7-5p
UGGAAGACUAGUGAUUUUGUUGUU
>ssc-miR-7-3p
CAACAAAUCACAGUCUGCCAUA
>ssc-miR-708-5p
AAGGAGCUUACAAUCUAGCUGGG
>ssc-miR-708-3p
CAACUAGACUGUGAGCUUCUAGA
>ssc-miR-7134-5p
AUGUCCGCGGGUUCCCUAUCC
>ssc-miR-7134-3p
AUGCGGAACCUGCGGAUACGG
>ssc-miR-7135-5p
UCUCUGAGACACUGACUGUGG
>ssc-miR-7135-3p
AUCUGUCUGUGUCUCUGAGCAG
>ssc-miR-7136-5p
UCUGGUCCAGACACUGUGGAGC
>ssc-miR-7137-5p
CGGGGGAACUCCCAGACCAGC
>ssc-miR-7137-3p
AGCUGGUCUGGGAGUUCCCGGG
>ssc-miR-7138-5p
UCCCAGCAAGUGUCCAUCCAUCU
>ssc-miR-7138-3p
GAGGACUGGCCUUGCAGGGUGC
>ssc-miR-7139-5p
CCAUUCCUUCGUCUGUGCACUAG
>ssc-miR-7139-3p
UAGGGCACAGGAUGGGAUGAGG
>ssc-miR-7140-3p
AUGAUGCCCCUUAGAGUUGAGC
>ssc-miR-7141-5p
GACGGUUUGGACGUUAAGAAC
>ssc-miR-7142-3p
UUUGUUGGCUCCUCUGAAGUGA
>ssc-miR-7143-3p
UCUGCACUUGAAGCUGAGACUGA
>ssc-miR-7144-5p
ACUUUCCCGGGAUUUGGAGCGC
>ssc-miR-744
UGCGGGGCUAGGGCUAACAGCA
>ssc-miR-758
UUUGUGACCUGGUCCACUAAC
>ssc-miR-769-3p
CUGGGAUCUCUGGGGUCUUGGUU
>ssc-miR-769-5p
UGAGACCUCUGGGUUCUGAGC
>ssc-miR-7857-3p
AUUGUUCUCCAACCUGGCUCUU
>ssc-miR-874
CUGCCCUGGCCCGAGGGACCGAC
>ssc-miR-885-5p
UCCAUUACACUACCCUGCCUCU
>ssc-miR-9-1
UCUUUGGUUAUCUAGCUGUAUGA
>ssc-miR-9
UCUUUGGUUAUCUAGCUGUAUG
>ssc-miR-92a
UAUUGCACUUGUCCCGGCCUGU
>ssc-miR-92b-5p
AGGGACGGGACGCGGUGCAGUGUU
>ssc-miR-92b-3p
UAUUGCACUCGUCCCGGCCUCC
>ssc-miR-935
CCAGUUACCGCUUCCGCUACCGC
>ssc-miR-95
UUCAACGGGUAUUUAUUGAGCA
>ssc-miR-96-5p
UUUGGCACUAGCACAUUUUUGCU
>ssc-miR-9788-3p
AGAGGAGAGGCUACCACCACCA
>ssc-miR-98
UGAGGUAGUAAGUUGUAUUGUU
>ssc-miR-9810-3p
CGAGCACGCGGCCACUCUCCC
>ssc-miR-9820-5p
GAGGAGGAGGGAAGAAAGGCU
>ssc-miR-9843-3p
UCUGUGAACUAGAAACCUCUGG
>ssc-miR-9851-3p
UGGCACCAGCACUGGCGGUGGC
>ssc-miR-9858-5p
UUCCUGAGUCGGACUGGGCU
>ssc-miR-9860-5p
UUGCCCGAGAGCUUGGACCGC
>ssc-miR-99a-5p
AACCCGUAGAUCCGAUCUUGUG
>ssc-miR-99a-3p
CAAGCUCGCUUCUAUGGGUCU
>ssc-miR-99b
CACCCGUAGAACCGACCUUGCG

## Sheet: Novel miRNAs
All novel miRNAs and sequences
>novel_117
cgugucugucugucuucacugca
>novel_124
acgggaacuccaaggaaauucuug
>novel_125
uguuccuugggauuucugucaca
>novel_127
ugggccugucauuuccucacu
>novel_138
agagacaggcggcuguaacuc
>novel_145
cucauggaucuccucucccagu
>novel_154
gacccuguccgccccuucccagg
>novel_156
ccucugcgcuguggcuggugu
>novel_157
ccugucucacugucuccuucc
>novel_158
aggugccauucugagggccaggagu
>novel_16
ugagguaguagguuguauaguug
>novel_162
ucgggaccagaaaacgcgugagc
>novel_172
ucagcaauucuugguucucauuu
>novel_180
aggggaaggcaggucuuggagc
>novel_19
ugugugugugggcgccggacgcc
>novel_193
ucgaaucugcggcugcgaaacc
>novel_194
auuccauccuuuaccugcugagc
>novel_198
gcgugacuccggcuccggccccg
>novel_200
cggcugcaccaggacaggaacuc
>novel_203
uguuuuacguccuuucaccuag
>novel_204
ccuugcuggaucuucucugugg
>novel_210
uuuccccucgcccauccccaga
>novel_217
uccgcugagccacgucaagaacucc
>novel_223
uuggcggccauggcggucucgga
>novel_224
ugcucugaaggacuuucuuuc
>novel_230
uugguguacacuggaauagcu
>novel_231
ugguugucuuuagguucuagg
>novel_233
cggagagcuggaggacug
>novel_237
gcagagcgcugcgaguagaccug
>novel_238
acuaccucuggauuccucugcgu
>novel_240
agacauggugcucugguugaga
>novel_245
auggauugucuucuggguacuua
>novel_247
aacgauccggcgccgugagcugu
>novel_248
ugcuggggggacgagaccgaga
>novel_251
cggccuugggcuggagggcg
>novel_252
guuccgggggacagucugcucc
>novel_255
uaugugugacuuuccaagagc
>novel_257
uggggccagcucuccgggcgugc
>novel_258
uugagaaggugacgagagugg
>novel_259
ugcccccuccccuaccccaga
>novel_261
accggccaaggauugaauccug
>novel_263
aucccacuguggccucccugc
>novel_267
ugcggagcuggucccgggagagg
>novel_268
ugcuguggccuguguugagcugc
>novel_274
uuugggccucggccaaggacug
>novel_279
cuugcuggauucuauuaauugcuga
>novel_288
ugugaucuggcaaauaucgucu
>novel_294
aaagggccuucagagcagacaga
>novel_297
uugaacuguuaagaaccacugg
>novel_302
cugcccucuugucugugucccuagc
>novel_306
uaacacugucugguaacgaug
>novel_308
uugaaccugauagcagcugccgc
>novel_314
uccgcccgaagcaaaacucuaa
>novel_317
ucacggucacucugcucgcagu
>novel_318
cagacccugagcugccucuagac
>novel_321
aaggaucccgccugucacugcagc
>novel_323
uaagacggggaauucuguagau
>novel_325
uugcuuccuuccucgaucccaga
>novel_326
ugugucuguggucuaggcuggc
>novel_341
ucucccacccuugcugccugcaga
>novel_349
accugggaguguugagaacgga
>novel_360
uguguguuuacuguguauguac
>novel_364
ugugucuguggucuaggcuggca
>novel_365
uguggcuguggcauauaccuc
>novel_368
guugcuggucgggauugccuggca
>novel_369
aacggcugggacgccucacggcgcu
>novel_372
uccugacgaugcugagaacacu
>novel_380
cuaccgguuagggauuaagagug
>novel_381
ucccccgcaccuccacca
>novel_382
agacgcggcucuggauccugcau
>novel_383
ccucaucuggagucuggccugauu
>novel_386
uggcuguguuugcaccuuugga
>novel_388
ugucuguagcagagaaggcuga
>novel_391
caggguauccggauuggga
>novel_394
ucuguccucuuccucuuuccc
>novel_400
gcgguguggucuugggcaaacccug
>novel_403
cugagcagacuggcaggc
>novel_404
cugucuuugguucauucuguggcc
>novel_411
cggggucgcuggggguggggg
>novel_423
cugacaggugaguuccgagcaacc
>novel_428
uccaacuuugucacugcaguggcuc
>novel_432
cuuccugucuccuccuucccagu
>novel_433
ucucaggaauggacacug
>novel_434
ugugagugugugugugagugugug
>novel_437
uacuggcuucugaucucuagg
>novel_446
guuguccuuccagagcuccuggu
>novel_451
uguggcucacgguuccuggaau
>novel_452
ccggggggugggguggagagagg
>novel_453
agggacagcaugccucugaa
>novel_458
ucucuaguucuugcacgcucu
>novel_46
gugaaauguuuaggaccacuag
>novel_461
ugugugcugagcucugggccagg
>novel_462
ucuaggguacuguuggaaacuuggc
>novel_464
uugcucugcuguguucuguucu
>novel_466
ugugacauacucugcagcuugc
>novel_470
ugaucuugaguugcuguagcugu
>novel_472
cacggacccuuuggcagaugagu
>novel_475
caaggcucagugagaacggaugugu
>novel_485
gguugccauugguugaaucugc
>novel_486
ccaacucagaggacugaacgg
>novel_490
uuccgcugugccacgaaaaac
>novel_496
ucaagagccuuuguguagacgu
>novel_499
cucaagugaugccucugcuu
>novel_506
ugaccucuguaggaagccuacu
>novel_510
ugugucuguggcguaccuuuag
>novel_512
uugcagugugcugaaaccucggc
>novel_515
uugacuggcuuuaugaaauaa
>novel_517
uuccuguggacaugccucuggcu
>novel_522
ugugacugguugaccagagggu
>novel_524
gucaccuggcagguaccucuuu
>novel_529
gugggcuggcaggaucugggucuc
>novel_530
auggcggugagugugggauc
>novel_531
ccucucuucccucacggucgcu
>novel_532
uaccauggcacuggcagagccc
>novel_538
cgcaggcucgcgggaacccagc
>novel_540
cccccguccuggagagaggcu
>novel_548
ggugggggucuguagcuc
>novel_550
uagacuguagguagcccgggugc
>novel_551
acucucggacucagagcacugcuu
>novel_552
ucugugguuuguugaaucugucg
>novel_557
uuuccucuacucuggcuggugagu
>novel_562
aggagacuagaaccugagga
>novel_563
uggacugugggcucugggguc
>novel_564
cuggaacugagcuugaucaaa
>novel_565
uggggaggucucugcgcuuuugucc
>novel_568
uauguauguaggcaugugugu
>novel_570
cugcugggcccugggaucugc
>novel_572
uuucaucuaggaacucuuguug
>novel_573
agguggagccugggagug
>novel_575
ucucgccuguggaagagaagacag
>novel_577
acuuccgcaugcuguagcaug
>novel_578
gugacugucgcccugagcgcc
>novel_580
uaauuuugcgagagacugugc
>novel_581
cucgugcuccucccgcuuuac
>novel_582
gccgugucggcacggagacgacug
>novel_586
agagagaaacagccuuugauagc
>novel_596
ugguauaggaguuagggcuuuau
>novel_598
guguccuagaggguuguggaagg
>novel_599
ccgccucccggguccggaccggc
>novel_600
cgcgggcaugcuggcguucc
>novel_604
acgaaggugcuggcgcuccag
>novel_606
cucagcuguggaugccug
>novel_609
ggaagcaggcugggaguuuc
>novel_610
agucuugauucucuguuuuguu
>novel_613
auucgagggggcuggagug
>novel_616
ucaaagauccaggcguuugcg
>novel_618
auugaaacuguaguucuug
>novel_621
cuguggaugcagagaggacgag
>novel_623
acaacgggaacugccaggauucu
>novel_624
auccggcucccgcugcccgcg
>novel_625
cugauuuguucugcuggc
>novel_626
acguggcugccuguggca
>novel_627
ccuccucccggccccggc
>novel_630
ugggcgcguucagcuucugaggc
>novel_635
uaucugguugauucugcc
>novel_636
uguggcucugccuaacucacu
>novel_637
gaacgaucgccgaaaucugagug
>novel_638
cacaauacacggucggccucu
>novel_641
augguugggccaguuagc
>novel_642
ucuauccacagguucugcacu
>novel_643
ugggccugugacauuccaucac
>novel_647
uuggggcugugugccaggcacgc
>novel_648
cuugggaggggagauuac
>novel_651
gcaacuggcucagaucuggc
>novel_653
ccuagggcuagagaaggagaug
>novel_655
uuguuucuugcaugugcucugauu
>novel_657
gggguagacaguuuuauugug
>novel_659
ucugcucugcuuuuuauauaaa
>novel_660
uccuggacuucuccuaccugag
>novel_663
aaaaauacgggugcacuucuau
>novel_665
cgcuguggccuccgggcagccc
>novel_667
caaacccuggagcuuucacacacua
>novel_670
uaggucucuggcaggaggaag
>novel_672
gcggcacccggggaccccagg
>novel_673
uuugaacagacgguggga
>novel_674
cucuguccuaagcacuaacucu
>novel_675
ugccaaggcuggaguuccc
>novel_678
uugugaagucugcagagccug
>novel_680
uaagguuaaaguacaaugcaaua
>novel_681
acggucugucccuuguucc
>novel_684
acaugcugcuuggcaagaccga
>novel_685
aaugggaacuccuaguacgugg
>novel_687
cucuguccuguccagcucuucc
>novel_689
cgcaaagacucgugcucagcucc
>novel_690
aaagaaauuugaaaagag
>novel_695
cuaagacaugcucucauuuau
>novel_697
aagugugggcugaggagg
>novel_701
gcuagaguggauucugca
>novel_706
uccgacugggccaagguc
>novel_708
ccacagugucuggaccagaagcg
>novel_710
cacggugagguuggacaccaggc
>novel_711
uggaggggaggaagcgug
>novel_712
cugcuccgagcuguuacugc
>novel_713
aagggagguggcgacugcggga
>novel_717
uuaucuguagccacccuu
>novel_718
aggcaaauagagcuggcgug
>novel_720
ccucucuggucugcggggcu
>novel_723
uggacgcgaucucagccgg
>novel_725
gccuggaccuggaugccu
>novel_727
gcuguguucuugucuugcugaga
>novel_730
auccaccugcagucacgcccu
>novel_731
aguaggcugcagggcugaaagg
>novel_732
ucuggagcagcaggaggacuau
>novel_733
ucccgcaaggcugagcuuucc
>novel_734
gugcugcucgggugguuccagu
>novel_736
aagauggucugcagggguggga
>novel_740
aaaugacuuaugaggugu
>novel_741
uuuuugaugggagaagagaga
>novel_743
gagcucaggggacuacuggagu
>novel_745
cuccagacagggaccaugug
>novel_748
ugggugcagcuguauugagaaa
>novel_750
aagguaugaacuuaaacaagag
>novel_752
agguccuagauuucccgucgugu
>novel_91
ccugggugggaggacgugaaac
