# Supplementary material for: Identification of microRNAs implicated in modulating resveratrol-induced apoptosis in porcine granulosa cells
Source: Front Cell Dev Biol. 2023 May 5;11:1169745. doi: 10.3389/fcell.2023.1169745 (PMC10211428; doi:10.3389/fcell.2023.1169745)
Supplement: Supplementary file 2 [file Table3.XLSX]

## Sheet: sheet1
Table S3. All identified miRNAs
S3A. All identified miRNAs in LOW vs. CON
sRNA	LOW_readcount	CON_readcount	log2FoldChange	pval	padj	significant
novel_117	9.21852	9.23313	0.10602	0.93934	0.9777	FALSE
novel_124	6.16637	11.0264	-0.76934	0.69256	0.92317	FALSE
novel_125	8.95151	10.3014	-0.085319	0.94859	0.9777	FALSE
novel_127	6.52777	3.51754	0.98329	0.60588	0.88366	FALSE
novel_138	3.66513	9.34342	-1.6214	0.31947	0.74921	FALSE
novel_145	0	3.29194	-3.6827	0.24005	NA	FALSE
novel_154	0	0	NA	NA	NA	NA
novel_156	2.06122	2.66921	-0.26438	0.93243	NA	FALSE
novel_157	1.29818	0.958004	0.63065	0.87097	NA	FALSE
novel_158	1.29818	0.800764	0.90358	0.8166	NA	FALSE
novel_16	84.2251	83.3967	0.047745	0.93311	0.9777	FALSE
novel_162	1.94728	2.10895	-0.054851	0.98669	NA	FALSE
novel_172	0	0	NA	NA	NA	NA
novel_180	2.92091	0	4.5602	0.24957	NA	FALSE
novel_19	725.206	745.115	-0.033411	0.93526	0.9777	FALSE
novel_193	0	4.13364	-4.008	0.21275	NA	FALSE
novel_194	4.03724	0.383446	3.2246	0.32429	NA	FALSE
novel_198	7.17759	10.8149	-0.62185	0.61742	0.88366	FALSE
novel_200	0	2.87401	-3.4869	0.37473	NA	FALSE
novel_203	0	7.53748	-4.8807	0.06132	0.3296	FALSE
novel_204	0	0.958004	-1.9	0.63232	NA	FALSE
novel_210	0	1.43701	-2.4859	0.52909	NA	FALSE
novel_217	7.30038	1.34206	2.4412	0.29307	0.72306	FALSE
novel_223	0	1.15034	-2.1813	0.58172	NA	FALSE
novel_224	2.51927	4.90031	-0.80217	0.70522	0.92792	FALSE
novel_230	0.55357	2.90972	-1.8677	0.5191	NA	FALSE
novel_231	2.06122	0	4.0885	0.30432	NA	FALSE
novel_233	0	0.800764	-1.6271	0.683	NA	FALSE
novel_237	0	0	NA	NA	NA	NA
novel_238	15.681	18.506	-0.33691	0.73715	0.94069	FALSE
novel_240	0	2.1767	-3.0842	0.43318	NA	FALSE
novel_245	0	1.43701	-2.4859	0.52909	NA	FALSE
novel_247	0	0.266921	0.047815	0.99065	NA	FALSE
novel_248	0	0.958004	-1.9	0.63232	NA	FALSE
novel_251	1.8322	0	3.9379	0.3232	NA	FALSE
novel_252	0	0	NA	NA	NA	NA
novel_255	1.37415	0	3.6218	0.36434	NA	FALSE
novel_257	2.69149	0	4.2874	0.2803	NA	FALSE
novel_258	2.59637	0	4.3944	0.26795	NA	FALSE
novel_259	0	0.575168	-1.1939	0.76595	NA	FALSE
novel_261	14.9464	4.60719	1.7507	0.20205	0.61529	FALSE
novel_263	2.51927	4.40217	-0.68323	0.77942	0.94599	FALSE
novel_267	0	0.533843	-1.0343	0.7971	NA	FALSE
novel_268	1.34575	2.77907	-2.1794	0.47009	NA	FALSE
novel_274	2.29024	3.27804	-0.3902	0.882	NA	FALSE
novel_279	0	0	NA	NA	NA	NA
novel_288	0	2.10895	-3.0495	0.43846	NA	FALSE
novel_294	0	1.60153	-2.6354	0.50417	NA	FALSE
novel_297	0	21.0869	-6.3623	0.00020156	0.015168	TRUE
novel_302	0	0	NA	NA	NA	NA
novel_306	80.8308	16.8382	2.2223	0.013201	0.19082	TRUE
novel_308	0	0.958614	-1.9209	0.62849	NA	FALSE
novel_314	1.29818	0	3.5402	0.37548	NA	FALSE
novel_317	3.81745	5.70775	-0.45674	0.81733	0.9777	FALSE
novel_318	1.37415	0.958004	0.71222	0.85438	NA	FALSE
novel_321	0	1.91601	-2.9014	0.46137	NA	FALSE
novel_323	0	0	NA	NA	NA	NA
novel_325	1.62273	2.30006	-0.37733	0.89934	NA	FALSE
novel_326	0.458049	1.03381	-0.54454	0.88939	NA	FALSE
novel_341	0	0	NA	NA	NA	NA
novel_349	2.51927	0	4.3669	0.27108	NA	FALSE
novel_360	3.98967	9.95185	-1.5375	0.33115	0.75513	FALSE
novel_364	1.33617	5.01745	-1.6548	0.41573	NA	FALSE
novel_365	0.878116	16.9052	-3.9008	0.031411	0.23637	TRUE
novel_368	2.59637	0.766891	1.786	0.61015	NA	FALSE
novel_369	0	0	NA	NA	NA	NA
novel_372	0	0	NA	NA	NA	NA
novel_380	0	2.87401	-3.4869	0.37473	NA	FALSE
novel_381	0	0.533843	-1.0343	0.7971	NA	FALSE
novel_382	9.16212	1.86845	2.3726	0.24854	0.67496	FALSE
novel_383	0	0.383446	-0.62526	0.87759	NA	FALSE
novel_386	0	0	NA	NA	NA	NA
novel_388	0	0.191723	0.047815	0.99065	NA	FALSE
novel_391	2.74829	0	4.4881	0.25744	NA	FALSE
novel_394	0	0	NA	NA	NA	NA
novel_400	3.20634	0	4.705	0.22727	NA	FALSE
novel_403	0	3.81933	-3.8991	0.18543	NA	FALSE
novel_404	2.74829	0	4.4881	0.25744	NA	FALSE
novel_411	2.74829	0	4.4881	0.25744	NA	FALSE
novel_423	1.14512	0	3.4249	0.39158	NA	FALSE
novel_428	2.74829	0	4.4881	0.25744	NA	FALSE
novel_432	84.3586	58.0943	0.56994	0.34618	0.7606	FALSE
novel_433	0	0	NA	NA	NA	NA
novel_434	0	0.745923	-1.533	0.70078	NA	FALSE
novel_437	0	0	NA	NA	NA	NA
novel_446	2.97732	0	4.5999	0.2453	NA	FALSE
novel_451	1.8322	0	3.9379	0.3232	NA	FALSE
novel_452	0	0	NA	NA	NA	NA
novel_453	0	0	NA	NA	NA	NA
novel_458	9.90559	5.86499	0.83528	0.62848	0.88664	FALSE
novel_46	326.566	223.273	0.52693	0.30359	0.73694	FALSE
novel_461	0	0	NA	NA	NA	NA
novel_462	2.74829	0.718503	2.0085	0.56158	NA	FALSE
novel_464	1.60317	0	3.7904	0.342	NA	FALSE
novel_466	10.7273	0.479002	4.5593	0.028683	0.23436	TRUE
novel_470	2.97732	0	4.5999	0.2453	NA	FALSE
novel_472	0	0	NA	NA	NA	NA
novel_475	0	2.75187	-3.4248	0.35871	NA	FALSE
novel_485	3.20634	0	4.705	0.22727	NA	FALSE
novel_486	3.66439	0	4.8967	0.18591	NA	FALSE
novel_490	0	2.39501	-3.2237	0.41237	NA	FALSE
novel_496	1.60317	0	3.7904	0.342	NA	FALSE
novel_499	0	6.38593	-4.6381	0.056527	NA	FALSE
novel_506	2.29024	0	4.2345	0.28656	NA	FALSE
novel_510	0	0	NA	NA	NA	NA
novel_512	3.89455	0.910226	2.1486	0.4474	NA	FALSE
novel_515	3.2259	2.15551	0.66437	0.802	NA	FALSE
novel_517	0	0	NA	NA	NA	NA
novel_522	0	0.239501	0.047815	0.99065	NA	FALSE
novel_524	1.62273	3.00466	-0.74009	0.77002	NA	FALSE
novel_529	0	0	NA	NA	NA	NA
novel_530	0	0	NA	NA	NA	NA
novel_531	0	0.718503	-1.484	0.7101	NA	FALSE
novel_532	0	0	NA	NA	NA	NA
novel_538	0	0	NA	NA	NA	NA
novel_540	3.57001	0	4.8469	0.19655	NA	FALSE
novel_548	0	0	NA	NA	NA	NA
novel_550	2.27182	1.33461	0.84011	0.80654	NA	FALSE
novel_551	0	0	NA	NA	NA	NA
novel_552	0	2.57344	-3.3275	0.33359	NA	FALSE
novel_557	0	0	NA	NA	NA	NA
novel_562	0	0	NA	NA	NA	NA
novel_563	2.29024	0	4.2345	0.28656	NA	FALSE
novel_564	2.74829	0	4.4881	0.25744	NA	FALSE
novel_565	0	0	NA	NA	NA	NA
novel_568	3.57001	0	4.8469	0.19655	NA	FALSE
novel_570	0	2.15551	-3.0715	0.43511	NA	FALSE
novel_572	0	2.63451	-3.3613	0.39242	NA	FALSE
novel_573	0	0	NA	NA	NA	NA
novel_575	0	1.91723	-2.9127	0.4596	NA	FALSE
novel_577	2.29024	2.22448	0.17355	0.94697	NA	FALSE
novel_578	0	0	NA	NA	NA	NA
novel_580	0	4.6602	-4.1832	0.17589	NA	FALSE
novel_581	2.06122	0	4.0885	0.30432	NA	FALSE
novel_582	1.8322	0	3.9379	0.3232	NA	FALSE
novel_586	2.29024	0	4.2345	0.28656	NA	FALSE
novel_596	2.92091	0	4.5602	0.24957	NA	FALSE
novel_598	0	0	NA	NA	NA	NA
novel_599	1.29818	0.575168	1.3367	0.73334	NA	FALSE
novel_600	0	0	NA	NA	NA	NA
novel_604	0	0	NA	NA	NA	NA
novel_606	0	2.40229	-3.2232	0.41243	NA	FALSE
novel_609	0	0	NA	NA	NA	NA
novel_610	2.27182	0	4.2069	0.28986	NA	FALSE
novel_613	0	1.53378	-2.5929	0.51118	NA	FALSE
novel_616	11.9215	1.8759	2.6071	0.15343	0.53229	FALSE
novel_618	0	0	NA	NA	NA	NA
novel_621	0	1.53378	-2.5929	0.51118	NA	FALSE
novel_623	2.06122	0	4.0885	0.30432	NA	FALSE
novel_624	1.60317	0	3.7904	0.342	NA	FALSE
novel_625	0	2.66921	-3.3758	0.39035	NA	FALSE
novel_626	0	0	NA	NA	NA	NA
novel_627	0.649092	0	2.802	0.48555	NA	FALSE
novel_630	0	0	NA	NA	NA	NA
novel_635	8.02691	0.766891	3.2481	0.16222	0.54882	FALSE
novel_636	0	0	NA	NA	NA	NA
novel_637	0	0	NA	NA	NA	NA
novel_638	0	2.13537	-3.0526	0.43799	NA	FALSE
novel_641	2.69149	0	4.2874	0.2803	NA	FALSE
novel_642	0	0	NA	NA	NA	NA
novel_643	1.8322	0	3.9379	0.3232	NA	FALSE
novel_647	0	0	NA	NA	NA	NA
novel_648	0	0	NA	NA	NA	NA
novel_651	0	2.40229	-3.2232	0.41243	NA	FALSE
novel_653	0	0	NA	NA	NA	NA
novel_655	12.541	11.411	0.013216	0.99062	0.99544	FALSE
novel_657	0	0	NA	NA	NA	NA
novel_659	0	2.13537	-3.0526	0.43799	NA	FALSE
novel_660	0	1.91601	-2.9014	0.46137	NA	FALSE
novel_663	361.832	267.635	0.44232	0.25794	0.67496	FALSE
novel_665	1.60317	0	3.7904	0.342	NA	FALSE
novel_667	0	2.29261	-3.1576	0.42215	NA	FALSE
novel_670	0	1.34206	-2.4018	0.54339	NA	FALSE
novel_672	1.60317	0	3.7904	0.342	NA	FALSE
novel_673	0	0	NA	NA	NA	NA
novel_674	2.97732	0	4.5999	0.2453	NA	FALSE
novel_675	1.8322	0	3.9379	0.3232	NA	FALSE
novel_678	2.06122	0	4.0885	0.30432	NA	FALSE
novel_680	0	1.53378	-2.5929	0.51118	NA	FALSE
novel_681	0	0	NA	NA	NA	NA
novel_684	2.27182	0	4.2069	0.28986	NA	FALSE
novel_685	0.324546	1.43701	-1.3738	0.72595	NA	FALSE
novel_687	2.27182	0	4.2069	0.28986	NA	FALSE
novel_689	0	0	NA	NA	NA	NA
novel_690	0	0	NA	NA	NA	NA
novel_695	0	3.20306	-3.6397	0.3539	NA	FALSE
novel_697	0	0	NA	NA	NA	NA
novel_701	2.29024	0	4.2345	0.28656	NA	FALSE
novel_706	0	0	NA	NA	NA	NA
novel_708	0	0.383446	-0.62526	0.87759	NA	FALSE
novel_710	9.42022	0	6.1364	0.02715	0.23436	TRUE
novel_711	0	0	NA	NA	NA	NA
novel_712	0	0	NA	NA	NA	NA
novel_713	0	1.33461	-2.3706	0.54873	NA	FALSE
novel_717	0	0	NA	NA	NA	NA
novel_718	0	0	NA	NA	NA	NA
novel_720	0	0	NA	NA	NA	NA
novel_723	0	0	NA	NA	NA	NA
novel_725	0	0	NA	NA	NA	NA
novel_727	0	0	NA	NA	NA	NA
novel_730	0	1.37593	-2.4245	0.53951	NA	FALSE
novel_731	0	0	NA	NA	NA	NA
novel_732	0.973638	0.958614	0.29781	0.93898	NA	FALSE
novel_733	0	1.34206	-2.4018	0.54339	NA	FALSE
novel_734	0	0	NA	NA	NA	NA
novel_736	0	0	NA	NA	NA	NA
novel_740	0	0	NA	NA	NA	NA
novel_741	0	1.91601	-2.9014	0.46137	NA	FALSE
novel_743	0	0	NA	NA	NA	NA
novel_745	0	1.86845	-2.859	0.46806	NA	FALSE
novel_748	1.34575	0	2.3579	0.55926	NA	FALSE
novel_750	12.0641	1.34206	3.0506	0.13985	0.49957	FALSE
novel_752	0	1.15034	-2.1813	0.58172	NA	FALSE
novel_91	52.71	57.3267	-0.065039	0.92838	0.9777	FALSE
ssc-let-7a	62968.5	60901	0.048262	0.91275	0.9777	FALSE
ssc-let-7c	11042.1	10621.6	0.056505	0.88213	0.9777	FALSE
ssc-let-7d-3p	983.099	893.042	0.14315	0.70992	0.92907	FALSE
ssc-let-7d-5p	2519.31	2570.05	-0.026608	0.94737	0.9777	FALSE
ssc-let-7e	6498.79	7738.64	-0.25149	0.4483	0.7966	FALSE
ssc-let-7f-3p	1.29818	3.2238	-1.0999	0.66486	NA	FALSE
ssc-let-7f-5p	105802	93995.8	0.17073	0.61282	0.88366	FALSE
ssc-let-7g	32955.2	39677.7	-0.26779	0.40731	0.77443	FALSE
ssc-let-7i-3p	2.84382	2.37526	0.3819	0.86504	NA	FALSE
ssc-let-7i-5p	61984.9	59297.1	0.063984	0.84063	0.9777	FALSE
ssc-miR-1	2975.27	813.53	1.87	0.081459	0.40195	FALSE
ssc-miR-100	156788	178989	-0.19103	0.57204	0.86182	FALSE
ssc-miR-101	1770.67	2712.43	-0.61675	0.11298	0.48516	FALSE
ssc-miR-103	4256.91	6829.87	-0.68268	0.048681	0.28426	TRUE
ssc-miR-10382	4.17998	1.91601	1.2037	0.63583	NA	FALSE
ssc-miR-10384	199.951	215.288	-0.11191	0.78448	0.9483	FALSE
ssc-miR-10386	6.65203	2.23193	1.477	0.41323	0.77443	FALSE
ssc-miR-10388	0	4.4554	-4.1158	0.19187	NA	FALSE
ssc-miR-10390	18.7446	0.191723	6.1716	0.00060307	0.026913	TRUE
ssc-miR-10391	2.27182	0	4.2069	0.28986	NA	FALSE
ssc-miR-105-1	0	2.87401	-3.4869	0.37473	NA	FALSE
ssc-miR-106a	2.69149	3.38104	-0.63915	0.79214	NA	FALSE
ssc-miR-107	196.196	317.022	-0.71531	0.14108	0.49957	FALSE
ssc-miR-10a-3p	6.03207	0.191723	4.5005	0.09503	NA	FALSE
ssc-miR-10a-5p	640.141	188.481	1.7565	0.00030408	0.018306	TRUE
ssc-miR-10b	49692.5	53617.4	-0.10961	0.74543	0.94069	FALSE
ssc-miR-122-3p	5.2403	3.51108	0.59075	0.75487	0.94069	FALSE
ssc-miR-122-5p	3073.82	95.7527	5.0052	0.0045736	0.098332	TRUE
ssc-miR-124a	20.6838	8.40738	1.2629	0.33766	0.7606	FALSE
ssc-miR-125a	4377.34	3981.05	0.13796	0.70596	0.92792	FALSE
ssc-miR-125b	9926.98	11535.5	-0.21658	0.50114	0.82542	FALSE
ssc-miR-126-3p	1249.85	671.064	0.8934	0.018837	0.23436	TRUE
ssc-miR-126-5p	24.3094	9.58331	1.2597	0.20237	0.61529	FALSE
ssc-miR-127	692.783	599.037	0.20998	0.56321	0.86053	FALSE
ssc-miR-1271-3p	0	1.1975	-2.2225	0.57447	NA	FALSE
ssc-miR-1271-5p	2062.23	2001.32	0.045815	0.90616	0.9777	FALSE
ssc-miR-128	12507.2	8146.74	0.61891	0.12276	0.4862	FALSE
ssc-miR-1285	205.996	26.0392	2.9744	0.042464	0.26961	TRUE
ssc-miR-1296-5p	24.4909	44.8454	-0.83053	0.25417	0.67496	FALSE
ssc-miR-129a-3p	10.8523	10.6506	-0.078791	0.95101	0.9777	FALSE
ssc-miR-129a-5p	1025.94	528.481	0.96066	0.01119	0.17728	TRUE
ssc-miR-1306-3p	283.149	211.906	0.43347	0.39917	0.77443	FALSE
ssc-miR-1306-5p	108.118	170.872	-0.64317	0.18669	0.60152	FALSE
ssc-miR-1307	4962.18	5323.3	-0.10031	0.77641	0.94599	FALSE
ssc-miR-130a	35.5017	24.4307	0.55119	0.51991	0.82542	FALSE
ssc-miR-130b-3p	9.3048	3.80604	1.2705	0.4389	0.7966	FALSE
ssc-miR-130b-5p	946.32	483.125	0.97456	0.11672	0.48516	FALSE
ssc-miR-132	199.614	263.989	-0.38886	0.3843	0.77443	FALSE
ssc-miR-133a-3p	37.8337	25.2165	0.5154	0.5442	0.85223	FALSE
ssc-miR-133a-5p	4.03724	1.90271	0.88766	0.71451	NA	FALSE
ssc-miR-133b	0.324546	0.266921	1.1599	0.77465	NA	FALSE
ssc-miR-1343	524.386	336.485	0.64844	0.16227	0.54882	FALSE
ssc-miR-135	7.7891	0.650367	3.6086	0.13212	0.49709	FALSE
ssc-miR-136-3p	38.7893	7.34615	2.3451	0.024447	0.23436	TRUE
ssc-miR-136-5p	11.5873	6.65324	0.74757	0.56097	0.86053	FALSE
ssc-miR-137	2.96848	0	4.5191	0.21848	NA	FALSE
ssc-miR-138	6.79477	0.958614	2.8429	0.2187	0.63912	FALSE
ssc-miR-1388	0	1.86845	-2.859	0.46806	NA	FALSE
ssc-miR-139-3p	7.3679	2.97079	1.3754	0.4568	0.7994	FALSE
ssc-miR-139-5p	314.354	161.991	0.96224	0.040346	0.26835	TRUE
ssc-miR-140-3p	16376.9	18952	-0.21091	0.53391	0.8414	FALSE
ssc-miR-140-5p	1325.81	1799.79	-0.44285	0.26122	0.67496	FALSE
ssc-miR-141	6.3946	0.958614	2.5802	0.25371	0.67496	FALSE
ssc-miR-142-3p	143.122	3.10728	5.5357	0.0023792	0.065103	TRUE
ssc-miR-142-5p	101.374	5.11283	4.3216	0.028791	0.23436	TRUE
ssc-miR-143-3p	466379	476152	-0.02993	0.93356	0.9777	FALSE
ssc-miR-143-5p	109.501	145.91	-0.39274	0.40869	0.77443	FALSE
ssc-miR-144	1.34575	0	2.3579	0.55926	NA	FALSE
ssc-miR-145-3p	486.639	267.04	0.87317	0.026697	0.23436	TRUE
ssc-miR-145-5p	2646.26	2557.6	0.046712	0.90655	0.9777	FALSE
ssc-miR-1468	27.0183	18.3013	0.63283	0.49975	0.82542	FALSE
ssc-miR-146a-5p	998.095	346.929	1.5271	0.014261	0.19512	TRUE
ssc-miR-146b	381.581	164.262	1.2021	0.0079192	0.14898	TRUE
ssc-miR-148a-3p	96486.9	82370	0.22817	0.49176	0.82492	FALSE
ssc-miR-148a-5p	199.281	219.352	-0.15736	0.76031	0.94069	FALSE
ssc-miR-148b-3p	1966.15	2195.97	-0.15889	0.63023	0.88664	FALSE
ssc-miR-148b-5p	15.8912	24.6746	-0.60236	0.51235	0.82542	FALSE
ssc-miR-149	1309.67	1082.19	0.27166	0.45067	0.7966	FALSE
ssc-miR-150	12.9335	2.75832	2.2466	0.14001	0.49957	FALSE
ssc-miR-151-3p	56896.8	46114.8	0.30319	0.39625	0.77443	FALSE
ssc-miR-151-5p	144.339	150.702	-0.088673	0.85389	0.9777	FALSE
ssc-miR-152	1881.02	2941.85	-0.64814	0.070933	0.36188	FALSE
ssc-miR-153	1.94728	1.99243	0.037804	0.99005	NA	FALSE
ssc-miR-155-3p	0	4.50296	-4.1328	0.18403	NA	FALSE
ssc-miR-155-5p	2118.79	2605.97	-0.29771	0.37673	0.77443	FALSE
ssc-miR-15a	11.1772	20.3125	-0.87953	0.4911	0.82492	FALSE
ssc-miR-15b	126.727	169.173	-0.41261	0.34302	0.7606	FALSE
ssc-miR-16	740.932	875.567	-0.25001	0.54644	0.85223	FALSE
ssc-miR-17-3p	8.4382	10.7326	-0.2761	0.86159	0.9777	FALSE
ssc-miR-17-5p	325.682	322.078	0.024549	0.96281	0.98239	FALSE
ssc-miR-181a	1440.99	1451.47	-0.013666	0.96968	0.98606	FALSE
ssc-miR-181b	454.237	483.38	-0.081929	0.82962	0.9777	FALSE
ssc-miR-181c	7.72045	12.2856	-0.59046	0.64154	0.89367	FALSE
ssc-miR-181d-5p	142.533	114.632	0.30369	0.50642	0.82542	FALSE
ssc-miR-182	792.247	416.7	0.93092	0.025701	0.23436	TRUE
ssc-miR-183	1505.29	531.023	1.5069	0.0017699	0.059193	TRUE
ssc-miR-1839-3p	1.60317	0.718503	1.2968	0.73941	NA	FALSE
ssc-miR-1839-5p	83.2836	98.2786	-0.21375	0.69314	0.92317	FALSE
ssc-miR-184	676.943	398.872	0.76547	0.051993	0.28981	FALSE
ssc-miR-1842	22.2844	49.9597	-1.1041	0.17939	0.59336	FALSE
ssc-miR-185	1441.52	2173.2	-0.59172	0.078736	0.39499	FALSE
ssc-miR-186-5p	619.945	714.115	-0.2118	0.56712	0.86182	FALSE
ssc-miR-187	51.7932	47.0549	0.19439	0.80828	0.97317	FALSE
ssc-miR-18a	20.0229	28.0506	-0.38849	0.68209	0.9199	FALSE
ssc-miR-190a	4.03724	11.3957	-1.9051	0.2729	0.6854	FALSE
ssc-miR-190b	4.29466	1.73135	1.2469	0.59737	NA	FALSE
ssc-miR-191	10296.4	12710.4	-0.30343	0.41423	0.77443	FALSE
ssc-miR-192	260.315	95.0849	1.4585	0.0021051	0.063362	TRUE
ssc-miR-193a-3p	7.02453	0.191723	4.8135	0.03245	0.23823	TRUE
ssc-miR-193a-5p	442.111	560.717	-0.33458	0.36849	0.77443	FALSE
ssc-miR-194a-3p	0	0.958614	-1.9209	0.62849	NA	FALSE
ssc-miR-194a-5p	37.1249	9.68615	1.9637	0.028508	0.23436	TRUE
ssc-miR-194b-5p	0	6.38715	-4.641	0.091211	NA	FALSE
ssc-miR-195	71.9236	53.665	0.37389	0.55943	0.86053	FALSE
ssc-miR-196a	50.5023	3.51754	3.8982	0.00073724	0.027739	TRUE
ssc-miR-196b-5p	68.7948	5.42709	3.6954	NA	NA	NA
ssc-miR-199a-3p	632.467	180.983	1.8059	0.003382	0.078307	TRUE
ssc-miR-199a-5p	302.065	152.305	0.98321	0.089522	0.43044	FALSE
ssc-miR-199b-3p	632.467	180.983	1.8059	0.003382	0.078307	TRUE
ssc-miR-199b-5p	88.102	7.13952	3.5849	0.00012189	0.01223	TRUE
ssc-miR-19a	15.7459	9.69521	0.72056	0.66078	0.9082	FALSE
ssc-miR-19b	73.345	60.1341	0.27617	0.63753	0.89254	FALSE
ssc-miR-200b	92.6771	26.9319	1.7427	0.028315	0.23436	TRUE
ssc-miR-202-3p	21.5504	5.09971	2.0002	0.068174	0.36001	FALSE
ssc-miR-202-5p	108.905	85.8515	0.34658	0.50236	0.82542	FALSE
ssc-miR-204	240.159	154.517	0.64256	0.12013	0.48516	FALSE
ssc-miR-205	29.13	20.551	0.43304	0.70368	0.92792	FALSE
ssc-miR-206	303.041	107.543	1.476	0.050052	0.28426	FALSE
ssc-miR-20a-3p	0	0.800764	-1.6271	0.683	NA	FALSE
ssc-miR-20a-5p	469.849	288.94	0.70812	0.19185	0.60152	FALSE
ssc-miR-20b	1.29818	2.13537	-0.51644	0.88298	NA	FALSE
ssc-miR-21-3p	15.3952	31.4534	-1.0072	0.23096	0.66845	FALSE
ssc-miR-21-5p	3.18351e+06	4.36733e+06	-0.45614	0.21159	0.6244	FALSE
ssc-miR-210	49.3867	29.7435	0.75986	0.35225	0.76139	FALSE
ssc-miR-212	224.755	54.8272	2.0505	0.0050477	0.10129	TRUE
ssc-miR-214-3p	34.2246	21.0619	0.66022	0.39342	0.77443	FALSE
ssc-miR-214-5p	32.1132	18.8044	0.78317	0.41255	0.77443	FALSE
ssc-miR-215	53.0742	10.3641	2.2934	0.018588	0.23436	TRUE
ssc-miR-217	1.34575	1.04027	-0.67756	0.85548	NA	FALSE
ssc-miR-218-5p	574.018	537.057	0.094079	0.84943	0.9777	FALSE
ssc-miR-219a	139.66	136.504	0.061499	0.9176	0.9777	FALSE
ssc-miR-219b-3p	29.3599	9.89217	1.5652	0.11743	0.48516	FALSE
ssc-miR-22-3p	7978.12	10456.2	-0.39057	0.26281	0.67496	FALSE
ssc-miR-22-5p	477.671	620.201	-0.37211	0.31601	0.74921	FALSE
ssc-miR-221-3p	1167.34	1719.06	-0.55589	0.13125	0.49709	FALSE
ssc-miR-221-5p	343.898	279.204	0.30748	0.45162	0.7966	FALSE
ssc-miR-222	2268.75	1542.34	0.55921	0.28189	0.70124	FALSE
ssc-miR-223	1.94728	0	3.991	0.31658	NA	FALSE
ssc-miR-224	205.745	79.3137	1.3872	0.021904	0.23436	TRUE
ssc-miR-2320-3p	673.734	431.974	0.64897	0.2646	0.67496	FALSE
ssc-miR-2320-5p	103.764	155.872	-0.59507	0.19029	0.60152	FALSE
ssc-miR-2366	19.3178	23.5806	-0.27555	0.76255	0.94069	FALSE
ssc-miR-23a	2318.5	3793.11	-0.71204	0.056574	0.30962	FALSE
ssc-miR-23b	4359.97	5886.9	-0.43422	0.32903	0.75513	FALSE
ssc-miR-24-1-5p	989.298	967.627	0.031544	0.92943	0.9777	FALSE
ssc-miR-24-2-5p	69.1095	72.2802	-0.063024	0.90796	0.9777	FALSE
ssc-miR-24-3p	58804.1	68853.1	-0.22769	0.5124	0.82542	FALSE
ssc-miR-2411	114.85	160.66	-0.48525	0.31814	0.74921	FALSE
ssc-miR-2483	33.5099	25.1484	0.40281	0.57837	0.86182	FALSE
ssc-miR-26a	59148.8	83657.3	-0.50008	0.12888	0.49709	FALSE
ssc-miR-26b-3p	13.0658	5.98752	1.1329	0.49331	0.82492	FALSE
ssc-miR-26b-5p	1551.86	2177.03	-0.48844	0.13429	0.49854	FALSE
ssc-miR-27a	1252.91	770.473	0.70376	0.11503	0.48516	FALSE
ssc-miR-27b-3p	49707.5	62629.2	-0.33345	0.40778	0.77443	FALSE
ssc-miR-27b-5p	565.899	662.204	-0.22393	0.52103	0.82542	FALSE
ssc-miR-28-3p	5071.18	4371.86	0.21465	0.5154	0.82542	FALSE
ssc-miR-28-5p	672.142	827.062	-0.30386	0.3934	0.77443	FALSE
ssc-miR-296-3p	740.595	920.643	-0.31048	0.38555	0.77443	FALSE
ssc-miR-299	1.62273	3.3613	-0.90673	0.71557	NA	FALSE
ssc-miR-29a-3p	1339.89	1234.13	0.11463	0.75595	0.94069	FALSE
ssc-miR-29a-5p	2.97732	4.21607	-0.39023	0.87084	0.9777	FALSE
ssc-miR-29b	24.8619	14.3605	0.81532	0.34941	0.76139	FALSE
ssc-miR-29c	0.55357	3.78568	-2.243	0.40083	NA	FALSE
ssc-miR-30a-3p	1454.86	1103.05	0.40152	0.24135	0.67264	FALSE
ssc-miR-30a-5p	17457.3	16851.9	0.050654	0.88714	0.9777	FALSE
ssc-miR-30b-3p	17.3026	40.0017	-1.104	0.19054	0.60152	FALSE
ssc-miR-30b-5p	102.838	113.601	-0.16461	0.74497	0.94069	FALSE
ssc-miR-30c-1-3p	24.8251	22.4346	0.16621	0.84882	0.9777	FALSE
ssc-miR-30c-3p	310.086	269.112	0.20545	0.6151	0.88366	FALSE
ssc-miR-30c-5p	1121.88	1163.27	-0.048441	0.89208	0.9777	FALSE
ssc-miR-30d	32590.2	32081.7	0.022736	0.94294	0.9777	FALSE
ssc-miR-30e-3p	674.26	647.212	0.06583	0.86545	0.9777	FALSE
ssc-miR-30e-5p	1746.39	1794.94	-0.041664	0.91104	0.9777	FALSE
ssc-miR-31	262.554	400.515	-0.60977	0.11251	0.48516	FALSE
ssc-miR-32	55.6799	46.6687	0.25299	0.66924	0.91564	FALSE
ssc-miR-320	2351.83	1348.4	0.80472	0.047289	0.28426	TRUE
ssc-miR-323	95.6093	75.8038	0.37403	0.57816	0.86182	FALSE
ssc-miR-324	10.1641	10.3696	-0.13063	0.9238	0.9777	FALSE
ssc-miR-325	0	0.766891	-1.6029	0.68756	NA	FALSE
ssc-miR-326	0	0.575168	-1.1939	0.76595	NA	FALSE
ssc-miR-328	240.378	161.932	0.58088	0.18577	0.60152	FALSE
ssc-miR-330	157.667	109.503	0.52543	0.24038	0.67264	FALSE
ssc-miR-331-3p	44.6107	19.439	1.1351	0.15385	0.53229	FALSE
ssc-miR-331-5p	175.838	114.733	0.61956	0.17356	0.58046	FALSE
ssc-miR-335	30.6842	40.4386	-0.35623	0.61437	0.88366	FALSE
ssc-miR-338	1.52721	1.34851	0.33988	0.90381	NA	FALSE
ssc-miR-339-5p	162.025	205.146	-0.35235	0.45255	0.7966	FALSE
ssc-miR-33b-3p	0.229024	0.383446	0.24044	0.95259	NA	FALSE
ssc-miR-340	741.192	1218.65	-0.71946	0.090092	0.43044	FALSE
ssc-miR-342	90.3641	70.0131	0.36311	0.47541	0.82241	FALSE
ssc-miR-345-3p	3.89342	1.37593	1.5798	0.55613	NA	FALSE
ssc-miR-345-5p	0	0	NA	NA	NA	NA
ssc-miR-34a	245.337	337.448	-0.48636	0.31885	0.74921	FALSE
ssc-miR-34c	1802.26	78.7902	4.5152	0.00062589	0.026913	TRUE
ssc-miR-361-3p	1630.73	1356.06	0.2693	0.47246	0.82202	FALSE
ssc-miR-361-5p	66.6171	117.818	-0.79257	0.11918	0.48516	FALSE
ssc-miR-362	196.598	178.001	0.11825	0.82978	0.9777	FALSE
ssc-miR-363	64.3092	77.5123	-0.25731	0.64427	0.89367	FALSE
ssc-miR-365-3p	385.173	588.977	-0.62273	0.12089	0.48516	FALSE
ssc-miR-365-5p	45.4	57.2604	-0.29968	0.65095	0.89879	FALSE
ssc-miR-369	0.324546	0.84209	-0.61301	0.87665	NA	FALSE
ssc-miR-370	967.128	785.286	0.30191	0.37085	0.77443	FALSE
ssc-miR-371-5p	0	0.239501	0.047815	0.99065	NA	FALSE
ssc-miR-374a-3p	232.091	291.381	-0.34034	0.42688	0.78829	FALSE
ssc-miR-374a-5p	132.124	233.398	-0.84541	0.095307	0.43466	FALSE
ssc-miR-374b-3p	13.1245	24.7574	-0.92043	0.44292	0.7966	FALSE
ssc-miR-374b-5p	750.516	1272.36	-0.76193	0.041011	0.26835	TRUE
ssc-miR-375	18.6384	2.16318	3.1192	0.013313	0.19082	TRUE
ssc-miR-376a-3p	0.324546	0	2.1217	0.60049	NA	FALSE
ssc-miR-376c	0	0	NA	NA	NA	NA
ssc-miR-378	20381.9	32806.8	-0.6869	0.035312	0.24718	TRUE
ssc-miR-378b-3p	222.941	421.594	-0.93729	0.02602	0.23436	TRUE
ssc-miR-381-3p	1269.12	1386.45	-0.13194	0.7766	0.94599	FALSE
ssc-miR-381-5p	0	1.60153	-2.6354	0.50417	NA	FALSE
ssc-miR-382	105.32	99.3512	0.11065	0.83483	0.9777	FALSE
ssc-miR-411	64.6683	36.9066	0.82398	0.21001	0.6244	FALSE
ssc-miR-421-3p	58.0849	86.4083	-0.58362	0.27325	0.6854	FALSE
ssc-miR-423-3p	6675.33	3616.34	0.88504	0.030929	0.23637	TRUE
ssc-miR-423-5p	6324.42	5159.77	0.29432	0.4101	0.77443	FALSE
ssc-miR-424-3p	29.9583	12.3346	1.2603	0.13581	0.49854	FALSE
ssc-miR-424-5p	7.35792	7.11833	0.11559	0.9331	0.9777	FALSE
ssc-miR-425-3p	146.207	185.894	-0.37925	0.42334	0.78658	FALSE
ssc-miR-425-5p	2488.07	2495.93	-0.0069964	0.98497	0.99488	FALSE
ssc-miR-429	1.62273	1.15679	0.61956	0.84277	NA	FALSE
ssc-miR-432-3p	1.34575	0	2.3579	0.55926	NA	FALSE
ssc-miR-432-5p	37.7555	39.2614	-0.08239	0.90941	0.9777	FALSE
ssc-miR-4331-3p	2.74829	3.40223	-0.19598	0.9382	NA	FALSE
ssc-miR-4331-5p	23.2886	29.5422	-0.39864	0.61944	0.88366	FALSE
ssc-miR-4332	5.2683	1.71805	1.5808	0.43205	0.79297	FALSE
ssc-miR-4334-3p	38.7882	35.4073	0.12865	0.85606	0.9777	FALSE
ssc-miR-4338	0	2.39501	-3.2237	0.41237	NA	FALSE
ssc-miR-450a	45.5637	105.771	-1.2431	0.035034	0.24718	TRUE
ssc-miR-450b-3p	1.29818	0	3.5402	0.37548	NA	FALSE
ssc-miR-450b-5p	130.787	135.479	-0.054599	0.90788	0.9777	FALSE
ssc-miR-450c-3p	0	0.575168	-1.1939	0.76595	NA	FALSE
ssc-miR-450c-5p	783.967	1391.08	-0.83062	0.042994	0.26961	TRUE
ssc-miR-451	1114.83	188.977	2.558	0.026769	0.23436	TRUE
ssc-miR-452	69.9764	20.8165	1.7193	0.010587	0.17728	TRUE
ssc-miR-454	4.2191	31.0137	-2.724	0.030282	0.23637	TRUE
ssc-miR-455-3p	196.812	316.303	-0.70408	0.094591	0.43466	FALSE
ssc-miR-455-5p	2884.2	4647.74	-0.68873	0.069639	0.3614	FALSE
ssc-miR-486	225.052	22.5348	3.2907	2.1e-05	0.0031615	TRUE
ssc-miR-487b	0.649092	0	2.802	0.48555	NA	FALSE
ssc-miR-490-3p	9.42022	8.4471	-0.0098516	0.99544	0.99544	FALSE
ssc-miR-491	5.64041	0.191723	4.4378	0.099013	NA	FALSE
ssc-miR-493-3p	69.2215	44.5925	0.61972	0.32459	0.75156	FALSE
ssc-miR-493-5p	13.5914	13.2525	-0.11448	0.9264	0.9777	FALSE
ssc-miR-497	20.1564	33.1233	-0.7378	0.36399	0.77157	FALSE
ssc-miR-499-5p	139.509	152.705	-0.16053	0.75303	0.94069	FALSE
ssc-miR-500-3p	266.268	344.144	-0.36363	0.36279	0.77157	FALSE
ssc-miR-500-5p	292.41	387.788	-0.4189	0.44156	0.7966	FALSE
ssc-miR-503	56.9113	70.5134	-0.33024	0.55076	0.85453	FALSE
ssc-miR-504	683.106	475.478	0.52863	0.21004	0.6244	FALSE
ssc-miR-505	244.289	237.232	0.054266	0.90964	0.9777	FALSE
ssc-miR-532-3p	84.9078	123.528	-0.55487	0.29737	0.72772	FALSE
ssc-miR-532-5p	8699.9	9800.27	-0.17202	0.59166	0.87523	FALSE
ssc-miR-542-3p	60.7944	61.0199	-0.030783	0.95943	0.98228	FALSE
ssc-miR-542-5p	0	1.06769	-2.0462	0.6058	NA	FALSE
ssc-miR-574-3p	972.677	1315.25	-0.44149	0.34577	0.7606	FALSE
ssc-miR-574-5p	1797.5	2857.38	-0.66704	0.049647	0.28426	TRUE
ssc-miR-582-3p	0.973638	0	3.2283	0.41997	NA	FALSE
ssc-miR-582-5p	4.96331	0	5.2485	0.083049	NA	FALSE
ssc-miR-615	67.2233	28.6967	1.2568	0.11817	0.48516	FALSE
ssc-miR-628-3p	84.7985	97.5183	-0.2005	0.68458	0.9199	FALSE
ssc-miR-628-5p	70.8982	85.3387	-0.29429	0.6736	0.91743	FALSE
ssc-miR-6516	14.0506	15.7837	-0.14509	0.91155	0.9777	FALSE
ssc-miR-652	0	0	NA	NA	NA	NA
ssc-miR-6529	5882.68	6728.06	-0.19317	0.57317	0.86182	FALSE
ssc-miR-660	130.989	144.188	-0.16106	0.76084	0.94069	FALSE
ssc-miR-664-3p	47.5401	39.4748	0.20208	0.77915	0.94599	FALSE
ssc-miR-664-5p	63.736	36.4841	0.80962	0.19464	0.60397	FALSE
ssc-miR-671-3p	656.347	237.454	1.474	0.010824	0.17728	TRUE
ssc-miR-671-5p	21.0264	36.9882	-0.76259	0.32109	0.74921	FALSE
ssc-miR-676-3p	331.823	223.299	0.58566	0.25517	0.67496	FALSE
ssc-miR-676-5p	0.916098	0	3.1878	0.42596	NA	FALSE
ssc-miR-6782-3p	68.4802	91.7989	-0.47776	0.39982	0.77443	FALSE
ssc-miR-7-3p	11.5582	31.3112	-1.4498	0.12771	0.49709	FALSE
ssc-miR-7-5p	5669.51	5634.67	0.0089034	0.97752	0.99069	FALSE
ssc-miR-708-3p	55.3189	33.2666	0.74116	0.23877	0.67264	FALSE
ssc-miR-708-5p	2.81541	9.22667	-1.803	0.23744	0.67264	FALSE
ssc-miR-7134-3p	10276.2	7654.09	0.42561	0.34216	0.7606	FALSE
ssc-miR-7134-5p	2823.68	2411.17	0.22801	0.4913	0.82492	FALSE
ssc-miR-7135-3p	94.0388	43.0544	1.1158	0.040517	0.26835	TRUE
ssc-miR-7135-5p	10.4123	4.60619	1.2488	0.35413	0.76139	FALSE
ssc-miR-7136-5p	3.89455	11.6284	-1.4591	0.3758	0.77443	FALSE
ssc-miR-7137-3p	7.00571	4.8245	0.41414	0.8201	0.9777	FALSE
ssc-miR-7137-5p	5.94579	4.3054	0.51081	0.73745	0.94069	FALSE
ssc-miR-7138-3p	1.14512	0.958614	0.49433	0.89874	NA	FALSE
ssc-miR-7138-5p	5.07766	0	5.3688	0.065345	NA	FALSE
ssc-miR-7139-3p	3.58843	2.45752	0.65833	0.75071	NA	FALSE
ssc-miR-7139-5p	42.8298	25.6338	0.79336	0.41293	0.77443	FALSE
ssc-miR-7140-3p	0	0.383446	-0.62526	0.87759	NA	FALSE
ssc-miR-7141-5p	0	0	NA	NA	NA	NA
ssc-miR-7142-3p	609.082	649.29	-0.084415	0.82592	0.9777	FALSE
ssc-miR-7143-3p	25.4657	13.2273	0.90625	0.48831	0.82492	FALSE
ssc-miR-7144-5p	28.5086	22.0465	0.3736	0.63037	0.88664	FALSE
ssc-miR-744	4448.35	4098.83	0.11885	0.72564	0.94069	FALSE
ssc-miR-758	17.1618	38.3151	-1.2082	0.25873	0.67496	FALSE
ssc-miR-769-3p	22.8693	32.746	-0.57826	0.61048	0.88366	FALSE
ssc-miR-769-5p	212.2	209.887	-0.0043625	0.99243	0.99544	FALSE
ssc-miR-7857-3p	377.564	724.28	-0.92858	0.047766	0.28426	TRUE
ssc-miR-874	37.4022	35.9717	0.060657	0.93148	0.9777	FALSE
ssc-miR-885-5p	0	0	NA	NA	NA	NA
ssc-miR-9	1453.49	672.28	1.1108	0.028808	0.23436	TRUE
ssc-miR-9-1	1453.49	672.28	1.1108	0.028808	0.23436	TRUE
ssc-miR-92a	4376.21	4014.5	0.12561	0.73756	0.94069	FALSE
ssc-miR-92b-3p	414.767	377.925	0.13601	0.74392	0.94069	FALSE
ssc-miR-92b-5p	10.1258	5.68072	0.90655	0.49021	0.82492	FALSE
ssc-miR-935	8.2272	8.6386	-0.076721	0.95171	0.9777	FALSE
ssc-miR-95	27.278	22.587	0.28476	0.73288	0.94069	FALSE
ssc-miR-96-5p	384.811	31.4997	3.6152	4.46e-06	0.0013423	TRUE
ssc-miR-9788-3p	2.69149	2.2519	0.046306	0.98702	NA	FALSE
ssc-miR-98	2592.33	2921.16	-0.17175	0.59318	0.87523	FALSE
ssc-miR-9810-3p	5.38298	0.479002	3.3949	0.25419	NA	FALSE
ssc-miR-9820-5p	0	2.63451	-3.3613	0.39242	NA	FALSE
ssc-miR-9843-3p	245.211	380.357	-0.64246	0.093072	0.43466	FALSE
ssc-miR-9851-3p	4.54364	0	5.1935	0.13046	NA	FALSE
ssc-miR-9858-5p	0	0	NA	NA	NA	NA
ssc-miR-9860-5p	6.27034	6.94074	-0.090577	0.94781	0.9777	FALSE
ssc-miR-99a-3p	4.71513	9.98633	-0.9446	0.51562	0.82542	FALSE
ssc-miR-99a-5p	52752.8	46285.4	0.18865	0.67797	0.91922	FALSE
ssc-miR-99b	42948.7	30894.6	0.47539	0.25507	0.67496	FALSE

## Sheet: Sheet2
Table S3. All identified miRNAs
S3B. All identified miRNAs in HIGH vs. CON
sRNA	HIGH_readcount	CON_readcount	log2FoldChange	pval	padj	significant
novel_117	9.86432	11.7338	-0.20971	0.88023	0.97427	FALSE
novel_124	4.1911	14.0081	-1.7378	0.27273	0.59947	FALSE
novel_125	12.3029	13.0944	-0.072084	0.95384	0.9852	FALSE
novel_127	0	4.46667	-4.4594	0.16682	0.59731	FALSE
novel_138	1.80348	11.8781	-2.597	0.10136	0.47262	FALSE
novel_145	9.955	4.18222	1.2725	0.37371	0.62477	FALSE
novel_154	0.396985	0	1.3511	0.74004	NA	FALSE
novel_156	5.39155	3.39001	0.7049	0.78853	0.93079	FALSE
novel_157	4.36683	1.21633	1.8469	0.54471	0.76697	FALSE
novel_158	3.98506	1.017	2.0193	0.52177	0.7556	FALSE
novel_16	85.4438	106.014	-0.30897	0.51353	0.74883	FALSE
novel_162	1.06244	2.68603	-1.4135	0.68899	0.88264	FALSE
novel_172	3.96985	0	4.6162	0.22011	0.59947	FALSE
novel_180	0	0	NA	NA	NA	NA
novel_19	930.167	947.295	-0.02555	0.92998	0.97825	FALSE
novel_193	0	5.24943	-4.6912	0.12424	0.53794	FALSE
novel_194	0	0.488369	-1.3119	0.74656	NA	FALSE
novel_198	16.6737	13.7474	0.28027	0.77092	0.92923	FALSE
novel_200	0	3.649	-4.1703	0.28436	0.59947	FALSE
novel_203	3.98128	9.58944	-1.3212	0.48228	0.72094	FALSE
novel_204	0	1.21633	-2.5834	0.51533	NA	FALSE
novel_210	0	1.8245	-3.1693	0.42231	NA	FALSE
novel_217	0.531219	1.70929	-2.063	0.60087	0.80301	FALSE
novel_223	7.65436	1.46511	2.3453	0.24555	0.59947	FALSE
novel_224	0	6.22593	-4.9413	0.05355	0.33485	FALSE
novel_230	4.78097	3.70303	0.32969	0.89134	0.97462	FALSE
novel_231	0	0	NA	NA	NA	NA
novel_233	5.1608	1.017	2.3702	0.42288	0.67568	FALSE
novel_237	2.81298	0	4.1427	0.29337	0.59947	FALSE
novel_238	7.99266	23.5087	-1.544	0.19982	0.59947	FALSE
novel_240	1.64091	2.76656	-0.68937	0.81551	0.94049	FALSE
novel_245	5.8434	1.8245	1.6628	0.54714	0.76697	FALSE
novel_247	0	0.339001	-0.63719	0.87591	NA	FALSE
novel_248	5.18741	1.21633	2.0825	0.4251	0.67672	FALSE
novel_251	0	0	NA	NA	NA	NA
novel_252	6.37462	0	5.2854	0.098464	0.47262	FALSE
novel_255	0	0	NA	NA	NA	NA
novel_257	2.27231	0	3.8347	0.33177	0.60107	FALSE
novel_258	0	0	NA	NA	NA	NA
novel_259	0	0.732554	-1.8815	0.63899	NA	FALSE
novel_261	12.8341	5.86119	1.1299	0.4069	0.65742	FALSE
novel_263	18.1729	5.60196	1.6888	0.27793	0.59947	FALSE
novel_267	0	0.678002	-1.7182	0.66931	NA	FALSE
novel_268	0	3.53379	-4.1281	0.23931	0.59947	FALSE
novel_274	4.45389	4.16259	0.14027	0.95252	0.9852	FALSE
novel_279	3.28181	0	4.3621	0.26795	0.59947	FALSE
novel_288	0.531219	2.68603	-2.713	0.47017	0.71433	FALSE
novel_294	5.83769	2.03401	1.5229	0.53561	0.76627	FALSE
novel_297	7.43134	26.7929	-1.9124	0.11484	0.51116	FALSE
novel_302	0.234415	0	1.2522	0.75865	NA	FALSE
novel_306	161.738	21.3997	2.92	0.029231	0.26368	TRUE
novel_308	1.06244	1.22092	-0.27251	0.94419	0.98514	FALSE
novel_314	2.81298	0	4.1427	0.29337	0.59947	FALSE
novel_317	6.72986	7.24851	-0.094156	0.95926	0.9866	FALSE
novel_318	0	1.21633	-2.5834	0.51533	NA	FALSE
novel_321	0	2.43267	-3.5848	0.36278	0.61696	FALSE
novel_323	2.34415	0	3.8838	0.32543	0.60088	FALSE
novel_325	0	2.92563	-3.8567	0.30779	0.59947	FALSE
novel_326	3.56916	1.31574	1.4335	0.55031	0.76697	FALSE
novel_341	0.396985	0	1.3511	0.74004	NA	FALSE
novel_349	0	0	NA	NA	NA	NA
novel_360	1.17208	12.6463	-3.2376	0.059819	0.35359	FALSE
novel_364	8.32553	6.37989	0.37274	0.78891	0.93079	FALSE
novel_365	5.81309	21.4715	-1.8978	0.18415	0.59947	FALSE
novel_368	2.29118	0.976739	1.2118	0.71379	0.89846	FALSE
novel_369	3.28181	0	4.3621	0.26795	0.59947	FALSE
novel_372	11.9267	0	6.1968	0.008292	0.099734	TRUE
novel_380	0	3.649	-4.1703	0.28436	0.59947	FALSE
novel_381	0	0.678002	-1.7182	0.66931	NA	FALSE
novel_382	10.6754	2.37301	2.1908	0.23591	0.59947	FALSE
novel_383	2.81298	0.488369	2.5058	0.49685	0.73425	FALSE
novel_386	2.57857	0	4.0191	0.30841	0.59947	FALSE
novel_388	0	0.244185	-0.63719	0.87591	NA	FALSE
novel_391	0	0	NA	NA	NA	NA
novel_394	9.66766	0	5.9137	0.015729	0.17923	TRUE
novel_400	0	0	NA	NA	NA	NA
novel_403	4.297	4.85488	-0.18998	0.91703	0.97825	FALSE
novel_404	0	0	NA	NA	NA	NA
novel_411	0	0	NA	NA	NA	NA
novel_423	2.77889	0	4.1012	0.29836	0.59947	FALSE
novel_428	0	0	NA	NA	NA	NA
novel_432	108.018	73.8228	0.54969	0.27613	0.59947	FALSE
novel_433	4.36683	0	4.7537	0.19098	0.59947	FALSE
novel_434	1.29685	0.947168	0.43043	0.90362	0.97817	FALSE
novel_437	5.1608	0	4.9948	0.14466	0.57186	FALSE
novel_446	0	0	NA	NA	NA	NA
novel_451	0	0	NA	NA	NA	NA
novel_452	2.57857	0	4.0191	0.30841	0.59947	FALSE
novel_453	1.64091	0	3.3796	0.39429	NA	FALSE
novel_458	7.72049	7.44785	0.07681	0.96493	0.98774	FALSE
novel_46	288.259	283.836	0.020024	0.96473	0.98774	FALSE
novel_461	2.77889	0	4.1012	0.29836	0.59947	FALSE
novel_462	3.71853	0.91225	2.0094	0.53894	0.76697	FALSE
novel_464	1.87532	0	3.568	0.36758	NA	FALSE
novel_466	5.83197	0.608167	3.2615	0.21735	0.59947	FALSE
novel_470	0	0	NA	NA	NA	NA
novel_472	5.14192	0	4.9945	0.10151	0.47262	FALSE
novel_475	11.6205	3.49911	1.7291	0.25131	0.59947	FALSE
novel_485	0	0	NA	NA	NA	NA
novel_486	3.96985	0	4.6162	0.22011	0.59947	FALSE
novel_490	0	3.04083	-3.9071	0.32046	0.60088	FALSE
novel_496	0.531219	0	1.3511	0.74004	NA	FALSE
novel_499	8.94553	8.11515	0.17742	0.90327	0.97817	FALSE
novel_506	0	0	NA	NA	NA	NA
novel_510	0.46883	0	1.8001	0.65735	NA	FALSE
novel_512	4.24975	1.15643	1.8484	0.51536	0.74883	FALSE
novel_515	1.06244	2.73675	-1.4296	0.68493	0.88005	FALSE
novel_517	4.36683	0	4.7537	0.19098	0.59947	FALSE
novel_522	2.75056	0.304083	3.1208	0.32891	0.60102	FALSE
novel_524	0	3.81824	-4.2362	0.16662	0.59731	FALSE
novel_529	3.71853	0	4.506	0.24431	0.59947	FALSE
novel_530	4.36683	0	4.7537	0.19098	0.59947	FALSE
novel_531	0.937661	0.91225	0.10373	0.97889	NA	FALSE
novel_532	3.96985	0	4.6162	0.22011	0.59947	FALSE
novel_538	2.10974	0	3.7346	0.34494	NA	FALSE
novel_540	0	0	NA	NA	NA	NA
novel_548	2.12487	0	3.6873	0.35126	0.61083	FALSE
novel_550	0	1.695	-3.0545	0.43973	NA	FALSE
novel_551	2.81298	0	4.1427	0.29337	0.59947	FALSE
novel_552	2.57857	3.26997	-0.28269	0.90618	0.97825	FALSE
novel_557	5.31219	0	5.0217	0.1399	0.56615	FALSE
novel_562	3.0474	0	4.2565	0.27998	0.59947	FALSE
novel_563	0	0	NA	NA	NA	NA
novel_564	0.937661	0	2.5958	0.5174	NA	FALSE
novel_565	2.10974	0	3.7346	0.34494	NA	FALSE
novel_568	0	0	NA	NA	NA	NA
novel_570	0	2.73675	-3.7549	0.34002	0.60771	FALSE
novel_572	0	3.34492	-4.0447	0.30343	0.59947	FALSE
novel_573	4.36683	0	4.7537	0.19098	0.59947	FALSE
novel_575	0	2.44185	-3.6005	0.36064	0.61696	FALSE
novel_577	1.40649	2.82646	-0.92235	0.73776	0.91004	FALSE
novel_578	1.87532	0	3.568	0.36758	NA	FALSE
novel_580	0	5.91725	-4.8664	0.097331	0.47262	FALSE
novel_581	0	0	NA	NA	NA	NA
novel_582	0	0	NA	NA	NA	NA
novel_586	0	0	NA	NA	NA	NA
novel_596	0	0	NA	NA	NA	NA
novel_598	5.8434	0	5.1596	0.11714	0.51234	FALSE
novel_599	0	0.732554	-1.8815	0.63899	NA	FALSE
novel_600	1.87532	0	3.568	0.36758	NA	FALSE
novel_604	0.46883	0	1.8001	0.65735	NA	FALSE
novel_606	0	3.05101	-3.9071	0.32046	0.60088	FALSE
novel_609	3.57286	0	4.4642	0.25446	0.59947	FALSE
novel_610	0.396985	0	1.3511	0.74004	NA	FALSE
novel_613	0	1.95348	-3.2807	0.40582	NA	FALSE
novel_616	11.5297	2.38729	2.2441	0.22545	0.59947	FALSE
novel_618	0.703246	0	2.2184	0.58264	NA	FALSE
novel_621	0	1.95348	-3.2807	0.40582	NA	FALSE
novel_623	0	0	NA	NA	NA	NA
novel_624	0	0	NA	NA	NA	NA
novel_625	0	3.39001	-4.0596	0.30161	0.59947	FALSE
novel_626	3.17588	0	4.2941	0.27566	0.59947	FALSE
novel_627	2.38191	0	3.8785	0.32611	0.60088	FALSE
novel_630	1.87532	0	3.568	0.36758	NA	FALSE
novel_635	25.5813	0.976739	4.6199	0.0074034	0.095583	TRUE
novel_636	2.34415	0	3.8838	0.32543	0.60088	FALSE
novel_637	2.10974	0	3.7346	0.34494	NA	FALSE
novel_638	0	2.71201	-3.7364	0.34245	0.60771	FALSE
novel_641	2.77889	0	4.1012	0.29836	0.59947	FALSE
novel_642	2.34415	0	3.8838	0.32543	0.60088	FALSE
novel_643	0	0	NA	NA	NA	NA
novel_647	2.10974	0	3.7346	0.34494	NA	FALSE
novel_648	3.57286	0	4.4642	0.25446	0.59947	FALSE
novel_651	0	3.05101	-3.9071	0.32046	0.60088	FALSE
novel_653	2.10974	0	3.7346	0.34494	NA	FALSE
novel_655	3.69768	14.5096	-1.9126	0.16554	0.59731	FALSE
novel_657	3.17588	0	4.2941	0.27566	0.59947	FALSE
novel_659	0	2.71201	-3.7364	0.34245	0.60771	FALSE
novel_660	0	2.43267	-3.5848	0.36278	0.61696	FALSE
novel_663	373.138	340.178	0.13473	0.67127	0.86664	FALSE
novel_665	0	0	NA	NA	NA	NA
novel_667	0	2.91134	-3.841	0.31257	0.60088	FALSE
novel_670	0	1.70929	-3.0895	0.43438	NA	FALSE
novel_672	0	0	NA	NA	NA	NA
novel_673	2.38191	0	3.8785	0.32611	0.60088	FALSE
novel_674	0	0	NA	NA	NA	NA
novel_675	0	0	NA	NA	NA	NA
novel_678	0	0	NA	NA	NA	NA
novel_680	0	1.95348	-3.2807	0.40582	NA	FALSE
novel_681	3.17588	0	4.2941	0.27566	0.59947	FALSE
novel_684	0	0	NA	NA	NA	NA
novel_685	0	1.8245	-3.1693	0.42231	NA	FALSE
novel_687	0	0	NA	NA	NA	NA
novel_689	1.87532	0	3.568	0.36758	NA	FALSE
novel_690	0.793969	0	2.2912	0.56996	NA	FALSE
novel_695	0	4.06801	-4.3231	0.24833	0.59947	FALSE
novel_697	3.28181	0	4.3621	0.26795	0.59947	FALSE
novel_701	0	0	NA	NA	NA	NA
novel_706	2.77889	0	4.1012	0.29836	0.59947	FALSE
novel_708	0	0.488369	-1.3119	0.74656	NA	FALSE
novel_710	0	0	NA	NA	NA	NA
novel_711	3.71853	0	4.506	0.24431	0.59947	FALSE
novel_712	1.64091	0	3.3796	0.39429	NA	FALSE
novel_713	0	1.695	-3.0545	0.43973	NA	FALSE
novel_717	3.17588	0	4.2941	0.27566	0.59947	FALSE
novel_718	1.87532	0	3.568	0.36758	NA	FALSE
novel_720	2.57857	0	4.0191	0.30841	0.59947	FALSE
novel_723	4.18538	0	4.7003	0.15186	0.58712	FALSE
novel_725	2.77889	0	4.1012	0.29836	0.59947	FALSE
novel_727	4.24975	0	4.6991	0.202	0.59947	FALSE
novel_730	0	1.74956	-3.11	0.43127	NA	FALSE
novel_731	4.24975	0	4.6991	0.202	0.59947	FALSE
novel_732	0	1.22092	-2.6086	0.51113	NA	FALSE
novel_733	0	1.70929	-3.0895	0.43438	NA	FALSE
novel_734	1.64091	0	3.3796	0.39429	NA	FALSE
novel_736	3.17588	0	4.2941	0.27566	0.59947	FALSE
novel_740	1.64091	0	3.3796	0.39429	NA	FALSE
novel_741	0	2.43267	-3.5848	0.36278	0.61696	FALSE
novel_743	4.24975	0	4.6991	0.202	0.59947	FALSE
novel_745	0	2.37301	-3.5428	0.36855	0.61853	FALSE
novel_748	0	0	NA	NA	NA	NA
novel_750	0	1.70929	-3.0895	0.43438	NA	FALSE
novel_752	0	1.46511	-2.869	0.46872	NA	FALSE
novel_91	34.0958	72.8374	-1.1018	0.082134	0.41858	FALSE
ssc-let-7a	100982	77421.9	0.38328	0.13383	0.5503	FALSE
ssc-let-7c	14893.4	13502.4	0.14142	0.57135	0.77797	FALSE
ssc-let-7d-3p	1360.65	1135.09	0.26271	0.36476	0.61696	FALSE
ssc-let-7d-5p	3677.39	3267.36	0.17044	0.53039	0.76553	FALSE
ssc-let-7e	9420.33	9837.24	-0.062482	0.79935	0.93146	FALSE
ssc-let-7f-3p	0.396985	4.09734	-3.3273	0.21571	0.59947	FALSE
ssc-let-7f-5p	142418	119475	0.25341	0.38861	0.63737	FALSE
ssc-let-7g	40475	50432.4	-0.31734	0.19228	0.59947	FALSE
ssc-let-7i-3p	2.38191	3.02044	-0.35317	0.88877	0.97427	FALSE
ssc-let-7i-5p	71692.4	75373.1	-0.072237	0.75896	0.92053	FALSE
ssc-miR-1	3118.8	1033.69	1.5932	0.13139	0.5503	FALSE
ssc-miR-100	228362	227497	0.0054697	0.98329	0.99477	FALSE
ssc-miR-101	2343.55	3447.34	-0.55765	0.13472	0.5503	FALSE
ssc-miR-103	6312.77	8681.96	-0.45992	0.11087	0.50009	FALSE
ssc-miR-10382	0	2.43267	-3.5848	0.36278	0.61696	FALSE
ssc-miR-10384	344.368	273.612	0.33556	0.35032	0.61083	FALSE
ssc-miR-10386	15.3825	2.84075	2.3983	0.14326	0.57186	FALSE
ssc-miR-10388	0.793969	5.65826	-2.8409	0.28696	0.59947	FALSE
ssc-miR-10390	0	0.244185	-0.63719	0.87591	NA	FALSE
ssc-miR-10391	3.96985	0	4.6162	0.22011	0.59947	FALSE
ssc-miR-105-1	0.396985	3.649	-3.1478	0.36351	0.61696	FALSE
ssc-miR-106a	1.19095	4.29667	-1.865	0.45901	0.70478	FALSE
ssc-miR-107	187.193	403.052	-1.1005	0.0041929	0.067242	TRUE
ssc-miR-10a-3p	10.2045	0.244185	5.0082	0.031395	0.26522	TRUE
ssc-miR-10a-5p	734.628	239.563	1.6161	0.0019769	0.0428	TRUE
ssc-miR-10b	58180.3	68151.4	-0.22825	0.48141	0.72094	FALSE
ssc-miR-122-3p	16.4106	4.46133	1.8798	0.2432	0.59947	FALSE
ssc-miR-122-5p	19219	121.641	7.304	NA	NA	NA
ssc-miR-124a	31.16	10.7003	1.5185	0.14528	0.57186	FALSE
ssc-miR-125a	4856.28	5061.34	-0.05935	0.8426	0.96012	FALSE
ssc-miR-125b	13231.5	14663.6	-0.14818	0.54934	0.76697	FALSE
ssc-miR-126-3p	2785.28	852.947	1.7072	0.00024198	0.0080598	TRUE
ssc-miR-126-5p	53.8354	12.1865	2.1308	0.012494	0.14622	TRUE
ssc-miR-127	983.895	761.447	0.37052	0.22137	0.59947	FALSE
ssc-miR-1271-3p	0	1.52042	-2.9059	0.46286	NA	FALSE
ssc-miR-1271-5p	2739.06	2543.82	0.10713	0.67217	0.86664	FALSE
ssc-miR-128	18259.1	10357.4	0.81785	0.0018647	0.042496	TRUE
ssc-miR-1285	22.4867	33.1109	-0.57801	0.45268	0.69755	FALSE
ssc-miR-1296-5p	39.8824	56.9904	-0.50019	0.44361	0.68878	FALSE
ssc-miR-129a-3p	27.5417	13.5382	1.0326	0.22719	0.59947	FALSE
ssc-miR-129a-5p	1644.11	671.849	1.2907	2.57e-06	0.00037075	TRUE
ssc-miR-1306-3p	626.816	269.314	1.2169	0.0010583	0.026956	TRUE
ssc-miR-1306-5p	145.014	217.164	-0.58692	0.15708	0.59731	FALSE
ssc-miR-1307	7050.04	6766.25	0.059547	0.8209	0.94283	FALSE
ssc-miR-130a	23.863	31.0631	-0.36183	0.66142	0.86264	FALSE
ssc-miR-130b-3p	10.129	4.83983	1.066	0.44284	0.68878	FALSE
ssc-miR-130b-5p	1128.76	614.24	0.87707	0.0073886	0.095583	TRUE
ssc-miR-132	334.79	335.583	-0.0017243	0.99618	0.99806	FALSE
ssc-miR-133a-3p	66.1968	32.0515	1.0444	0.2155	0.59947	FALSE
ssc-miR-133a-5p	5.39522	2.41762	1.163	0.57552	0.78069	FALSE
ssc-miR-133b	3.01331	0.339001	3.2582	0.33435	0.60321	FALSE
ssc-miR-1343	721.221	427.74	0.75412	0.020821	0.22538	TRUE
ssc-miR-135	5.97566	0.82737	2.8221	0.1828	0.59947	FALSE
ssc-miR-136-3p	24.4791	9.34961	1.3668	0.21548	0.59947	FALSE
ssc-miR-136-5p	22.5019	8.45851	1.389	0.18258	0.59947	FALSE
ssc-miR-137	2.191	0	3.7584	0.33085	0.60107	FALSE
ssc-miR-138	4.9699	1.22092	1.9836	0.41447	0.66469	FALSE
ssc-miR-1388	1.64091	2.37301	-0.47687	0.88877	0.97427	FALSE
ssc-miR-139-3p	5.62963	3.77798	0.56771	0.78508	0.93079	FALSE
ssc-miR-139-5p	508.854	205.962	1.3034	0.000456	0.013163	TRUE
ssc-miR-140-3p	21912	24086.8	-0.13642	0.6374	0.84145	FALSE
ssc-miR-140-5p	1502.77	2287.76	-0.60588	0.030032	0.26522	TRUE
ssc-miR-141	2.58799	1.22092	1.0517	0.71347	0.89846	FALSE
ssc-miR-142-3p	18.9173	3.94798	2.2708	0.094802	0.46795	FALSE
ssc-miR-142-5p	35.2409	6.49557	2.4435	NA	NA	NA
ssc-miR-143-3p	593055	605126	-0.029073	0.91928	0.97825	FALSE
ssc-miR-143-5p	99.662	185.478	-0.89706	0.02415	0.23766	TRUE
ssc-miR-144	4.76382	0	4.8793	0.16602	0.59731	FALSE
ssc-miR-145-3p	452.45	339.47	0.41097	0.22285	0.59947	FALSE
ssc-miR-145-5p	2338.38	3251.09	-0.47506	0.16893	0.59731	FALSE
ssc-miR-1468	42.219	23.2538	0.86135	0.23559	0.59947	FALSE
ssc-miR-146a-5p	436.661	441.196	-0.015402	0.98704	0.99624	FALSE
ssc-miR-146b	308.23	208.855	0.5566	0.13374	0.5503	FALSE
ssc-miR-148a-3p	147377	104691	0.49338	0.054658	0.33485	FALSE
ssc-miR-148a-5p	321.381	278.848	0.20628	0.562	0.77009	FALSE
ssc-miR-148b-3p	3376.93	2791.47	0.27537	0.46071	0.7049	FALSE
ssc-miR-148b-5p	33.7444	31.3546	0.12102	0.88298	0.97427	FALSE
ssc-miR-149	1638.17	1375.47	0.25233	0.31763	0.60088	FALSE
ssc-miR-150	9.85852	3.50446	1.516	0.34206	0.60771	FALSE
ssc-miR-151-3p	82465.3	58608.5	0.49269	0.044917	0.31884	FALSE
ssc-miR-151-5p	184.599	191.52	-0.056605	0.8817	0.97427	FALSE
ssc-miR-152	2291.19	3739.15	-0.70637	0.0049298	0.071154	TRUE
ssc-miR-153	6.79797	2.53666	1.3888	0.46525	0.70935	FALSE
ssc-miR-155-3p	2.65609	5.71792	-1.1589	0.62924	0.83577	FALSE
ssc-miR-155-5p	2621.02	3312.85	-0.33759	0.28168	0.59947	FALSE
ssc-miR-15a	10.6829	25.8019	-1.2285	0.24148	0.59947	FALSE
ssc-miR-15b	146.511	215.021	-0.54327	0.23194	0.59947	FALSE
ssc-miR-16	563.75	1112.86	-0.98232	0.00064189	0.017371	TRUE
ssc-miR-17-3p	4.61646	13.6427	-1.4875	0.30778	0.59947	FALSE
ssc-miR-17-5p	186.053	409.449	-1.1416	0.002862	0.05388	TRUE
ssc-miR-181a	1880.18	1845.13	0.028211	0.92671	0.97825	FALSE
ssc-miR-181b	601.996	614.493	-0.028134	0.92327	0.97825	FALSE
ssc-miR-181c	6.80742	15.612	-1.1987	0.29162	0.59947	FALSE
ssc-miR-181d-5p	159.302	145.735	0.13031	0.76692	0.92759	FALSE
ssc-miR-182	748.287	529.679	0.49735	0.10912	0.49736	FALSE
ssc-miR-183	1641.22	674.849	1.2821	7.05e-06	0.00076277	TRUE
ssc-miR-1839-3p	1.70329	0.91225	0.9216	0.80023	0.93146	FALSE
ssc-miR-1839-5p	118.479	124.883	-0.077756	0.86699	0.97427	FALSE
ssc-miR-184	1445.57	506.894	1.5113	3.47e-05	0.0024028	TRUE
ssc-miR-1842	67.9311	63.4623	0.094928	0.88209	0.97427	FALSE
ssc-miR-185	2142.09	2762.65	-0.36798	0.24744	0.59947	FALSE
ssc-miR-186-5p	528.57	907.729	-0.78051	0.0041672	0.067242	TRUE
ssc-miR-187	41.255	59.796	-0.53316	0.36624	0.61705	FALSE
ssc-miR-18a	10.265	35.6592	-1.7731	0.077325	0.41852	FALSE
ssc-miR-190a	0.396985	14.4805	-5.1707	0.0048666	0.071154	TRUE
ssc-miR-190b	3.57858	2.19842	0.69162	0.77897	0.93079	FALSE
ssc-miR-191	13058.5	16158.9	-0.30729	0.22727	0.59947	FALSE
ssc-miR-192	1964.47	120.839	4.0231	NA	NA	NA
ssc-miR-193a-3p	0.396985	0.244185	0.3893	0.92383	NA	FALSE
ssc-miR-193a-5p	606.22	712.732	-0.23163	0.42756	0.67815	FALSE
ssc-miR-194a-3p	2.77889	1.22092	1.1634	0.73355	0.90751	FALSE
ssc-miR-194a-5p	623.756	12.3165	5.6619	NA	NA	NA
ssc-miR-194b-5p	10.3368	8.12433	0.35641	0.82784	0.94579	FALSE
ssc-miR-195	49.5067	68.2311	-0.46069	0.40354	0.65498	FALSE
ssc-miR-196a	10.3047	4.46667	1.2058	0.47218	0.71487	FALSE
ssc-miR-196b-5p	10.216	6.89399	0.54362	0.72983	0.90751	FALSE
ssc-miR-199a-3p	362.908	230.056	0.65729	0.48451	0.72094	FALSE
ssc-miR-199a-5p	222.084	193.601	0.19795	0.74188	0.91004	FALSE
ssc-miR-199b-3p	361.718	230.056	0.65255	0.48692	0.72204	FALSE
ssc-miR-199b-5p	17.9951	9.07685	0.97186	0.38628	0.63597	FALSE
ssc-miR-19a	3.81299	12.3443	-1.7325	0.3085	0.59947	FALSE
ssc-miR-19b	31.6422	76.4519	-1.3023	0.063396	0.36601	FALSE
ssc-miR-200b	155.638	34.2202	2.1859	0.0012692	0.030532	TRUE
ssc-miR-202-3p	237.151	6.48464	5.1701	4.25e-22	1.84e-19	TRUE
ssc-miR-202-5p	110.74	109.109	0.016026	0.97295	0.98894	FALSE
ssc-miR-204	481.032	196.38	1.293	0.0078493	0.097107	TRUE
ssc-miR-205	31.7665	26.1009	0.28236	0.78569	0.93079	FALSE
ssc-miR-206	1026.47	136.639	2.9095	0.02728	0.25679	TRUE
ssc-miR-20a-3p	0	1.017	-2.3109	0.5619	NA	FALSE
ssc-miR-20a-5p	209.876	367.289	-0.81451	0.025863	0.24886	TRUE
ssc-miR-20b	1.19095	2.71201	-1.1844	0.73322	0.90751	FALSE
ssc-miR-21-3p	20.9289	39.9942	-0.94472	0.24218	0.59947	FALSE
ssc-miR-21-5p	3.71321e+06	5.55046e+06	-0.57994	0.072828	0.40429	FALSE
ssc-miR-210	21.6548	37.8258	-0.78814	0.39277	0.64177	FALSE
ssc-miR-212	243.989	69.7018	1.8063	3.88e-05	0.0024028	TRUE
ssc-miR-214-3p	44.0488	26.7764	0.71906	0.31185	0.60088	FALSE
ssc-miR-214-5p	29.2106	23.9145	0.28943	0.79214	0.93146	FALSE
ssc-miR-215	48.5634	13.1829	1.8574	0.031851	0.26522	TRUE
ssc-miR-217	1.19095	1.32109	-0.14245	0.96947	0.98894	FALSE
ssc-miR-218-5p	1088.13	682.8	0.67111	0.083775	0.4218	FALSE
ssc-miR-219a	144.864	173.511	-0.26594	0.50215	0.73802	FALSE
ssc-miR-219b-3p	46.3854	12.5847	1.8624	0.028856	0.26368	TRUE
ssc-miR-22-3p	8649.62	13291.2	-0.61997	0.036144	0.27947	TRUE
ssc-miR-22-5p	726.037	788.182	-0.12016	0.70656	0.89719	FALSE
ssc-miR-221-3p	1309.11	2185.58	-0.73851	0.02252	0.23046	TRUE
ssc-miR-221-5p	254.974	354.985	-0.47643	0.27883	0.59947	FALSE
ssc-miR-222	2151.76	1960.74	0.1344	0.64915	0.85176	FALSE
ssc-miR-223	4.20426	0	4.7	0.16118	0.59731	FALSE
ssc-miR-224	61.3785	100.848	-0.71452	0.18533	0.59947	FALSE
ssc-miR-2320-3p	916.112	548.978	0.73761	0.022886	0.23046	TRUE
ssc-miR-2320-5p	189.089	198.145	-0.060415	0.88478	0.97427	FALSE
ssc-miR-2366	21.6607	29.9806	-0.48303	0.58565	0.78754	FALSE
ssc-miR-23a	3314.22	4821.48	-0.54024	0.051414	0.33485	FALSE
ssc-miR-23b	4697.76	7481.62	-0.67095	0.031621	0.26522	TRUE
ssc-miR-24-1-5p	1130.68	1229.79	-0.12035	0.6725	0.86664	FALSE
ssc-miR-24-2-5p	102.619	91.8671	0.15392	0.75331	0.91883	FALSE
ssc-miR-24-3p	75828.6	87506.2	-0.20665	0.40388	0.65498	FALSE
ssc-miR-2411	120.597	204.217	-0.76887	0.072605	0.40429	FALSE
ssc-miR-2483	48.2401	31.9705	0.58888	0.34689	0.61083	FALSE
ssc-miR-26a	77614.5	106342	-0.45431	0.052648	0.33485	FALSE
ssc-miR-26b-3p	2.57857	7.60208	-1.5065	0.54944	0.76697	FALSE
ssc-miR-26b-5p	2093.67	2767.19	-0.40139	0.1679	0.59731	FALSE
ssc-miR-27a	956.58	979.489	-0.034602	0.91436	0.97825	FALSE
ssc-miR-27b-3p	63761.5	79594.9	-0.32	0.24077	0.59947	FALSE
ssc-miR-27b-5p	797.545	841.793	-0.07831	0.77257	0.92923	FALSE
ssc-miR-28-3p	6798.31	5556.81	0.29112	0.27553	0.59947	FALSE
ssc-miR-28-5p	740.634	1051.19	-0.50589	0.078512	0.41858	FALSE
ssc-miR-296-3p	1320.56	1170.29	0.17314	0.53381	0.76627	FALSE
ssc-miR-299	0.531219	4.27628	-3.3953	0.2036	0.59947	FALSE
ssc-miR-29a-3p	1610.42	1568.78	0.038428	0.89493	0.97608	FALSE
ssc-miR-29a-5p	4.76382	5.35829	-0.17497	0.93816	0.98122	FALSE
ssc-miR-29b	19.5507	18.2536	0.10227	0.91307	0.97825	FALSE
ssc-miR-29c	4.0852	4.81485	-0.2316	0.90301	0.97817	FALSE
ssc-miR-30a-3p	1812.21	1402.01	0.37112	0.16723	0.59731	FALSE
ssc-miR-30a-5p	20513.3	21419.4	-0.062411	0.80945	0.93715	FALSE
ssc-miR-30b-3p	42.8111	50.8558	-0.26358	0.71242	0.89846	FALSE
ssc-miR-30b-5p	117.023	144.376	-0.30549	0.558	0.76911	FALSE
ssc-miR-30c-1-3p	22.4491	28.4989	-0.32875	0.72475	0.90751	FALSE
ssc-miR-30c-3p	610.395	342.153	0.83121	0.03389	0.26981	TRUE
ssc-miR-30c-5p	1659.65	1478.7	0.16727	0.54598	0.76697	FALSE
ssc-miR-30d	40973.2	40777.8	0.0069237	0.97923	0.99299	FALSE
ssc-miR-30e-3p	1074.05	822.581	0.3867	0.23054	0.59947	FALSE
ssc-miR-30e-5p	1429.96	2281.61	-0.67447	0.0075054	0.095583	TRUE
ssc-miR-31	303.823	509.09	-0.74144	0.017594	0.19534	TRUE
ssc-miR-32	57.5313	59.3298	-0.052144	0.93306	0.97825	FALSE
ssc-miR-320	3642.67	1714	1.0878	0.00013391	0.0052712	TRUE
ssc-miR-323	123.615	96.3466	0.36242	0.41106	0.66167	FALSE
ssc-miR-324	15.8552	13.1793	0.28975	0.78619	0.93079	FALSE
ssc-miR-325	0	0.976739	-2.2905	0.56548	NA	FALSE
ssc-miR-326	0.531219	0.732554	-0.855	0.83083	NA	FALSE
ssc-miR-328	349.83	205.811	0.76938	0.041141	0.2969	TRUE
ssc-miR-330	161.804	139.194	0.22288	0.6185	0.82403	FALSE
ssc-miR-331-3p	44.1831	24.7084	0.85207	0.25056	0.59947	FALSE
ssc-miR-331-5p	192.681	145.839	0.4102	0.38367	0.63408	FALSE
ssc-miR-335	39.7447	51.3968	-0.36329	0.58338	0.78693	FALSE
ssc-miR-338	4.28182	1.71464	1.3049	0.51488	0.74883	FALSE
ssc-miR-339-5p	192.061	260.76	-0.43794	0.24921	0.59947	FALSE
ssc-miR-33b-3p	0	0.488369	-1.3119	0.74656	NA	FALSE
ssc-miR-340	1035.33	1548.82	-0.58263	0.08217	0.41858	FALSE
ssc-miR-342	109.778	88.9808	0.31109	0.57695	0.78069	FALSE
ssc-miR-345-3p	1.59366	1.74956	-0.1843	0.95562	0.9852	FALSE
ssc-miR-345-5p	1.64091	0	3.3796	0.39429	NA	FALSE
ssc-miR-34a	264.251	428.887	-0.69363	0.037164	0.28231	TRUE
ssc-miR-34c	203.436	100.248	1.0121	0.081077	0.41858	FALSE
ssc-miR-361-3p	2078.47	1723.77	0.26999	0.32897	0.60102	FALSE
ssc-miR-361-5p	102.114	149.76	-0.54866	0.22814	0.59947	FALSE
ssc-miR-362	177.817	226.232	-0.34507	0.43445	0.68406	FALSE
ssc-miR-363	104.119	98.4937	0.080814	0.88149	0.97427	FALSE
ssc-miR-365-3p	418.145	748.678	-0.83834	0.022314	0.23046	TRUE
ssc-miR-365-5p	88.4611	72.8151	0.27776	0.59392	0.79619	FALSE
ssc-miR-369	4.97561	1.07156	2.1781	0.32529	0.60088	FALSE
ssc-miR-370	1362.84	998.182	0.44898	0.095103	0.46795	FALSE
ssc-miR-371-5p	0	0.304083	-0.63719	0.87591	NA	FALSE
ssc-miR-374a-3p	227.577	370.328	-0.70461	0.038843	0.28707	TRUE
ssc-miR-374a-5p	96.0736	296.7	-1.6251	2.95e-05	0.0024028	TRUE
ssc-miR-374b-3p	22.7231	31.4717	-0.49614	0.5529	0.76732	FALSE
ssc-miR-374b-5p	697.765	1617.46	-1.2139	6.24e-05	0.0033796	TRUE
ssc-miR-375	11.4882	2.75128	2.0281	0.16071	0.59731	FALSE
ssc-miR-376a-3p	0.396985	0	1.3511	0.74004	NA	FALSE
ssc-miR-376c	0.234415	0	1.2522	0.75865	NA	FALSE
ssc-miR-378	31937.9	41700.8	-0.38474	0.16967	0.59731	FALSE
ssc-miR-378b-3p	405.702	535.81	-0.39805	0.23742	0.59947	FALSE
ssc-miR-381-3p	1420.17	1762.28	-0.31227	0.26777	0.59947	FALSE
ssc-miR-381-5p	0	2.03401	-3.3192	0.4002	NA	FALSE
ssc-miR-382	174.365	126.292	0.46164	0.27764	0.59947	FALSE
ssc-miR-411	73.0669	46.9059	0.65109	0.30873	0.59947	FALSE
ssc-miR-421-3p	60.3789	109.835	-0.87799	0.099357	0.47262	FALSE
ssc-miR-423-3p	8037.79	4596.86	0.80642	0.0047672	0.071154	TRUE
ssc-miR-423-5p	8438.45	6558.72	0.36349	0.14979	0.58432	FALSE
ssc-miR-424-3p	47.5388	15.681	1.5845	0.039116	0.28707	TRUE
ssc-miR-424-5p	6.54665	9.04704	-0.50886	0.744	0.91004	FALSE
ssc-miR-425-3p	224.519	236.323	-0.066869	0.88377	0.97427	FALSE
ssc-miR-425-5p	2278.69	3172.5	-0.47684	0.11569	0.51116	FALSE
ssc-miR-429	12.4843	1.47045	3.0888	0.06043	0.35359	FALSE
ssc-miR-432-3p	1.98492	0	3.6151	0.36108	NA	FALSE
ssc-miR-432-5p	56.7604	49.9091	0.18515	0.75586	0.91935	FALSE
ssc-miR-4331-3p	4.76953	4.32648	0.12453	0.95256	0.9852	FALSE
ssc-miR-4331-5p	60.4996	37.5533	0.69906	0.25571	0.59947	FALSE
ssc-miR-4332	6.76017	2.18337	1.6283	0.44381	0.68878	FALSE
ssc-miR-4334-3p	57.5902	44.9973	0.36865	0.55951	0.76911	FALSE
ssc-miR-4338	1.64091	3.04083	-0.83781	0.79498	0.93146	FALSE
ssc-miR-450a	65.9742	134.476	-1.0367	0.054683	0.33485	FALSE
ssc-miR-450b-3p	0	0	NA	NA	NA	NA
ssc-miR-450b-5p	109.846	172.215	-0.65594	0.10768	0.49601	FALSE
ssc-miR-450c-3p	4.24975	0.732554	2.4766	0.43728	0.68602	FALSE
ssc-miR-450c-5p	1166.47	1768.13	-0.60173	0.052969	0.33485	FALSE
ssc-miR-451	6056	240.402	4.6546	NA	NA	NA
ssc-miR-452	14.1311	26.4715	-0.93967	0.37692	0.62643	FALSE
ssc-miR-454	21.2618	39.4227	-0.8909	0.20835	0.59947	FALSE
ssc-miR-455-3p	251.527	402.001	-0.6703	0.081919	0.41858	FALSE
ssc-miR-455-5p	3620.88	5907.64	-0.70655	0.0052169	0.072868	TRUE
ssc-miR-486	869.088	28.659	4.9209	NA	NA	NA
ssc-miR-487b	3.51623	0	4.4605	0.2553	0.59947	FALSE
ssc-miR-490-3p	6.39156	10.7413	-0.73523	0.5586	0.76911	FALSE
ssc-miR-491	4.21947	0.244185	3.7654	0.25755	0.59947	FALSE
ssc-miR-493-3p	120.193	56.679	1.0894	0.04577	0.31965	TRUE
ssc-miR-493-5p	18.0896	16.852	0.094306	0.91718	0.97825	FALSE
ssc-miR-497	29.1752	42.1133	-0.5236	0.44712	0.69143	FALSE
ssc-miR-499-5p	211.763	194.046	0.12036	0.79789	0.93146	FALSE
ssc-miR-500-3p	332.538	437.41	-0.39052	0.29346	0.59947	FALSE
ssc-miR-500-5p	197.016	492.893	-1.3173	0.00016181	0.0058385	TRUE
ssc-miR-503	33.5704	89.6229	-1.3875	0.032644	0.2667	TRUE
ssc-miR-504	891.962	604.487	0.56183	0.065202	0.37148	FALSE
ssc-miR-505	353.33	301.557	0.23249	0.53621	0.76627	FALSE
ssc-miR-532-3p	161.27	157.015	0.041665	0.92679	0.97825	FALSE
ssc-miR-532-5p	13148.2	12456.4	0.078045	0.74213	0.91004	FALSE
ssc-miR-542-3p	49.0741	77.5554	-0.68061	0.28049	0.59947	FALSE
ssc-miR-542-5p	0	1.356	-2.73	0.4911	NA	FALSE
ssc-miR-574-3p	1277.14	1671.64	-0.38731	0.17251	0.59947	FALSE
ssc-miR-574-5p	2527.32	3632.57	-0.52411	0.054907	0.33485	FALSE
ssc-miR-582-3p	0	0	NA	NA	NA	NA
ssc-miR-582-5p	0	0	NA	NA	NA	NA
ssc-miR-615	31.3243	36.4584	-0.22179	0.78348	0.93079	FALSE
ssc-miR-628-3p	124.262	123.965	0.00098017	0.99806	0.99806	FALSE
ssc-miR-628-5p	109.691	108.517	0.018214	0.97291	0.98894	FALSE
ssc-miR-6516	16.0517	20.0626	-0.31737	0.72874	0.90751	FALSE
ssc-miR-652	2.12487	0	3.6873	0.35126	0.61083	FALSE
ssc-miR-6529	11265	8552.48	0.39732	0.12863	0.5503	FALSE
ssc-miR-660	131.778	183.304	-0.47651	0.21534	0.59947	FALSE
ssc-miR-664-3p	55.6678	50.1797	0.14817	0.80814	0.93715	FALSE
ssc-miR-664-5p	105.186	46.3891	1.1699	0.05911	0.35359	FALSE
ssc-miR-671-3p	822.881	301.855	1.4457	8.68e-07	0.00018791	TRUE
ssc-miR-671-5p	20.5075	47.01	-1.2317	0.13287	0.5503	FALSE
ssc-miR-676-3p	562.525	283.861	0.98377	0.0026216	0.051598	TRUE
ssc-miR-676-5p	0.937661	0	2.5958	0.5174	NA	FALSE
ssc-miR-6782-3p	99.1779	116.67	-0.22229	0.65281	0.85398	FALSE
ssc-miR-7-3p	25.1239	39.7826	-0.68403	0.43297	0.68406	FALSE
ssc-miR-7-5p	3538.14	7162.52	-1.0181	0.0021056	0.043416	TRUE
ssc-miR-708-3p	67.0481	42.293	0.65738	0.23933	0.59947	FALSE
ssc-miR-708-5p	6.21382	11.7285	-0.90018	0.48292	0.72094	FALSE
ssc-miR-7134-3p	17832.5	9728.6	0.87419	0.00027453	0.0084909	TRUE
ssc-miR-7134-5p	4233.77	3064.44	0.4662	0.074107	0.40618	FALSE
ssc-miR-7135-3p	137.76	54.7303	1.3293	0.0039827	0.067242	TRUE
ssc-miR-7135-5p	15.0723	5.85225	1.3818	0.29078	0.59947	FALSE
ssc-miR-7136-5p	14.5185	14.7749	0.0061678	0.996	0.99806	FALSE
ssc-miR-7137-3p	5.35746	6.12652	-0.16682	0.92563	0.97825	FALSE
ssc-miR-7137-5p	2.45375	5.47298	-1.1474	0.55087	0.76697	FALSE
ssc-miR-7138-3p	1.59366	1.22092	0.33004	0.93184	0.97825	FALSE
ssc-miR-7138-5p	0.937661	0	2.5958	0.5174	NA	FALSE
ssc-miR-7139-3p	5.70349	3.1252	0.87019	0.64883	0.85176	FALSE
ssc-miR-7139-5p	35.5384	32.584	0.13213	0.84917	0.96507	FALSE
ssc-miR-7140-3p	0	0.488369	-1.3119	0.74656	NA	FALSE
ssc-miR-7141-5p	2.12487	0	3.6873	0.35126	0.61083	FALSE
ssc-miR-7142-3p	760.923	825.237	-0.11754	0.66863	0.86664	FALSE
ssc-miR-7143-3p	19.9157	16.8352	0.2442	0.81669	0.94049	FALSE
ssc-miR-7144-5p	17.046	28.0189	-0.72128	0.37759	0.62643	FALSE
ssc-miR-744	7630.33	5210.28	0.55054	0.034272	0.26981	FALSE
ssc-miR-758	52.4938	48.6904	0.094289	0.88516	0.97427	FALSE
ssc-miR-769-3p	29.6003	41.6339	-0.47909	0.63191	0.83675	FALSE
ssc-miR-769-5p	271.147	266.743	0.020928	0.95184	0.9852	FALSE
ssc-miR-7857-3p	440.921	920.827	-1.061	0.003744	0.067242	TRUE
ssc-miR-874	58.2935	45.7412	0.35878	0.56475	0.77141	FALSE
ssc-miR-885-5p	4.24975	0	4.6991	0.202	0.59947	FALSE
ssc-miR-9	2292.01	854.835	1.4221	8.43e-05	0.0036515	TRUE
ssc-miR-9-1	2292.01	854.835	1.4221	8.43e-05	0.0036515	TRUE
ssc-miR-92a	6207.83	5103.31	0.28275	0.27118	0.59947	FALSE
ssc-miR-92b-3p	481.199	480.407	0.0042561	0.99066	0.99757	FALSE
ssc-miR-92b-5p	8.46922	7.21795	0.23588	0.87562	0.97427	FALSE
ssc-miR-935	14.3276	10.9852	0.39719	0.72733	0.90751	FALSE
ssc-miR-95	31.4021	28.7025	0.15514	0.85783	0.97236	FALSE
ssc-miR-96-5p	44.6747	40.0447	0.14847	0.82446	0.94442	FALSE
ssc-miR-9788-3p	3.84705	2.86138	0.40766	0.8626	0.97427	FALSE
ssc-miR-98	3194.06	3713.18	-0.21801	0.48406	0.72094	FALSE
ssc-miR-9810-3p	0	0.608167	-1.5807	0.6952	NA	FALSE
ssc-miR-9820-5p	0	3.34492	-4.0447	0.30343	0.59947	FALSE
ssc-miR-9843-3p	309.48	483.48	-0.6394	0.049555	0.33485	TRUE
ssc-miR-9851-3p	3.75064	0	4.5534	0.234	0.59947	FALSE
ssc-miR-9858-5p	1.40649	0	3.1627	0.42646	NA	FALSE
ssc-miR-9860-5p	6.10418	8.82273	-0.54092	0.69115	0.8828	FALSE
ssc-miR-99a-3p	6.71868	12.6912	-0.95003	0.50281	0.73802	FALSE
ssc-miR-99a-5p	65235	58844.4	0.14872	0.6991	0.89032	FALSE
ssc-miR-99b	54763.9	39270	0.47978	0.053709	0.33485	FALSE
