# Supplementary material for: Identification of microRNAs implicated in modulating resveratrol-induced apoptosis in porcine granulosa cells
Source: Front Cell Dev Biol. 2023 May 5;11:1169745. doi: 10.3389/fcell.2023.1169745 (PMC10211428; doi:10.3389/fcell.2023.1169745)
Supplement: Supplementary file 3 [file Table6.XLSX]

## Sheet: Up_GO
Table S6. The GO and KEGG analyses of DE-miRNAs in HIGH vs. CON.
S6A.up-regulated DE-miRNAs' GO
id	num	pvalue	per	ratio	class	ID	Descrption	Pvalue	Qvalue	Up	Down	fg_num	bg_num
GO:0005623 cell	2137	2.24925e-66	88.16	0.195	Cellular Component	GO:0005623	cell	2.24925e-66	1.32031e-63	0	0	2137	10948
GO:0044464 cell part	2137	2.24925e-66	88.16	0.195	Cellular Component	GO:0044464	cell part	2.24925e-66	1.32031e-63	0	0	2137	10948
GO:0005622 intracellular	1878	2.58047e-47	77.475	0.198	Cellular Component	GO:0005622	intracellular	2.58047e-47	7.57368e-45	0	0	1878	9470
GO:0044424 intracellular part	1878	2.58047e-47	77.475	0.198	Cellular Component	GO:0044424	intracellular part	2.58047e-47	7.57368e-45	0	0	1878	9470
GO:0005737 cytoplasm	1425	7.49997e-37	58.787	0.208	Cellular Component	GO:0005737	cytoplasm	7.49997e-37	1.76099e-34	0	0	1425	6850
GO:0043226 organelle	1676	9.09814e-35	69.142	0.198	Cellular Component	GO:0043226	organelle	9.09814e-35	1.7802e-32	0	0	1676	8449
GO:0043229 intracellular organelle	1637	9.16115e-34	67.533	0.199	Cellular Component	GO:0043229	intracellular organelle	9.16115e-34	1.53646e-31	0	0	1637	8229
GO:0043227 membrane-bounded organelle	1472	1.82263e-31	60.726	0.202	Cellular Component	GO:0043227	membrane-bounded organelle	1.82263e-31	2.67471e-29	0	0	1472	7271
GO:0044444 cytoplasmic part	1195	5.3845e-29	49.299	0.21	Cellular Component	GO:0044444	cytoplasmic part	5.3845e-29	7.02378e-27	0	0	1195	5693
GO:0005488 binding	2089	2.91837e-29	79.733	0.2	Molecular Function	GO:0005488	binding	2.91837e-29	6.21905e-26	0	0	2089	10434
GO:0043231 intracellular membrane-bounded organelle	1363	4.96994e-24	56.229	0.2	Cellular Component	GO:0043231	intracellular membrane-bounded organelle	4.96994e-24	5.83471e-22	0	0	1363	6825
GO:0005515 protein binding	1414	2.24534e-20	53.969	0.21	Molecular Function	GO:0005515	protein binding	2.24534e-20	2.39241e-17	0	0	1414	6738
GO:0048518 positive regulation of biological process	915	5.41814e-20	35.315	0.224	Biological Process	GO:0048518	positive regulation of biological process	5.41814e-20	5.03562e-16	0	0	915	4080
GO:0044422 organelle part	1159	1.04922e-17	47.814	0.199	Cellular Component	GO:0044422	organelle part	1.04922e-17	1.1198e-15	0	0	1159	5824
GO:0048519 negative regulation of biological process	801	5.01284e-19	30.915	0.228	Biological Process	GO:0048519	negative regulation of biological process	5.01284e-19	2.32947e-15	0	0	801	3512
GO:0044446 intracellular organelle part	1120	4.09739e-17	46.205	0.199	Cellular Component	GO:0044446	intracellular organelle part	4.09739e-17	4.00861e-15	0	0	1120	5617
GO:0048522 positive regulation of cellular process	808	3.84929e-18	31.185	0.226	Biological Process	GO:0048522	positive regulation of cellular process	3.84929e-18	1.19251e-14	0	0	808	3573
GO:0048523 negative regulation of cellular process	723	2.63708e-17	27.904	0.229	Biological Process	GO:0048523	negative regulation of cellular process	2.63708e-17	6.12726e-14	0	0	723	3157
GO:0051179 localization	919	2.86295e-16	35.469	0.218	Biological Process	GO:0051179	localization	2.86295e-16	4.92168e-13	0	0	919	4213
GO:0048583 regulation of response to stimulus	608	3.17733e-16	23.466	0.234	Biological Process	GO:0048583	regulation of response to stimulus	3.17733e-16	4.92168e-13	0	0	608	2600
GO:0010646 regulation of cell communication	522	1.25613e-15	20.147	0.239	Biological Process	GO:0010646	regulation of cell communication	1.25613e-15	1.66778e-12	0	0	522	2184
GO:0012505 endomembrane system	508	1.85654e-14	20.957	0.223	Cellular Component	GO:0012505	endomembrane system	1.85654e-14	1.67659e-12	0	0	508	2280
GO:0023051 regulation of signaling	525	2.18912e-15	20.262	0.238	Biological Process	GO:0023051	regulation of signaling	2.18912e-15	2.54321e-12	0	0	525	2205
GO:0008152 metabolic process	1665	3.44203e-14	64.261	0.197	Biological Process	GO:0008152	metabolic process	3.44203e-14	3.55447e-11	0	0	1665	8435
GO:0009966 regulation of signal transduction	466	6.50914e-14	17.985	0.239	Biological Process	GO:0009966	regulation of signal transduction	6.50914e-14	6.04959e-11	0	0	466	1949
GO:0032879 regulation of localization	418	9.95785e-14	16.133	0.243	Biological Process	GO:0032879	regulation of localization	9.95785e-14	8.41348e-11	0	0	418	1717
GO:0071704 organic substance metabolic process	1584	1.81447e-13	61.135	0.198	Biological Process	GO:0071704	organic substance metabolic process	1.81447e-13	1.40531e-10	0	0	1584	7997
GO:0044459 plasma membrane part	328	3.91585e-12	13.531	0.234	Cellular Component	GO:0044459	plasma membrane part	3.91585e-12	3.28372e-10	0	0	328	1399
GO:0016043 cellular component organization	864	1.2819e-12	33.346	0.214	Biological Process	GO:0016043	cellular component organization	1.2819e-12	9.16457e-10	0	0	864	4045
GO:0042995 cell projection	256	1.92967e-11	10.561	0.244	Cellular Component	GO:0042995	cell projection	1.92967e-11	1.51029e-09	0	0	256	1050
GO:0071840 cellular component organization or biogenesis	882	3.03775e-12	34.041	0.212	Biological Process	GO:0071840	cellular component organization or biogenesis	3.03775e-12	2.01663e-09	0	0	882	4155
GO:0044238 primary metabolic process	1515	3.65803e-12	58.472	0.198	Biological Process	GO:0044238	primary metabolic process	3.65803e-12	2.26651e-09	0	0	1515	7657
GO:0120025 plasma membrane bounded cell projection	252	3.64572e-11	10.396	0.243	Cellular Component	GO:0120025	plasma membrane bounded cell projection	3.64572e-11	2.67504e-09	0	0	252	1036
GO:0051128 regulation of cellular component organization	403	5.71797e-12	15.554	0.239	Biological Process	GO:0051128	regulation of cellular component organization	5.71797e-12	3.32143e-09	0	0	403	1687
GO:0071944 cell periphery	610	7.55042e-11	25.165	0.207	Cellular Component	GO:0071944	cell periphery	7.55042e-11	5.21423e-09	0	0	610	2949
GO:0044237 cellular metabolic process	1497	9.74177e-12	57.777	0.198	Biological Process	GO:0044237	cellular metabolic process	9.74177e-12	5.32588e-09	0	0	1497	7573
GO:0009893 positive regulation of metabolic process	542	3.84577e-11	20.919	0.225	Biological Process	GO:0009893	positive regulation of metabolic process	3.84577e-11	1.9857e-08	0	0	542	2411
GO:0007166 cell surface receptor signaling pathway	392	5.73872e-11	15.129	0.236	Biological Process	GO:0007166	cell surface receptor signaling pathway	5.73872e-11	2.80714e-08	0	0	392	1659
GO:0005886 plasma membrane	588	5.73575e-10	24.257	0.206	Cellular Component	GO:0005886	plasma membrane	5.73575e-10	3.59935e-08	0	0	588	2860
GO:0005829 cytosol	504	5.82519e-10	20.792	0.21	Cellular Component	GO:0005829	cytosol	5.82519e-10	3.59935e-08	0	0	504	2398
GO:0005634 nucleus	895	7.27192e-10	36.922	0.194	Cellular Component	GO:0005634	nucleus	7.27192e-10	4.26861e-08	0	0	895	4602
GO:0031982 vesicle	244	8.68313e-10	10.066	0.238	Cellular Component	GO:0031982	vesicle	8.68313e-10	4.82257e-08	0	0	244	1027
GO:0044463 cell projection part	175	9.44796e-10	7.219	0.255	Cellular Component	GO:0044463	cell projection part	9.44796e-10	4.82257e-08	0	0	175	685
GO:0120038 plasma membrane bounded cell projection part	175	9.44796e-10	7.219	0.255	Cellular Component	GO:0120038	plasma membrane bounded cell projection part	9.44796e-10	4.82257e-08	0	0	175	685
GO:0097708 intracellular vesicle	226	1.27297e-09	9.323	0.24	Cellular Component	GO:0097708	intracellular vesicle	1.27297e-09	6.22697e-08	0	0	226	940
GO:0019899 enzyme binding	356	1.01247e-10	13.588	0.241	Molecular Function	GO:0019899	enzyme binding	1.01247e-10	7.1919e-08	0	0	356	1479
GO:0031090 organelle membrane	255	1.54341e-09	10.52	0.234	Cellular Component	GO:0031090	organelle membrane	1.54341e-09	7.24784e-08	0	0	255	1089
GO:0031410 cytoplasmic vesicle	224	1.91477e-09	9.241	0.24	Cellular Component	GO:0031410	cytoplasmic vesicle	1.91477e-09	8.64591e-08	0	0	224	934
GO:0031325 positive regulation of cellular metabolic process	501	1.97717e-10	19.336	0.225	Biological Process	GO:0031325	positive regulation of cellular metabolic process	1.97717e-10	9.18791e-08	0	0	501	2224
GO:0010604 positive regulation of macromolecule metabolic process	501	2.28292e-10	19.336	0.225	Biological Process	GO:0010604	positive regulation of macromolecule metabolic process	2.28292e-10	1.01035e-07	0	0	501	2226
GO:0048856 anatomical structure development	766	3.11081e-10	29.564	0.212	Biological Process	GO:0048856	anatomical structure development	3.11081e-10	1.3088e-07	0	0	766	3614
GO:0019222 regulation of metabolic process	924	3.23891e-10	35.662	0.207	Biological Process	GO:0019222	regulation of metabolic process	3.23891e-10	1.3088e-07	0	0	924	4462
GO:0051173 positive regulation of nitrogen compound metabolic process	478	3.59885e-10	18.448	0.226	Biological Process	GO:0051173	positive regulation of nitrogen compound metabolic process	3.59885e-10	1.39366e-07	0	0	478	2115
GO:0006810 transport	638	5.12179e-10	24.624	0.216	Biological Process	GO:0006810	transport	5.12179e-10	1.90408e-07	0	0	638	2947
GO:0065009 regulation of molecular function	391	5.33081e-10	15.091	0.233	Biological Process	GO:0065009	regulation of molecular function	5.33081e-10	1.90556e-07	0	0	391	1681
GO:0051234 establishment of localization	661	7.1262e-10	25.511	0.215	Biological Process	GO:0051234	establishment of localization	7.1262e-10	2.453e-07	0	0	661	3073
GO:0031323 regulation of cellular metabolic process	866	7.63613e-10	33.423	0.208	Biological Process	GO:0031323	regulation of cellular metabolic process	7.63613e-10	2.53465e-07	0	0	866	4165
GO:0032502 developmental process	800	9.01771e-10	30.876	0.21	Biological Process	GO:0032502	developmental process	9.01771e-10	2.89002e-07	0	0	800	3814
GO:0098588 bounding membrane of organelle	168	7.06062e-09	6.931	0.251	Cellular Component	GO:0098588	bounding membrane of organelle	7.06062e-09	3.07006e-07	0	0	168	668
GO:0006796 phosphate-containing compound metabolic process	495	1.29341e-09	19.105	0.223	Biological Process	GO:0006796	phosphate-containing compound metabolic process	1.29341e-09	3.91848e-07	0	0	495	2220
GO:0048731 system development	641	1.307e-09	24.739	0.215	Biological Process	GO:0048731	system development	1.307e-09	3.91848e-07	0	0	641	2978
GO:0044428 nuclear part	668	1.0406e-08	27.558	0.199	Cellular Component	GO:0044428	nuclear part	1.0406e-08	4.28746e-07	0	0	668	3359
GO:0005654 nucleoplasm	563	1.05908e-08	23.226	0.203	Cellular Component	GO:0005654	nucleoplasm	1.05908e-08	4.28746e-07	0	0	563	2771
GO:0043168 anion binding	470	1.05876e-09	17.939	0.226	Molecular Function	GO:0043168	anion binding	1.05876e-09	4.516e-07	0	0	470	2077
GO:0097367 carbohydrate derivative binding	384	1.0596e-09	14.656	0.233	Molecular Function	GO:0097367	carbohydrate derivative binding	1.0596e-09	4.516e-07	0	0	384	1645
GO:0043167 ion binding	771	1.48138e-09	29.427	0.211	Molecular Function	GO:0043167	ion binding	1.48138e-09	5.26135e-07	0	0	771	3646
GO:0036094 small molecule binding	437	1.87067e-09	16.679	0.228	Molecular Function	GO:0036094	small molecule binding	1.87067e-09	5.69484e-07	0	0	437	1918
GO:0008219 cell death	298	2.07821e-09	11.501	0.241	Biological Process	GO:0008219	cell death	2.07821e-09	6.03591e-07	0	0	298	1237
GO:0098805 whole membrane	160	1.79448e-08	6.601	0.251	Cellular Component	GO:0098805	whole membrane	1.79448e-08	7.0224e-07	0	0	160	637
GO:0035556 intracellular signal transduction	398	2.49958e-09	15.361	0.229	Biological Process	GO:0035556	intracellular signal transduction	2.49958e-09	7.03972e-07	0	0	398	1736
GO:0016310 phosphorylation	365	2.60679e-09	14.087	0.232	Biological Process	GO:0016310	phosphorylation	2.60679e-09	7.12575e-07	0	0	365	1571
GO:0006793 phosphorus metabolic process	495	2.91732e-09	19.105	0.222	Biological Process	GO:0006793	phosphorus metabolic process	2.91732e-09	7.74674e-07	0	0	495	2232
GO:0031226 intrinsic component of plasma membrane	168	2.16924e-08	6.931	0.248	Cellular Component	GO:0031226	intrinsic component of plasma membrane	2.16924e-08	8.21514e-07	0	0	168	678
GO:0048584 positive regulation of response to stimulus	340	4.79112e-09	13.122	0.234	Biological Process	GO:0048584	positive regulation of response to stimulus	4.79112e-09	1.23691e-06	0	0	340	1454
GO:0010647 positive regulation of cell communication	269	5.83471e-09	10.382	0.243	Biological Process	GO:0010647	positive regulation of cell communication	5.83471e-09	1.46562e-06	0	0	269	1107
GO:0023056 positive regulation of signaling	270	6.47594e-09	10.421	0.243	Biological Process	GO:0023056	positive regulation of signaling	6.47594e-09	1.58388e-06	0	0	270	1113
GO:0007275 multicellular organism development	684	6.7601e-09	26.399	0.212	Biological Process	GO:0007275	multicellular organism development	6.7601e-09	1.61098e-06	0	0	684	3233
GO:0003824 catalytic activity	976	6.29669e-09	37.252	0.204	Molecular Function	GO:0003824	catalytic activity	6.29669e-09	1.67728e-06	0	0	976	4773
GO:0010033 response to organic substance	390	7.2845e-09	15.052	0.228	Biological Process	GO:0010033	response to organic substance	7.2845e-09	1.6789e-06	0	0	390	1710
GO:0065008 regulation of biological quality	540	7.40639e-09	20.841	0.218	Biological Process	GO:0065008	regulation of biological quality	7.40639e-09	1.6789e-06	0	0	540	2479
GO:0000166 nucleotide binding	380	9.15882e-09	14.504	0.23	Molecular Function	GO:0000166	nucleotide binding	9.15882e-09	1.95175e-06	0	0	380	1653
GO:1901265 nucleoside phosphate binding	380	9.15882e-09	14.504	0.23	Molecular Function	GO:1901265	nucleoside phosphate binding	9.15882e-09	1.95175e-06	0	0	380	1653
GO:0048870 cell motility	262	9.2498e-09	10.112	0.243	Biological Process	GO:0048870	cell motility	9.2498e-09	1.99925e-06	0	0	262	1078
GO:0051674 localization of cell	262	9.2498e-09	10.112	0.243	Biological Process	GO:0051674	localization of cell	9.2498e-09	1.99925e-06	0	0	262	1078
GO:0009892 negative regulation of metabolic process	422	9.5876e-09	16.287	0.225	Biological Process	GO:0009892	negative regulation of metabolic process	9.5876e-09	2.02516e-06	0	0	422	1876
GO:0031981 nuclear lumen	611	6.74985e-08	25.206	0.199	Cellular Component	GO:0031981	nuclear lumen	6.74985e-08	2.47635e-06	0	0	611	3074
GO:0032553 ribonucleotide binding	341	1.63486e-08	13.015	0.233	Molecular Function	GO:0032553	ribonucleotide binding	1.63486e-08	3.16717e-06	0	0	341	1466
GO:0031324 negative regulation of cellular metabolic process	380	1.68859e-08	14.666	0.227	Biological Process	GO:0031324	negative regulation of cellular metabolic process	1.68859e-08	3.4875e-06	0	0	380	1671
GO:0006950 response to stress	501	1.9112e-08	19.336	0.219	Biological Process	GO:0006950	response to stress	1.9112e-08	3.79668e-06	0	0	501	2292
GO:0080090 regulation of primary metabolic process	832	1.91999e-08	32.111	0.206	Biological Process	GO:0080090	regulation of primary metabolic process	1.91999e-08	3.79668e-06	0	0	832	4044
GO:0009967 positive regulation of signal transduction	247	2.28093e-08	9.533	0.243	Biological Process	GO:0009967	positive regulation of signal transduction	2.28093e-08	4.3672e-06	0	0	247	1015
GO:0071310 cellular response to organic substance	329	2.30249e-08	12.698	0.232	Biological Process	GO:0071310	cellular response to organic substance	2.30249e-08	4.3672e-06	0	0	329	1419
GO:0006928 movement of cell or subcellular component	315	2.44146e-08	12.157	0.233	Biological Process	GO:0006928	movement of cell or subcellular component	2.44146e-08	4.53818e-06	0	0	315	1350
GO:0032268 regulation of cellular protein metabolic process	377	2.63452e-08	14.55	0.227	Biological Process	GO:0032268	regulation of cellular protein metabolic process	2.63452e-08	4.80103e-06	0	0	377	1662
GO:0031974 membrane-enclosed lumen	649	1.45638e-07	26.774	0.196	Cellular Component	GO:0031974	membrane-enclosed lumen	1.45638e-07	4.8851e-06	0	0	649	3304
GO:0043233 organelle lumen	649	1.45638e-07	26.774	0.196	Cellular Component	GO:0043233	organelle lumen	1.45638e-07	4.8851e-06	0	0	649	3304
GO:0070013 intracellular organelle lumen	649	1.45638e-07	26.774	0.196	Cellular Component	GO:0070013	intracellular organelle lumen	1.45638e-07	4.8851e-06	0	0	649	3304
GO:0044260 cellular macromolecule metabolic process	1155	2.7863e-08	44.577	0.198	Biological Process	GO:0044260	cellular macromolecule metabolic process	2.7863e-08	4.97997e-06	0	0	1155	5819
GO:0060255 regulation of macromolecule metabolic process	845	2.96732e-08	32.613	0.205	Biological Process	GO:0060255	regulation of macromolecule metabolic process	2.96732e-08	5.10733e-06	0	0	845	4123
GO:1901564 organonitrogen compound metabolic process	961	2.96746e-08	37.09	0.202	Biological Process	GO:1901564	organonitrogen compound metabolic process	2.96746e-08	5.10733e-06	0	0	961	4753
GO:0006807 nitrogen compound metabolic process	1411	3.15249e-08	54.458	0.194	Biological Process	GO:0006807	nitrogen compound metabolic process	3.15249e-08	5.32713e-06	0	0	1411	7255
GO:0016477 cell migration	235	3.34225e-08	9.07	0.245	Biological Process	GO:0016477	cell migration	3.34225e-08	5.54694e-06	0	0	235	961
GO:0016773 phosphotransferase activity, alcohol group as acceptor	164	3.50594e-08	6.26	0.264	Molecular Function	GO:0016773	phosphotransferase activity, alcohol group as acceptor	3.50594e-08	6.22597e-06	0	0	164	621
GO:0040011 locomotion	288	3.91239e-08	11.115	0.236	Biological Process	GO:0040011	locomotion	3.91239e-08	6.37926e-06	0	0	288	1222
GO:0042802 identical protein binding	323	4.28399e-08	12.328	0.233	Molecular Function	GO:0042802	identical protein binding	4.28399e-08	7.02245e-06	0	0	323	1389
GO:0051246 regulation of protein metabolic process	397	4.78058e-08	15.322	0.224	Biological Process	GO:0051246	regulation of protein metabolic process	4.78058e-08	7.66046e-06	0	0	397	1772
GO:0008283 cell proliferation	294	5.12045e-08	11.347	0.234	Biological Process	GO:0008283	cell proliferation	5.12045e-08	8.03801e-06	0	0	294	1255
GO:0051171 regulation of nitrogen compound metabolic process	811	5.18916e-08	31.301	0.205	Biological Process	GO:0051171	regulation of nitrogen compound metabolic process	5.18916e-08	8.03801e-06	0	0	811	3951
GO:0016192 vesicle-mediated transport	227	5.67894e-08	8.761	0.245	Biological Process	GO:0016192	vesicle-mediated transport	5.67894e-08	8.65247e-06	0	0	227	928
GO:0005856 cytoskeleton	302	2.91014e-07	12.459	0.216	Cellular Component	GO:0005856	cytoskeleton	2.91014e-07	9.49029e-06	0	0	302	1400
GO:0035639 purine ribonucleoside triphosphate binding	328	6.33609e-08	12.519	0.231	Molecular Function	GO:0035639	purine ribonucleoside triphosphate binding	6.33609e-08	9.64443e-06	0	0	328	1419
GO:0012501 programmed cell death	272	6.95118e-08	10.498	0.237	Biological Process	GO:0012501	programmed cell death	6.95118e-08	1.042e-05	0	0	272	1150
GO:0048585 negative regulation of response to stimulus	265	7.22072e-08	10.228	0.237	Biological Process	GO:0048585	negative regulation of response to stimulus	7.22072e-08	1.06523e-05	0	0	265	1116
GO:1902531 regulation of intracellular signal transduction	264	7.80049e-08	10.189	0.237	Biological Process	GO:1902531	regulation of intracellular signal transduction	7.80049e-08	1.13278e-05	0	0	264	1112
GO:0000323 lytic vacuole	73	3.83158e-07	3.012	0.293	Cellular Component	GO:0000323	lytic vacuole	3.83158e-07	1.18376e-05	0	0	73	249
GO:0005764 lysosome	73	3.83158e-07	3.012	0.293	Cellular Component	GO:0005764	lysosome	3.83158e-07	1.18376e-05	0	0	73	249
GO:0051641 cellular localization	392	8.4868e-08	15.129	0.223	Biological Process	GO:0051641	cellular localization	8.4868e-08	1.21348e-05	0	0	392	1755
GO:0032555 purine ribonucleotide binding	334	9.23329e-08	12.748	0.23	Molecular Function	GO:0032555	purine ribonucleotide binding	9.23329e-08	1.31174e-05	0	0	334	1454
GO:0044093 positive regulation of molecular function	234	9.88636e-08	9.031	0.242	Biological Process	GO:0044093	positive regulation of molecular function	9.88636e-08	1.34049e-05	0	0	234	968
GO:0006464 cellular protein modification process	574	9.92016e-08	22.154	0.213	Biological Process	GO:0006464	cellular protein modification process	9.92016e-08	1.34049e-05	0	0	574	2701
GO:0036211 protein modification process	574	9.92016e-08	22.154	0.213	Biological Process	GO:0036211	protein modification process	9.92016e-08	1.34049e-05	0	0	574	2701
GO:0070887 cellular response to chemical stimulus	398	9.952e-08	15.361	0.223	Biological Process	GO:0070887	cellular response to chemical stimulus	9.952e-08	1.34049e-05	0	0	398	1788
GO:0016301 kinase activity	172	1.06662e-07	6.565	0.257	Molecular Function	GO:0016301	kinase activity	1.06662e-07	1.4206e-05	0	0	172	668
GO:0006468 protein phosphorylation	310	1.14609e-07	11.964	0.23	Biological Process	GO:0006468	protein phosphorylation	1.14609e-07	1.52169e-05	0	0	310	1345
GO:0043170 macromolecule metabolic process	1322	1.23477e-07	51.023	0.195	Biological Process	GO:0043170	macromolecule metabolic process	1.23477e-07	1.61633e-05	0	0	1322	6786
GO:0044267 cellular protein metabolic process	723	1.36309e-07	27.904	0.207	Biological Process	GO:0044267	cellular protein metabolic process	1.36309e-07	1.75952e-05	0	0	723	3498
GO:0006915 apoptotic process	264	1.39688e-07	10.189	0.236	Biological Process	GO:0006915	apoptotic process	1.39688e-07	1.77844e-05	0	0	264	1119
GO:0017076 purine nucleotide binding	336	1.42803e-07	12.824	0.229	Molecular Function	GO:0017076	purine nucleotide binding	1.42803e-07	1.79007e-05	0	0	336	1470
GO:0030139 endocytic vesicle	41	6.13638e-07	1.691	0.357	Cellular Component	GO:0030139	endocytic vesicle	6.13638e-07	1.84721e-05	0	0	41	115
GO:0005794 Golgi apparatus	186	7.12653e-07	7.673	0.231	Cellular Component	GO:0005794	Golgi apparatus	7.12653e-07	2.09164e-05	0	0	186	804
GO:0033043 regulation of organelle organization	213	1.68103e-07	8.221	0.244	Biological Process	GO:0033043	regulation of organelle organization	1.68103e-07	2.11129e-05	0	0	213	872
GO:0010941 regulation of cell death	246	1.72586e-07	9.494	0.238	Biological Process	GO:0010941	regulation of cell death	1.72586e-07	2.13868e-05	0	0	246	1033
GO:0010605 negative regulation of macromolecule metabolic process	379	1.80307e-07	14.628	0.223	Biological Process	GO:0010605	negative regulation of macromolecule metabolic process	1.80307e-07	2.20497e-05	0	0	379	1700
GO:0071705 nitrogen compound transport	256	1.85347e-07	9.88	0.236	Biological Process	GO:0071705	nitrogen compound transport	1.85347e-07	2.23717e-05	0	0	256	1083
GO:0033036 macromolecule localization	382	1.88827e-07	14.743	0.223	Biological Process	GO:0033036	macromolecule localization	1.88827e-07	2.24994e-05	0	0	382	1716
GO:0051172 negative regulation of nitrogen compound metabolic process	347	2.65036e-07	13.393	0.225	Biological Process	GO:0051172	negative regulation of nitrogen compound metabolic process	2.65036e-07	3.11803e-05	0	0	347	1543
GO:0009968 negative regulation of signal transduction	209	2.752e-07	8.066	0.244	Biological Process	GO:0009968	negative regulation of signal transduction	2.752e-07	3.19714e-05	0	0	209	858
GO:0019900 kinase binding	135	3.1226e-07	5.153	0.267	Molecular Function	GO:0019900	kinase binding	3.1226e-07	3.69681e-05	0	0	135	506
GO:0016772 transferase activity, transferring phosphorus-containing groups	195	3.66135e-07	7.443	0.247	Molecular Function	GO:0016772	transferase activity, transferring phosphorus-containing groups	3.66135e-07	4.10649e-05	0	0	195	789
GO:0010648 negative regulation of cell communication	219	4.09461e-07	8.452	0.24	Biological Process	GO:0010648	negative regulation of cell communication	4.09461e-07	4.69819e-05	0	0	219	911
GO:0005887 integral component of plasma membrane	149	1.76842e-06	6.147	0.238	Cellular Component	GO:0005887	integral component of plasma membrane	1.76842e-06	5.06373e-05	0	0	149	626
GO:0097458 neuron part	161	1.82481e-06	6.642	0.234	Cellular Component	GO:0097458	neuron part	1.82481e-06	5.10077e-05	0	0	161	687
GO:0051049 regulation of transport	233	4.66549e-07	8.993	0.238	Biological Process	GO:0051049	regulation of transport	4.66549e-07	5.28794e-05	0	0	233	981
GO:0019538 protein metabolic process	821	5.28754e-07	31.687	0.202	Biological Process	GO:0019538	protein metabolic process	5.28754e-07	5.92077e-05	0	0	821	4055
GO:0042127 regulation of cell proliferation	246	5.50042e-07	9.494	0.235	Biological Process	GO:0042127	regulation of cell proliferation	5.50042e-07	6.03573e-05	0	0	246	1047
GO:0002376 immune system process	359	5.52009e-07	13.856	0.222	Biological Process	GO:0002376	immune system process	5.52009e-07	6.03573e-05	0	0	359	1615
GO:0023057 negative regulation of signaling	219	5.79641e-07	8.452	0.239	Biological Process	GO:0023057	negative regulation of signaling	5.79641e-07	6.26417e-05	0	0	219	915
GO:0043228 non-membrane-bounded organelle	587	2.40991e-06	24.216	0.195	Cellular Component	GO:0043228	non-membrane-bounded organelle	2.40991e-06	6.57961e-05	0	0	587	3013
GO:0043412 macromolecule modification	593	6.19797e-07	22.887	0.209	Biological Process	GO:0043412	macromolecule modification	6.19797e-07	6.62114e-05	0	0	593	2836
GO:0005768 endosome	120	2.51224e-06	4.95	0.247	Cellular Component	GO:0005768	endosome	2.51224e-06	6.70312e-05	0	0	120	485
GO:0043232 intracellular non-membrane-bounded organelle	586	2.96904e-06	24.175	0.195	Cellular Component	GO:0043232	intracellular non-membrane-bounded organelle	2.96904e-06	7.74589e-05	0	0	586	3012
GO:0004672 protein kinase activity	139	7.58926e-07	5.305	0.261	Molecular Function	GO:0004672	protein kinase activity	7.58926e-07	8.08636e-05	0	0	139	532
GO:0009888 tissue development	288	7.97374e-07	11.115	0.228	Biological Process	GO:0009888	tissue development	7.97374e-07	8.42136e-05	0	0	288	1261
GO:0009894 regulation of catabolic process	155	8.38117e-07	5.982	0.254	Biological Process	GO:0009894	regulation of catabolic process	8.38117e-07	8.7522e-05	0	0	155	611
GO:0030425 dendrite	56	3.44387e-06	2.31	0.301	Cellular Component	GO:0030425	dendrite	3.44387e-06	8.78935e-05	0	0	56	186
GO:1901701 cellular response to oxygen-containing compound	155	9.30408e-07	5.982	0.253	Biological Process	GO:1901701	cellular response to oxygen-containing compound	9.30408e-07	9.60801e-05	0	0	155	612
GO:0097447 dendritic tree	56	4.13029e-06	2.31	0.299	Cellular Component	GO:0097447	dendritic tree	4.13029e-06	0.000103169	0	0	56	187
GO:0008104 protein localization	330	1.04159e-06	12.736	0.223	Biological Process	GO:0008104	protein localization	1.04159e-06	0.00010638	0	0	330	1477
GO:0044433 cytoplasmic vesicle part	86	4.87872e-06	3.548	0.264	Cellular Component	GO:0044433	cytoplasmic vesicle part	4.87872e-06	0.000119325	0	0	86	326
GO:0005773 vacuole	84	5.19665e-06	3.465	0.265	Cellular Component	GO:0005773	vacuole	5.19665e-06	0.000124507	0	0	84	317
GO:0008284 positive regulation of cell proliferation	147	1.53621e-06	5.673	0.254	Biological Process	GO:0008284	positive regulation of cell proliferation	1.53621e-06	0.000154274	0	0	147	579
GO:0050790 regulation of catalytic activity	279	1.54373e-06	10.768	0.228	Biological Process	GO:0050790	regulation of catalytic activity	1.54373e-06	0.000154274	0	0	279	1225
GO:0006996 organelle organization	528	1.58535e-06	20.378	0.21	Biological Process	GO:0006996	organelle organization	1.58535e-06	0.000156747	0	0	528	2511
GO:0031327 negative regulation of cellular biosynthetic process	234	1.86184e-06	9.031	0.233	Biological Process	GO:0031327	negative regulation of cellular biosynthetic process	1.86184e-06	0.000182147	0	0	234	1003
GO:0042886 amide transport	210	2.07307e-06	8.105	0.237	Biological Process	GO:0042886	amide transport	2.07307e-06	0.000198148	0	0	210	886
GO:0045935 positive regulation of nucleobase-containing compound metabolic process	296	2.08749e-06	11.424	0.225	Biological Process	GO:0045935	positive regulation of nucleobase-containing compound metabolic process	2.08749e-06	0.000198148	0	0	296	1315
GO:2000145 regulation of cell motility	159	2.08936e-06	6.137	0.249	Biological Process	GO:2000145	regulation of cell motility	2.08936e-06	0.000198148	0	0	159	639
GO:0009653 anatomical structure morphogenesis	384	2.12944e-06	14.821	0.218	Biological Process	GO:0009653	anatomical structure morphogenesis	2.12944e-06	0.00019991	0	0	384	1765
GO:0031329 regulation of cellular catabolic process	135	2.22472e-06	5.21	0.257	Biological Process	GO:0031329	regulation of cellular catabolic process	2.22472e-06	0.000206766	0	0	135	526
GO:0016740 transferase activity	394	2.12296e-06	15.038	0.218	Molecular Function	GO:0016740	transferase activity	2.12296e-06	0.000215429	0	0	394	1806
GO:0097190 apoptotic signaling pathway	112	2.74689e-06	4.323	0.266	Biological Process	GO:0097190	apoptotic signaling pathway	2.74689e-06	0.000250603	0	0	112	421
GO:0032270 positive regulation of cellular protein metabolic process	235	2.75033e-06	9.07	0.232	Biological Process	GO:0032270	positive regulation of cellular protein metabolic process	2.75033e-06	0.000250603	0	0	235	1013
GO:0051247 positive regulation of protein metabolic process	245	2.79997e-06	9.456	0.23	Biological Process	GO:0051247	positive regulation of protein metabolic process	2.79997e-06	0.00025265	0	0	245	1063
GO:0044430 cytoskeletal part	237	1.10471e-05	9.777	0.214	Cellular Component	GO:0044430	cytoskeletal part	1.10471e-05	0.000259385	0	0	237	1107
GO:0036477 somatodendritic compartment	73	1.14458e-05	3.012	0.269	Cellular Component	GO:0036477	somatodendritic compartment	1.14458e-05	0.000263478	0	0	73	271
GO:0051254 positive regulation of RNA metabolic process	268	2.9821e-06	10.343	0.227	Biological Process	GO:0051254	positive regulation of RNA metabolic process	2.9821e-06	0.000265945	0	0	268	1179
GO:2001233 regulation of apoptotic signaling pathway	81	3.00454e-06	3.126	0.287	Biological Process	GO:2001233	regulation of apoptotic signaling pathway	3.00454e-06	0.000265945	0	0	81	282
GO:0043005 neuron projection	114	1.18523e-05	4.703	0.243	Cellular Component	GO:0043005	neuron projection	1.18523e-05	0.000267589	0	0	114	470
GO:0060341 regulation of cellular localization	148	3.23693e-06	5.712	0.25	Biological Process	GO:0060341	regulation of cellular localization	3.23693e-06	0.000281132	0	0	148	591
GO:0015833 peptide transport	205	3.27798e-06	7.912	0.236	Biological Process	GO:0015833	peptide transport	3.27798e-06	0.000281132	0	0	205	867
GO:0010628 positive regulation of gene expression	312	3.28541e-06	12.042	0.222	Biological Process	GO:0010628	positive regulation of gene expression	3.28541e-06	0.000281132	0	0	312	1403
GO:0042981 regulation of apoptotic process	220	3.29712e-06	8.491	0.234	Biological Process	GO:0042981	regulation of apoptotic process	3.29712e-06	0.000281132	0	0	220	941
GO:0009891 positive regulation of biosynthetic process	295	3.83553e-06	11.386	0.224	Biological Process	GO:0009891	positive regulation of biosynthetic process	3.83553e-06	0.000324067	0	0	295	1319
GO:0051649 establishment of localization in cell	273	3.89808e-06	10.536	0.226	Biological Process	GO:0051649	establishment of localization in cell	3.89808e-06	0.000325544	0	0	273	1208
GO:0009056 catabolic process	333	3.92307e-06	12.852	0.22	Biological Process	GO:0009056	catabolic process	3.92307e-06	0.000325544	0	0	333	1513
GO:0010557 positive regulation of macromolecule biosynthetic process	280	4.08205e-06	10.807	0.225	Biological Process	GO:0010557	positive regulation of macromolecule biosynthetic process	4.08205e-06	0.00033574	0	0	280	1244
GO:0048513 animal organ development	462	4.42704e-06	17.831	0.212	Biological Process	GO:0048513	animal organ development	4.42704e-06	0.00036092	0	0	462	2184
GO:0043067 regulation of programmed cell death	223	4.55075e-06	8.607	0.232	Biological Process	GO:0043067	regulation of programmed cell death	4.55075e-06	0.00036778	0	0	223	960
GO:0031328 positive regulation of cellular biosynthetic process	291	4.76516e-06	11.231	0.224	Biological Process	GO:0031328	positive regulation of cellular biosynthetic process	4.76516e-06	0.000379202	0	0	291	1302
GO:0031399 regulation of protein modification process	274	4.77369e-06	10.575	0.225	Biological Process	GO:0031399	regulation of protein modification process	4.77369e-06	0.000379202	0	0	274	1216
GO:0009890 negative regulation of biosynthetic process	234	5.01918e-06	9.031	0.23	Biological Process	GO:0009890	negative regulation of biosynthetic process	5.01918e-06	0.000395324	0	0	234	1016
GO:0034613 cellular protein localization	257	5.3439e-06	9.919	0.227	Biological Process	GO:0034613	cellular protein localization	5.3439e-06	0.000417363	0	0	257	1132
GO:0006629 lipid metabolic process	201	5.64258e-06	7.758	0.235	Biological Process	GO:0006629	lipid metabolic process	5.64258e-06	0.000437018	0	0	201	854
GO:0070727 cellular macromolecule localization	258	5.72025e-06	9.958	0.227	Biological Process	GO:0070727	cellular macromolecule localization	5.72025e-06	0.000439372	0	0	258	1138
GO:0051345 positive regulation of hydrolase activity	95	6.3322e-06	3.667	0.271	Biological Process	GO:0051345	positive regulation of hydrolase activity	6.3322e-06	0.000482389	0	0	95	350
GO:0015031 protein transport	195	6.91942e-06	7.526	0.236	Biological Process	GO:0015031	protein transport	6.91942e-06	0.000522838	0	0	195	827
GO:0043085 positive regulation of catalytic activity	172	7.20074e-06	6.638	0.241	Biological Process	GO:0043085	positive regulation of catalytic activity	7.20074e-06	0.000538129	0	0	172	715
GO:0030334 regulation of cell migration	149	7.23758e-06	5.751	0.247	Biological Process	GO:0030334	regulation of cell migration	7.23758e-06	0.000538129	0	0	149	604
GO:0051270 regulation of cellular component movement	167	7.37806e-06	6.445	0.242	Biological Process	GO:0051270	regulation of cellular component movement	7.37806e-06	0.00054422	0	0	167	691
GO:0010629 negative regulation of gene expression	266	8.43029e-06	10.266	0.225	Biological Process	GO:0010629	negative regulation of gene expression	8.43029e-06	0.000616938	0	0	266	1184
GO:0045893 positive regulation of transcription, DNA-templated	251	8.81048e-06	9.687	0.226	Biological Process	GO:0045893	positive regulation of transcription, DNA-templated	8.81048e-06	0.000634764	0	0	251	1109
GO:1903508 positive regulation of nucleic acid-templated transcription	251	8.81048e-06	9.687	0.226	Biological Process	GO:1903508	positive regulation of nucleic acid-templated transcription	8.81048e-06	0.000634764	0	0	251	1109
GO:0019901 protein kinase binding	115	6.68093e-06	4.389	0.261	Molecular Function	GO:0019901	protein kinase binding	6.68093e-06	0.000647139	0	0	115	440
GO:1902680 positive regulation of RNA biosynthetic process	251	9.44043e-06	9.687	0.226	Biological Process	GO:1902680	positive regulation of RNA biosynthetic process	9.44043e-06	0.000666562	0	0	251	1110
GO:0030030 cell projection organization	212	9.46698e-06	8.182	0.232	Biological Process	GO:0030030	cell projection organization	9.46698e-06	0.000666562	0	0	212	915
GO:0045184 establishment of protein localization	212	9.46698e-06	8.182	0.232	Biological Process	GO:0045184	establishment of protein localization	9.46698e-06	0.000666562	0	0	212	915
GO:0033267 axon part	37	3.09462e-05	1.526	0.322	Cellular Component	GO:0033267	axon part	3.09462e-05	0.000685487	0	0	37	115
GO:0120036 plasma membrane bounded cell projection organization	210	1.01588e-05	8.105	0.232	Biological Process	GO:0120036	plasma membrane bounded cell projection organization	1.01588e-05	0.000709896	0	0	210	906
GO:0045944 positive regulation of transcription by RNA polymerase II	203	1.07197e-05	7.835	0.233	Biological Process	GO:0045944	positive regulation of transcription by RNA polymerase II	1.07197e-05	0.000743502	0	0	203	872
GO:0006357 regulation of transcription by RNA polymerase II	319	1.08783e-05	12.312	0.219	Biological Process	GO:0006357	regulation of transcription by RNA polymerase II	1.08783e-05	0.000748913	0	0	319	1458
GO:0008610 lipid biosynthetic process	101	1.11112e-05	3.898	0.264	Biological Process	GO:0008610	lipid biosynthetic process	1.11112e-05	0.000759319	0	0	101	382
GO:0071702 organic substance transport	295	1.14303e-05	11.386	0.221	Biological Process	GO:0071702	organic substance transport	1.14303e-05	0.000770139	0	0	295	1336
GO:0040012 regulation of locomotion	167	1.14352e-05	6.445	0.24	Biological Process	GO:0040012	regulation of locomotion	1.14352e-05	0.000770139	0	0	167	696
GO:0044092 negative regulation of molecular function	155	1.16428e-05	5.982	0.243	Biological Process	GO:0044092	negative regulation of molecular function	1.16428e-05	0.000778475	0	0	155	638
GO:0030031 cell projection assembly	95	1.18954e-05	3.667	0.268	Biological Process	GO:0030031	cell projection assembly	1.18954e-05	0.000789681	0	0	95	355
GO:2000113 negative regulation of cellular macromolecule biosynthetic process	219	1.29056e-05	8.452	0.23	Biological Process	GO:2000113	negative regulation of cellular macromolecule biosynthetic process	1.29056e-05	0.000844778	0	0	219	954
GO:0042325 regulation of phosphorylation	230	1.29071e-05	8.877	0.228	Biological Process	GO:0042325	regulation of phosphorylation	1.29071e-05	0.000844778	0	0	230	1009
GO:0051129 negative regulation of cellular component organization	125	1.35534e-05	4.824	0.252	Biological Process	GO:0051129	negative regulation of cellular component organization	1.35534e-05	0.000880875	0	0	125	496
GO:0019220 regulation of phosphate metabolic process	255	1.40146e-05	9.842	0.224	Biological Process	GO:0019220	regulation of phosphate metabolic process	1.40146e-05	0.000898287	0	0	255	1136
GO:0051174 regulation of phosphorus metabolic process	255	1.40146e-05	9.842	0.224	Biological Process	GO:0051174	regulation of phosphorus metabolic process	1.40146e-05	0.000898287	0	0	255	1136
GO:0072524 pyridine-containing compound metabolic process	36	1.59592e-05	1.389	0.353	Biological Process	GO:0072524	pyridine-containing compound metabolic process	1.59592e-05	0.001008	0	0	36	102
GO:0007010 cytoskeleton organization	214	1.60083e-05	8.259	0.23	Biological Process	GO:0007010	cytoskeleton organization	1.60083e-05	0.001008	0	0	214	932
GO:0010558 negative regulation of macromolecule biosynthetic process	220	1.60516e-05	8.491	0.229	Biological Process	GO:0010558	negative regulation of macromolecule biosynthetic process	1.60516e-05	0.001008	0	0	220	962
GO:0098657 import into cell	117	1.63021e-05	4.516	0.254	Biological Process	GO:0098657	import into cell	1.63021e-05	0.00101686	0	0	117	460
GO:0006733 oxidoreduction coenzyme metabolic process	38	1.65058e-05	1.467	0.345	Biological Process	GO:0006733	oxidoreduction coenzyme metabolic process	1.65058e-05	0.0010227	0	0	38	110
GO:0001667 ameboidal-type cell migration	80	1.77551e-05	3.088	0.276	Biological Process	GO:0001667	ameboidal-type cell migration	1.77551e-05	0.00109282	0	0	80	290
GO:0005783 endoplasmic reticulum	193	5.20748e-05	7.962	0.215	Cellular Component	GO:0005783	endoplasmic reticulum	5.20748e-05	0.00113215	0	0	193	896
GO:0051020 GTPase binding	88	1.29906e-05	3.359	0.273	Molecular Function	GO:0051020	GTPase binding	1.29906e-05	0.00120361	0	0	88	322
GO:1901575 organic substance catabolic process	282	2.04118e-05	10.884	0.22	Biological Process	GO:1901575	organic substance catabolic process	2.04118e-05	0.00124807	0	0	282	1279
GO:0008134 transcription factor binding	115	1.45261e-05	4.389	0.257	Molecular Function	GO:0008134	transcription factor binding	1.45261e-05	0.0012898	0	0	115	447
GO:0120031 plasma membrane bounded cell projection assembly	93	2.2351e-05	3.589	0.265	Biological Process	GO:0120031	plasma membrane bounded cell projection assembly	2.2351e-05	0.00135771	0	0	93	351
GO:0015630 microtubule cytoskeleton	186	6.44317e-05	7.673	0.216	Cellular Component	GO:0015630	microtubule cytoskeleton	6.44317e-05	0.00137532	0	0	186	862
GO:0051239 regulation of multicellular organismal process	432	2.3983e-05	16.673	0.21	Biological Process	GO:0051239	regulation of multicellular organismal process	2.3983e-05	0.00144197	0	0	432	2060
GO:0042866 pyruvate biosynthetic process	25	2.40483e-05	0.965	0.403	Biological Process	GO:0042866	pyruvate biosynthetic process	2.40483e-05	0.00144197	0	0	25	62
GO:0005769 early endosome	50	7.21566e-05	2.063	0.282	Cellular Component	GO:0005769	early endosome	7.21566e-05	0.00151271	0	0	50	177
GO:0060491 regulation of cell projection assembly	41	2.57527e-05	1.582	0.331	Biological Process	GO:0060491	regulation of cell projection assembly	2.57527e-05	0.00153427	0	0	41	124
GO:1901700 response to oxygen-containing compound	185	2.72561e-05	7.14	0.233	Biological Process	GO:1901700	response to oxygen-containing compound	2.72561e-05	0.00161349	0	0	185	795
GO:0032880 regulation of protein localization	135	2.75992e-05	5.21	0.245	Biological Process	GO:0032880	regulation of protein localization	2.75992e-05	0.00162346	0	0	135	551
GO:0046907 intracellular transport	216	2.84076e-05	8.337	0.227	Biological Process	GO:0046907	intracellular transport	2.84076e-05	0.00166051	0	0	216	950
GO:0019362 pyridine nucleotide metabolic process	34	3.20137e-05	1.312	0.351	Biological Process	GO:0019362	pyridine nucleotide metabolic process	3.20137e-05	0.00184804	0	0	34	97
GO:0046496 nicotinamide nucleotide metabolic process	34	3.20137e-05	1.312	0.351	Biological Process	GO:0046496	nicotinamide nucleotide metabolic process	3.20137e-05	0.00184804	0	0	34	97
GO:2001235 positive regulation of apoptotic signaling pathway	39	3.26538e-05	1.505	0.333	Biological Process	GO:2001235	positive regulation of apoptotic signaling pathway	3.26538e-05	0.00187336	0	0	39	117
GO:0008144 drug binding	281	2.23334e-05	10.725	0.222	Molecular Function	GO:0008144	drug binding	2.23334e-05	0.0019037	0	0	281	1268
GO:0009605 response to external stimulus	303	3.56316e-05	11.694	0.217	Biological Process	GO:0009605	response to external stimulus	3.56316e-05	0.00203166	0	0	303	1396
GO:0006897 endocytosis	96	3.61615e-05	3.705	0.26	Biological Process	GO:0006897	endocytosis	3.61615e-05	0.0020493	0	0	96	369
GO:0032991 protein-containing complex	713	0.000100862	29.414	0.186	Cellular Component	GO:0032991	protein-containing complex	0.000100862	0.00207741	0	0	713	3831
GO:1902679 negative regulation of RNA biosynthetic process	192	3.75876e-05	7.41	0.23	Biological Process	GO:1902679	negative regulation of RNA biosynthetic process	3.75876e-05	0.00210445	0	0	192	834
GO:1903507 negative regulation of nucleic acid-templated transcription	192	3.75876e-05	7.41	0.23	Biological Process	GO:1903507	negative regulation of nucleic acid-templated transcription	3.75876e-05	0.00210445	0	0	192	834
GO:0022607 cellular component assembly	381	3.81712e-05	14.705	0.211	Biological Process	GO:0022607	cellular component assembly	3.81712e-05	0.00212433	0	0	381	1802
GO:0048869 cellular developmental process	534	3.91839e-05	20.61	0.205	Biological Process	GO:0048869	cellular developmental process	3.91839e-05	0.00216771	0	0	534	2611
GO:0120032 regulation of plasma membrane bounded cell projection assembly	40	3.99487e-05	1.544	0.328	Biological Process	GO:0120032	regulation of plasma membrane bounded cell projection assembly	3.99487e-05	0.00219694	0	0	40	122
GO:0008047 enzyme activator activity	79	2.68639e-05	3.015	0.275	Molecular Function	GO:0008047	enzyme activator activity	2.68639e-05	0.00220181	0	0	79	287
GO:0044440 endosomal part	52	0.000110574	2.145	0.275	Cellular Component	GO:0044440	endosomal part	0.000110574	0.00223818	0	0	52	189
GO:0045017 glycerolipid biosynthetic process	38	4.09785e-05	1.467	0.333	Biological Process	GO:0045017	glycerolipid biosynthetic process	4.09785e-05	0.00224032	0	0	38	114
GO:0005524 ATP binding	250	2.84151e-05	9.542	0.224	Molecular Function	GO:0005524	ATP binding	2.84151e-05	0.00224269	0	0	250	1115
GO:0006886 intracellular protein transport	132	4.15968e-05	5.095	0.244	Biological Process	GO:0006886	intracellular protein transport	4.15968e-05	0.00226082	0	0	132	541
GO:0032559 adenyl ribonucleotide binding	256	2.9785e-05	9.771	0.223	Molecular Function	GO:0032559	adenyl ribonucleotide binding	2.9785e-05	0.00226685	0	0	256	1146
GO:0006366 transcription by RNA polymerase II	327	4.23494e-05	12.621	0.215	Biological Process	GO:0006366	transcription by RNA polymerase II	4.23494e-05	0.00228834	0	0	327	1523
GO:0045892 negative regulation of transcription, DNA-templated	191	4.34785e-05	7.372	0.23	Biological Process	GO:0045892	negative regulation of transcription, DNA-templated	4.34785e-05	0.00233577	0	0	191	831
GO:0044085 cellular component biogenesis	406	4.43657e-05	15.67	0.21	Biological Process	GO:0044085	cellular component biogenesis	4.43657e-05	0.00236974	0	0	406	1936
GO:0010638 positive regulation of organelle organization	109	4.99071e-05	4.207	0.252	Biological Process	GO:0010638	positive regulation of organelle organization	4.99071e-05	0.00265049	0	0	109	433
GO:0015629 actin cytoskeleton	80	0.000137118	3.3	0.246	Cellular Component	GO:0015629	actin cytoskeleton	0.000137118	0.00269234	0	0	80	325
GO:0010008 endosome membrane	48	0.000137598	1.98	0.279	Cellular Component	GO:0010008	endosome membrane	0.000137598	0.00269234	0	0	48	172
GO:0048471 perinuclear region of cytoplasm	86	0.000156675	3.548	0.242	Cellular Component	GO:0048471	perinuclear region of cytoplasm	0.000156675	0.00301536	0	0	86	356
GO:0002682 regulation of immune system process	210	5.72531e-05	8.105	0.226	Biological Process	GO:0002682	regulation of immune system process	5.72531e-05	0.00302336	0	0	210	930
GO:0044248 cellular catabolic process	293	5.78231e-05	11.308	0.217	Biological Process	GO:0044248	cellular catabolic process	5.78231e-05	0.0030362	0	0	293	1353
GO:1902533 positive regulation of intracellular signal transduction	154	5.8912e-05	5.944	0.236	Biological Process	GO:1902533	positive regulation of intracellular signal transduction	5.8912e-05	0.003076	0	0	154	652
GO:0030695 GTPase regulator activity	49	4.31234e-05	1.87	0.308	Molecular Function	GO:0030695	GTPase regulator activity	4.31234e-05	0.00316883	0	0	49	159
GO:0050793 regulation of developmental process	364	6.27551e-05	14.049	0.211	Biological Process	GO:0050793	regulation of developmental process	6.27551e-05	0.00325836	0	0	364	1723
GO:0030424 axon	56	0.000175253	2.31	0.265	Cellular Component	GO:0030424	axon	0.000175253	0.0033185	0	0	56	211
GO:0009179 purine ribonucleoside diphosphate metabolic process	26	6.63891e-05	1.003	0.377	Biological Process	GO:0009179	purine ribonucleoside diphosphate metabolic process	6.63891e-05	0.00342789	0	0	26	69
GO:0030554 adenyl nucleotide binding	256	4.93085e-05	9.771	0.222	Molecular Function	GO:0030554	adenyl nucleotide binding	4.93085e-05	0.00350255	0	0	256	1154
GO:0005096 GTPase activator activity	44	5.11813e-05	1.679	0.317	Molecular Function	GO:0005096	GTPase activator activity	5.11813e-05	0.0035183	0	0	44	139
GO:0071495 cellular response to endogenous stimulus	179	7.13237e-05	6.909	0.23	Biological Process	GO:0071495	cellular response to endogenous stimulus	7.13237e-05	0.00366234	0	0	179	778
GO:0098590 plasma membrane region	128	0.000201327	5.281	0.223	Cellular Component	GO:0098590	plasma membrane region	0.000201327	0.00375171	0	0	128	573
GO:0006644 phospholipid metabolic process	76	7.55627e-05	2.933	0.269	Biological Process	GO:0006644	phospholipid metabolic process	7.55627e-05	0.00385868	0	0	76	283
GO:0060548 negative regulation of cell death	147	7.72148e-05	5.673	0.237	Biological Process	GO:0060548	negative regulation of cell death	7.72148e-05	0.0039215	0	0	147	621
GO:0051186 cofactor metabolic process	84	7.77038e-05	3.242	0.263	Biological Process	GO:0051186	cofactor metabolic process	7.77038e-05	0.00392489	0	0	84	320
GO:0042803 protein homodimerization activity	118	5.99363e-05	4.504	0.248	Molecular Function	GO:0042803	protein homodimerization activity	5.99363e-05	0.00399138	0	0	118	475
GO:0001932 regulation of protein phosphorylation	207	8.08327e-05	7.989	0.225	Biological Process	GO:0001932	regulation of protein phosphorylation	8.08327e-05	0.00406086	0	0	207	920
GO:0045202 synapse	128	0.000234857	5.281	0.223	Cellular Component	GO:0045202	synapse	0.000234857	0.00430816	0	0	128	575
GO:0009135 purine nucleoside diphosphate metabolic process	26	8.79917e-05	1.003	0.371	Biological Process	GO:0009135	purine nucleoside diphosphate metabolic process	8.79917e-05	0.00437324	0	0	26	70
GO:0009185 ribonucleoside diphosphate metabolic process	26	8.79917e-05	1.003	0.371	Biological Process	GO:0009185	ribonucleoside diphosphate metabolic process	8.79917e-05	0.00437324	0	0	26	70
GO:0006650 glycerophospholipid metabolic process	57	9.06527e-05	2.2	0.286	Biological Process	GO:0006650	glycerophospholipid metabolic process	9.06527e-05	0.00444011	0	0	57	199
GO:1903827 regulation of cellular protein localization	94	9.08281e-05	3.628	0.255	Biological Process	GO:1903827	regulation of cellular protein localization	9.08281e-05	0.00444011	0	0	94	368
GO:0010562 positive regulation of phosphorus metabolic process	162	9.16734e-05	6.252	0.232	Biological Process	GO:0010562	positive regulation of phosphorus metabolic process	9.16734e-05	0.00444011	0	0	162	697
GO:0045937 positive regulation of phosphate metabolic process	162	9.16734e-05	6.252	0.232	Biological Process	GO:0045937	positive regulation of phosphate metabolic process	9.16734e-05	0.00444011	0	0	162	697
GO:0030154 cell differentiation	504	9.17259e-05	19.452	0.204	Biological Process	GO:0030154	cell differentiation	9.17259e-05	0.00444011	0	0	504	2471
GO:0030335 positive regulation of cell migration	90	9.84607e-05	3.474	0.257	Biological Process	GO:0030335	positive regulation of cell migration	9.84607e-05	0.00474142	0	0	90	350
GO:0051253 negative regulation of RNA metabolic process	203	0.000106715	7.835	0.225	Biological Process	GO:0051253	negative regulation of RNA metabolic process	0.000106715	0.00511244	0	0	203	904
GO:0031401 positive regulation of protein modification process	181	0.000110194	6.986	0.228	Biological Process	GO:0031401	positive regulation of protein modification process	0.000110194	0.005252	0	0	181	794
GO:0005975 carbohydrate metabolic process	102	0.000114241	3.937	0.25	Biological Process	GO:0005975	carbohydrate metabolic process	0.000114241	0.00541712	0	0	102	408
GO:0140030 modification-dependent protein binding	40	8.42652e-05	1.527	0.32	Molecular Function	GO:0140030	modification-dependent protein binding	8.42652e-05	0.00544149	0	0	40	125
GO:0031225 anchored component of membrane	18	0.000313576	0.743	0.383	Cellular Component	GO:0031225	anchored component of membrane	0.000313576	0.00566366	0	0	18	47
GO:0072525 pyridine-containing compound biosynthetic process	27	0.00012049	1.042	0.36	Biological Process	GO:0072525	pyridine-containing compound biosynthetic process	0.00012049	0.00568445	0	0	27	75
GO:0005929 cilium	97	0.000320623	4.002	0.232	Cellular Component	GO:0005929	cilium	0.000320623	0.00570321	0	0	97	419
GO:0045321 leukocyte activation	134	0.000122521	5.172	0.238	Biological Process	GO:0045321	leukocyte activation	0.000122521	0.00575106	0	0	134	563
GO:0060589 nucleoside-triphosphatase regulator activity	54	9.31636e-05	2.061	0.292	Molecular Function	GO:0060589	nucleoside-triphosphatase regulator activity	9.31636e-05	0.00583916	0	0	54	185
GO:0006096 glycolytic process	23	0.000126977	0.888	0.383	Biological Process	GO:0006096	glycolytic process	0.000126977	0.00593027	0	0	23	60
GO:0044441 ciliary part	78	0.000346874	3.218	0.241	Cellular Component	GO:0044441	ciliary part	0.000346874	0.00601106	0	0	78	324
GO:0000139 Golgi membrane	46	0.00034817	1.898	0.272	Cellular Component	GO:0000139	Golgi membrane	0.00034817	0.00601106	0	0	46	169
GO:0016570 histone modification	86	0.00013249	3.319	0.257	Biological Process	GO:0016570	histone modification	0.00013249	0.00615679	0	0	86	334
GO:0044297 cell body	47	0.000364877	1.939	0.27	Cellular Component	GO:0044297	cell body	0.000364877	0.00620819	0	0	47	174
GO:0001775 cell activation	148	0.000136422	5.712	0.234	Biological Process	GO:0001775	cell activation	0.000136422	0.00627675	0	0	148	633
GO:0051336 regulation of hydrolase activity	148	0.000136422	5.712	0.234	Biological Process	GO:0051336	regulation of hydrolase activity	0.000136422	0.00627675	0	0	148	633
GO:0080134 regulation of response to stress	216	0.000140291	8.337	0.222	Biological Process	GO:0080134	regulation of response to stress	0.000140291	0.00642297	0	0	216	974
GO:0043433 negative regulation of DNA-binding transcription factor activity	38	0.000141203	1.467	0.317	Biological Process	GO:0043433	negative regulation of DNA-binding transcription factor activity	0.000141203	0.00643306	0	0	38	120
GO:0016569 covalent chromatin modification	88	0.000142011	3.396	0.256	Biological Process	GO:0016569	covalent chromatin modification	0.000142011	0.00643831	0	0	88	344
GO:0010942 positive regulation of cell death	100	0.000146627	3.86	0.249	Biological Process	GO:0010942	positive regulation of cell death	0.000146627	0.00661532	0	0	100	401
GO:0042327 positive regulation of phosphorylation	152	0.000150335	5.866	0.232	Biological Process	GO:0042327	positive regulation of phosphorylation	0.000150335	0.00671902	0	0	152	654
GO:0006732 coenzyme metabolic process	56	0.000150372	2.161	0.283	Biological Process	GO:0006732	coenzyme metabolic process	0.000150372	0.00671902	0	0	56	198
GO:0044456 synapse part	86	0.000414067	3.548	0.235	Cellular Component	GO:0044456	synapse part	0.000414067	0.0069445	0	0	86	366
GO:0051094 positive regulation of developmental process	205	0.000156892	7.912	0.223	Biological Process	GO:0051094	positive regulation of developmental process	0.000156892	0.00697679	0	0	205	920
GO:0006757 ATP generation from ADP	23	0.000169993	0.888	0.377	Biological Process	GO:0006757	ATP generation from ADP	0.000169993	0.00752339	0	0	23	61
GO:0044782 cilium organization	66	0.00017373	2.547	0.27	Biological Process	GO:0044782	cilium organization	0.00017373	0.00765236	0	0	66	244
GO:0010468 regulation of gene expression	604	0.000180031	23.311	0.2	Biological Process	GO:0010468	regulation of gene expression	0.000180031	0.00784992	0	0	604	3025
GO:0046031 ADP metabolic process	24	0.000180505	0.926	0.369	Biological Process	GO:0046031	ADP metabolic process	0.000180505	0.00784992	0	0	24	65
GO:0046486 glycerolipid metabolic process	69	0.000180749	2.663	0.267	Biological Process	GO:0046486	glycerolipid metabolic process	0.000180749	0.00784992	0	0	69	258
GO:0045934 negative regulation of nucleobase-containing compound metabolic process	219	0.000188274	8.452	0.22	Biological Process	GO:0045934	negative regulation of nucleobase-containing compound metabolic process	0.000188274	0.0081387	0	0	219	994
GO:2000147 positive regulation of cell motility	92	0.000197586	3.551	0.251	Biological Process	GO:2000147	positive regulation of cell motility	0.000197586	0.00850167	0	0	92	366
GO:1901653 cellular response to peptide	49	0.000198559	1.891	0.29	Biological Process	GO:1901653	cellular response to peptide	0.000198559	0.00850416	0	0	49	169
GO:0099513 polymeric cytoskeletal fiber	75	0.000516388	3.094	0.24	Cellular Component	GO:0099513	polymeric cytoskeletal fiber	0.000516388	0.00853858	0	0	75	313
GO:0005874 microtubule	46	0.000530968	1.898	0.267	Cellular Component	GO:0005874	microtubule	0.000530968	0.00865774	0	0	46	172
GO:1901362 organic cyclic compound biosynthetic process	594	0.000208556	22.926	0.2	Biological Process	GO:1901362	organic cyclic compound biosynthetic process	0.000208556	0.00889139	0	0	594	2975
GO:0045787 positive regulation of cell cycle	64	0.000227285	2.47	0.27	Biological Process	GO:0045787	positive regulation of cell cycle	0.000227285	0.00964558	0	0	64	237
GO:0051130 positive regulation of cellular component organization	186	0.000231863	7.179	0.224	Biological Process	GO:0051130	positive regulation of cellular component organization	0.000231863	0.00979517	0	0	186	830
GO:0099080 supramolecular complex	99	0.000619843	4.084	0.227	Cellular Component	GO:0099080	supramolecular complex	0.000619843	0.00982474	0	0	99	437
GO:0099081 supramolecular polymer	99	0.000619843	4.084	0.227	Cellular Component	GO:0099081	supramolecular polymer	0.000619843	0.00982474	0	0	99	437
GO:0099512 supramolecular fiber	98	0.000627645	4.043	0.227	Cellular Component	GO:0099512	supramolecular fiber	0.000627645	0.00982474	0	0	98	432
GO:0001755 neural crest cell migration	14	0.000244401	0.54	0.467	Biological Process	GO:0001755	neural crest cell migration	0.000244401	0.0102781	0	0	14	30
GO:0070382 exocytic vesicle	23	0.000668519	0.949	0.329	Cellular Component	GO:0070382	exocytic vesicle	0.000668519	0.0103269	0	0	23	70
GO:0046474 glycerophospholipid biosynthetic process	30	0.000254257	1.158	0.333	Biological Process	GO:0046474	glycerophospholipid biosynthetic process	0.000254257	0.0106444	0	0	30	90
GO:0001223 transcription coactivator binding	10	0.00018202	0.382	0.588	Molecular Function	GO:0001223	transcription coactivator binding	0.00018202	0.0110824	0	0	10	17
GO:0033130 acetylcholine receptor binding	6	0.000189355	0.229	0.857	Molecular Function	GO:0033130	acetylcholine receptor binding	0.000189355	0.0112088	0	0	6	7
GO:0030234 enzyme regulator activity	148	0.000210492	5.649	0.233	Molecular Function	GO:0030234	enzyme regulator activity	0.000210492	0.0121232	0	0	148	635
GO:0097191 extrinsic apoptotic signaling pathway	45	0.00029277	1.737	0.292	Biological Process	GO:0097191	extrinsic apoptotic signaling pathway	0.00029277	0.0122018	0	0	45	154
GO:0009719 response to endogenous stimulus	187	0.000299787	7.217	0.223	Biological Process	GO:0009719	response to endogenous stimulus	0.000299787	0.0124385	0	0	187	839
GO:0019359 nicotinamide nucleotide biosynthetic process	25	0.000315224	0.965	0.352	Biological Process	GO:0019359	nicotinamide nucleotide biosynthetic process	0.000315224	0.0129086	0	0	25	71
GO:0019363 pyridine nucleotide biosynthetic process	25	0.000315224	0.965	0.352	Biological Process	GO:0019363	pyridine nucleotide biosynthetic process	0.000315224	0.0129086	0	0	25	71
GO:0044255 cellular lipid metabolic process	150	0.000315284	5.789	0.229	Biological Process	GO:0044255	cellular lipid metabolic process	0.000315284	0.0129086	0	0	150	654
GO:0006090 pyruvate metabolic process	26	0.000320097	1.003	0.347	Biological Process	GO:0006090	pyruvate metabolic process	0.000320097	0.0130482	0	0	26	75
GO:0060627 regulation of vesicle-mediated transport	81	0.00032986	3.126	0.254	Biological Process	GO:0060627	regulation of vesicle-mediated transport	0.00032986	0.0133874	0	0	81	319
GO:0009991 response to extracellular stimulus	60	0.00034246	2.316	0.27	Biological Process	GO:0009991	response to extracellular stimulus	0.00034246	0.0138384	0	0	60	222
GO:0070848 response to growth factor	106	0.000347897	4.091	0.241	Biological Process	GO:0070848	response to growth factor	0.000347897	0.0139972	0	0	106	439
GO:0046658 anchored component of plasma membrane	15	0.000926717	0.619	0.385	Cellular Component	GO:0046658	anchored component of plasma membrane	0.000926717	0.0141294	0	0	15	39
GO:0016049 cell growth	68	0.000355455	2.624	0.263	Biological Process	GO:0016049	cell growth	0.000355455	0.0142396	0	0	68	259
GO:1901363 heterocyclic compound binding	796	0.000257068	30.382	0.196	Molecular Function	GO:1901363	heterocyclic compound binding	0.000257068	0.0144161	0	0	796	4056
GO:0007167 enzyme linked receptor protein signaling pathway	149	0.000363874	5.751	0.229	Biological Process	GO:0007167	enzyme linked receptor protein signaling pathway	0.000363874	0.0145089	0	0	149	651
GO:0000165 MAPK cascade	118	0.00036686	4.554	0.237	Biological Process	GO:0000165	MAPK cascade	0.00036686	0.0145089	0	0	118	498
GO:0023014 signal transduction by protein phosphorylation	118	0.00036686	4.554	0.237	Biological Process	GO:0023014	signal transduction by protein phosphorylation	0.00036686	0.0145089	0	0	118	498
GO:2000026 regulation of multicellular organismal development	282	0.000375396	10.884	0.212	Biological Process	GO:2000026	regulation of multicellular organismal development	0.000375396	0.0147836	0	0	282	1331
GO:0001701 in utero embryonic development	82	0.000377248	3.165	0.252	Biological Process	GO:0001701	in utero embryonic development	0.000377248	0.0147938	0	0	82	325
GO:0044431 Golgi apparatus part	76	0.00100495	3.135	0.234	Cellular Component	GO:0044431	Golgi apparatus part	0.00100495	0.0151258	0	0	76	325
GO:0001934 positive regulation of protein phosphorylation	143	0.00038743	5.519	0.23	Biological Process	GO:0001934	positive regulation of protein phosphorylation	0.00038743	0.0151293	0	0	143	622
GO:0019637 organophosphate metabolic process	161	0.000390313	6.214	0.226	Biological Process	GO:0019637	organophosphate metabolic process	0.000390313	0.0151781	0	0	161	712
GO:0010506 regulation of autophagy	52	0.000397837	2.007	0.278	Biological Process	GO:0010506	regulation of autophagy	0.000397837	0.0154062	0	0	52	187
GO:0001221 transcription cofactor binding	18	0.000282666	0.687	0.409	Molecular Function	GO:0001221	transcription cofactor binding	0.000282666	0.0154451	0	0	18	44
GO:1901576 organic substance biosynthetic process	801	0.000405156	30.915	0.194	Biological Process	GO:1901576	organic substance biosynthetic process	0.000405156	0.0156138	0	0	801	4122
GO:0009058 biosynthetic process	813	0.000406556	31.378	0.194	Biological Process	GO:0009058	biosynthetic process	0.000406556	0.0156138	0	0	813	4188
GO:0030119 AP-type membrane coat adaptor complex	13	0.00110795	0.536	0.406	Cellular Component	GO:0030119	AP-type membrane coat adaptor complex	0.00110795	0.016465	0	0	13	32
GO:2000249 regulation of actin cytoskeleton reorganization	13	0.000432923	0.502	0.464	Biological Process	GO:2000249	regulation of actin cytoskeleton reorganization	0.000432923	0.0165392	0	0	13	28
GO:0051272 positive regulation of cellular component movement	92	0.000434211	3.551	0.246	Biological Process	GO:0051272	positive regulation of cellular component movement	0.000434211	0.0165392	0	0	92	374
GO:0061180 mammary gland epithelium development	20	0.000437968	0.772	0.377	Biological Process	GO:0061180	mammary gland epithelium development	0.000437968	0.0166142	0	0	20	53
GO:0051726 regulation of cell cycle	152	0.000450886	5.866	0.227	Biological Process	GO:0051726	regulation of cell cycle	0.000450886	0.0170347	0	0	152	669
GO:0043065 positive regulation of apoptotic process	91	0.000468031	3.512	0.246	Biological Process	GO:0043065	positive regulation of apoptotic process	0.000468031	0.0176109	0	0	91	370
GO:1901699 cellular response to nitrogen compound	83	0.000475198	3.203	0.25	Biological Process	GO:1901699	cellular response to nitrogen compound	0.000475198	0.0178084	0	0	83	332
GO:0030879 mammary gland development	29	0.000491136	1.119	0.326	Biological Process	GO:0030879	mammary gland development	0.000491136	0.0183318	0	0	29	89
GO:0005765 lysosomal membrane	30	0.00130124	1.238	0.288	Cellular Component	GO:0005765	lysosomal membrane	0.00130124	0.0188599	0	0	30	104
GO:0098852 lytic vacuole membrane	30	0.00130124	1.238	0.288	Cellular Component	GO:0098852	lytic vacuole membrane	0.00130124	0.0188599	0	0	30	104
GO:1901360 organic cyclic compound metabolic process	819	0.000520237	31.609	0.194	Biological Process	GO:1901360	organic cyclic compound metabolic process	0.000520237	0.0193403	0	0	819	4229
GO:0097159 organic cyclic compound binding	803	0.000363856	30.649	0.196	Molecular Function	GO:0097159	organic cyclic compound binding	0.000363856	0.0193844	0	0	803	4105
GO:0043068 positive regulation of programmed cell death	92	0.000524118	3.551	0.245	Biological Process	GO:0043068	positive regulation of programmed cell death	0.000524118	0.019407	0	0	92	376
GO:0032501 multicellular organismal process	905	0.000536266	34.929	0.192	Biological Process	GO:0032501	multicellular organismal process	0.000536266	0.019778	0	0	905	4704
GO:0007399 nervous system development	285	0.00054065	11	0.21	Biological Process	GO:0007399	nervous system development	0.00054065	0.0198609	0	0	285	1354
GO:0090630 activation of GTPase activity	14	0.000556415	0.54	0.438	Biological Process	GO:0090630	activation of GTPase activity	0.000556415	0.0202199	0	0	14	32
GO:0032269 negative regulation of cellular protein metabolic process	145	0.000556439	5.596	0.228	Biological Process	GO:0032269	negative regulation of cellular protein metabolic process	0.000556439	0.0202199	0	0	145	637
GO:0051090 regulation of DNA-binding transcription factor activity	74	0.00055695	2.856	0.254	Biological Process	GO:0051090	regulation of DNA-binding transcription factor activity	0.00055695	0.0202199	0	0	74	291
GO:0060271 cilium assembly	60	0.00056485	2.316	0.265	Biological Process	GO:0060271	cilium assembly	0.00056485	0.020368	0	0	60	226
GO:0071363 cellular response to growth factor stimulus	103	0.000565413	3.975	0.24	Biological Process	GO:0071363	cellular response to growth factor stimulus	0.000565413	0.020368	0	0	103	430
GO:0098797 plasma membrane protein complex	84	0.00144312	3.465	0.227	Cellular Component	GO:0098797	plasma membrane protein complex	0.00144312	0.0206613	0	0	84	370
GO:0010758 regulation of macrophage chemotaxis	10	0.00058199	0.386	0.526	Biological Process	GO:0010758	regulation of macrophage chemotaxis	0.00058199	0.0208842	0	0	10	19
GO:0030100 regulation of endocytosis	46	0.00058992	1.775	0.282	Biological Process	GO:0030100	regulation of endocytosis	0.00058992	0.0210874	0	0	46	163
GO:0031347 regulation of defense response	108	0.000597099	4.168	0.237	Biological Process	GO:0031347	regulation of defense response	0.000597099	0.0212622	0	0	108	455
GO:0003014 renal system process	21	0.000607637	0.81	0.362	Biological Process	GO:0003014	renal system process	0.000607637	0.0215549	0	0	21	58
GO:0021782 glial cell development	23	0.000637908	0.888	0.348	Biological Process	GO:0021782	glial cell development	0.000637908	0.0224586	0	0	23	66
GO:0042592 homeostatic process	249	0.000637946	9.61	0.213	Biological Process	GO:0042592	homeostatic process	0.000637946	0.0224586	0	0	249	1170
GO:0001558 regulation of cell growth	58	0.000652865	2.239	0.266	Biological Process	GO:0001558	regulation of cell growth	0.000652865	0.0228971	0	0	58	218
GO:1901215 negative regulation of neuron death	36	0.000662018	1.389	0.3	Biological Process	GO:1901215	negative regulation of neuron death	0.000662018	0.0231308	0	0	36	120
GO:0098876 vesicle-mediated transport to the plasma membrane	18	0.000679954	0.695	0.383	Biological Process	GO:0098876	vesicle-mediated transport to the plasma membrane	0.000679954	0.0236201	0	0	18	47
GO:0040008 regulation of growth	86	0.000681106	3.319	0.246	Biological Process	GO:0040008	regulation of growth	0.000681106	0.0236201	0	0	86	350
GO:0098772 molecular function regulator	248	0.00046267	9.466	0.215	Molecular Function	GO:0098772	molecular function regulator	0.00046267	0.0237628	0	0	248	1152
GO:0019001 guanyl nucleotide binding	83	0.000468341	3.168	0.252	Molecular Function	GO:0019001	guanyl nucleotide binding	0.000468341	0.0237628	0	0	83	330
GO:0044309 neuron spine	16	0.00168838	0.66	0.356	Cellular Component	GO:0044309	neuron spine	0.00168838	0.0238814	0	0	16	45
GO:0004879 nuclear receptor activity	15	0.000496738	0.573	0.429	Molecular Function	GO:0004879	nuclear receptor activity	0.000496738	0.0240579	0	0	15	35
GO:0098531 transcription factor activity, direct ligand regulated sequence-specific DNA binding	15	0.000496738	0.573	0.429	Molecular Function	GO:0098531	transcription factor activity, direct ligand regulated sequence-specific DNA binding	0.000496738	0.0240579	0	0	15	35
GO:0031267 small GTPase binding	43	0.000511695	1.641	0.291	Molecular Function	GO:0031267	small GTPase binding	0.000511695	0.0242316	0	0	43	148
GO:0044304 main axon	11	0.00179518	0.454	0.423	Cellular Component	GO:0044304	main axon	0.00179518	0.0250093	0	0	11	26
GO:0045121 membrane raft	44	0.00183203	1.815	0.256	Cellular Component	GO:0045121	membrane raft	0.00183203	0.0250093	0	0	44	172
GO:0098857 membrane microdomain	44	0.00183203	1.815	0.256	Cellular Component	GO:0098857	membrane microdomain	0.00183203	0.0250093	0	0	44	172
GO:0032561 guanyl ribonucleotide binding	81	0.00054178	3.092	0.252	Molecular Function	GO:0032561	guanyl ribonucleotide binding	0.00054178	0.0250986	0	0	81	322
GO:0044087 regulation of cellular component biogenesis	150	0.000730343	5.789	0.225	Biological Process	GO:0044087	regulation of cellular component biogenesis	0.000730343	0.0251898	0	0	150	666
GO:0043069 negative regulation of programmed cell death	132	0.000731789	5.095	0.229	Biological Process	GO:0043069	negative regulation of programmed cell death	0.000731789	0.0251898	0	0	132	576
GO:0043547 positive regulation of GTPase activity	42	0.000760265	1.621	0.286	Biological Process	GO:0043547	positive regulation of GTPase activity	0.000760265	0.0260734	0	0	42	147
GO:0010243 response to organonitrogen compound	110	0.000776511	4.245	0.235	Biological Process	GO:0010243	response to organonitrogen compound	0.000776511	0.0265327	0	0	110	468
GO:0051188 cofactor biosynthetic process	46	0.000785623	1.775	0.279	Biological Process	GO:0051188	cofactor biosynthetic process	0.000785623	0.0267457	0	0	46	165
GO:0045639 positive regulation of myeloid cell differentiation	26	0.000793631	1.003	0.329	Biological Process	GO:0045639	positive regulation of myeloid cell differentiation	0.000793631	0.0269197	0	0	26	79
GO:0043124 negative regulation of I-kappaB kinase/NF-kappaB signaling	14	0.000810151	0.54	0.424	Biological Process	GO:0043124	negative regulation of I-kappaB kinase/NF-kappaB signaling	0.000810151	0.0273802	0	0	14	33
GO:0005525 GTP binding	79	0.000626777	3.015	0.252	Molecular Function	GO:0005525	GTP binding	0.000626777	0.0274726	0	0	79	314
GO:0000977 RNA polymerase II regulatory region sequence-specific DNA binding	129	0.000635234	4.924	0.232	Molecular Function	GO:0000977	RNA polymerase II regulatory region sequence-specific DNA binding	0.000635234	0.0274726	0	0	129	556
GO:0001012 RNA polymerase II regulatory region DNA binding	129	0.000635234	4.924	0.232	Molecular Function	GO:0001012	RNA polymerase II regulatory region DNA binding	0.000635234	0.0274726	0	0	129	556
GO:0032549 ribonucleoside binding	80	0.000644595	3.053	0.251	Molecular Function	GO:0032549	ribonucleoside binding	0.000644595	0.0274726	0	0	80	319
GO:0051252 regulation of RNA metabolic process	513	0.000816875	19.799	0.199	Biological Process	GO:0051252	regulation of RNA metabolic process	0.000816875	0.0275074	0	0	513	2576
GO:0051240 positive regulation of multicellular organismal process	247	0.000839176	9.533	0.212	Biological Process	GO:0051240	positive regulation of multicellular organismal process	0.000839176	0.0280952	0	0	247	1165
GO:0043066 negative regulation of apoptotic process	128	0.000840376	4.94	0.229	Biological Process	GO:0043066	negative regulation of apoptotic process	0.000840376	0.0280952	0	0	128	558
GO:0031984 organelle subcompartment	129	0.00208941	5.322	0.211	Cellular Component	GO:0031984	organelle subcompartment	0.00208941	0.028195	0	0	129	612
GO:0009889 regulation of biosynthetic process	560	0.000849904	21.613	0.198	Biological Process	GO:0009889	regulation of biosynthetic process	0.000849904	0.0283118	0	0	560	2831
GO:0046700 heterocycle catabolic process	83	0.000853204	3.203	0.246	Biological Process	GO:0046700	heterocycle catabolic process	0.000853204	0.0283203	0	0	83	338
GO:0016197 endosomal transport	40	0.000859975	1.544	0.288	Biological Process	GO:0016197	endosomal transport	0.000859975	0.0284434	0	0	40	139
GO:0018130 heterocycle biosynthetic process	573	0.000867303	22.115	0.197	Biological Process	GO:0018130	heterocycle biosynthetic process	0.000867303	0.0285512	0	0	573	2902
GO:0031667 response to nutrient levels	54	0.000871472	2.084	0.267	Biological Process	GO:0031667	response to nutrient levels	0.000871472	0.0285512	0	0	54	202
GO:0048732 gland development	68	0.000873126	2.624	0.255	Biological Process	GO:0048732	gland development	0.000873126	0.0285512	0	0	68	267
GO:0019219 regulation of nucleobase-containing compound metabolic process	553	0.000875522	21.343	0.198	Biological Process	GO:0019219	regulation of nucleobase-containing compound metabolic process	0.000875522	0.0285512	0	0	553	2794
GO:0032550 purine ribonucleoside binding	79	0.000693365	3.015	0.251	Molecular Function	GO:0032550	purine ribonucleoside binding	0.000693365	0.0289718	0	0	79	315
GO:0040007 growth	127	0.000902188	4.902	0.229	Biological Process	GO:0040007	growth	0.000902188	0.029318	0	0	127	554
GO:0061512 protein localization to cilium	18	0.000909857	0.695	0.375	Biological Process	GO:0061512	protein localization to cilium	0.000909857	0.0293335	0	0	18	48
GO:0034655 nucleobase-containing compound catabolic process	77	0.000910467	2.972	0.248	Biological Process	GO:0034655	nucleobase-containing compound catabolic process	0.000910467	0.0293335	0	0	77	310
GO:0090407 organophosphate biosynthetic process	87	0.000916671	3.358	0.243	Biological Process	GO:0090407	organophosphate biosynthetic process	0.000916671	0.0293335	0	0	87	358
GO:1901652 response to peptide	55	0.000917411	2.123	0.266	Biological Process	GO:1901652	response to peptide	0.000917411	0.0293335	0	0	55	207
GO:0006952 defense response	193	0.000918448	7.449	0.217	Biological Process	GO:0006952	defense response	0.000918448	0.0293335	0	0	193	888
GO:0140096 catalytic activity, acting on a protein	372	0.000725674	14.198	0.206	Molecular Function	GO:0140096	catalytic activity, acting on a protein	0.000725674	0.0297387	0	0	372	1808
GO:0048646 anatomical structure formation involved in morphogenesis	168	0.000948265	6.484	0.221	Biological Process	GO:0048646	anatomical structure formation involved in morphogenesis	0.000948265	0.0301821	0	0	168	761
GO:0009166 nucleotide catabolic process	32	0.000957289	1.235	0.305	Biological Process	GO:0009166	nucleotide catabolic process	0.000957289	0.0303653	0	0	32	105
GO:0043408 regulation of MAPK cascade	107	0.000966718	4.13	0.235	Biological Process	GO:0043408	regulation of MAPK cascade	0.000966718	0.0305601	0	0	107	456
GO:0001883 purine nucleoside binding	79	0.000766235	3.015	0.25	Molecular Function	GO:0001883	purine nucleoside binding	0.000766235	0.0308084	0	0	79	316
GO:1904949 ATPase complex	23	0.00231553	0.949	0.303	Cellular Component	GO:1904949	ATPase complex	0.00231553	0.0308913	0	0	23	76
GO:0010564 regulation of cell cycle process	100	0.000990534	3.86	0.237	Biological Process	GO:0010564	regulation of cell cycle process	0.000990534	0.0312068	0	0	100	422
GO:0046483 heterocycle metabolic process	787	0.000999703	30.374	0.193	Biological Process	GO:0046483	heterocycle metabolic process	0.000999703	0.0313893	0	0	787	4075
GO:0030054 cell junction	107	0.00240421	4.414	0.215	Cellular Component	GO:0030054	cell junction	0.00240421	0.0316237	0	0	107	497
GO:0071565 nBAF complex	6	0.0024243	0.248	0.6	Cellular Component	GO:0071565	nBAF complex	0.0024243	0.0316237	0	0	6	10
GO:0051248 negative regulation of protein metabolic process	151	0.00101447	5.828	0.223	Biological Process	GO:0051248	negative regulation of protein metabolic process	0.00101447	0.0317137	0	0	151	676
GO:1901342 regulation of vasculature development	60	0.00101961	2.316	0.26	Biological Process	GO:1901342	regulation of vasculature development	0.00101961	0.0317137	0	0	60	231
GO:0022603 regulation of anatomical structure morphogenesis	149	0.00102027	5.751	0.224	Biological Process	GO:0022603	regulation of anatomical structure morphogenesis	0.00102027	0.0317137	0	0	149	666
GO:0071417 cellular response to organonitrogen compound	74	0.00103356	2.856	0.249	Biological Process	GO:0071417	cellular response to organonitrogen compound	0.00103356	0.0320195	0	0	74	297
GO:0022010 central nervous system myelination	8	0.00104489	0.309	0.571	Biological Process	GO:0022010	central nervous system myelination	0.00104489	0.0321564	0	0	8	14
GO:0032291 axon ensheathment in central nervous system	8	0.00104489	0.309	0.571	Biological Process	GO:0032291	axon ensheathment in central nervous system	0.00104489	0.0321564	0	0	8	14
GO:0031312 extrinsic component of organelle membrane	11	0.00257829	0.454	0.407	Cellular Component	GO:0031312	extrinsic component of organelle membrane	0.00257829	0.0332628	0	0	11	27
GO:2001236 regulation of extrinsic apoptotic signaling pathway	33	0.00108637	1.274	0.3	Biological Process	GO:2001236	regulation of extrinsic apoptotic signaling pathway	0.00108637	0.0332714	0	0	33	110
GO:0043524 negative regulation of neuron apoptotic process	29	0.00108828	1.119	0.312	Biological Process	GO:0043524	negative regulation of neuron apoptotic process	0.00108828	0.0332714	0	0	29	93
GO:0007049 cell cycle	213	0.00109212	8.221	0.214	Biological Process	GO:0007049	cell cycle	0.00109212	0.0332792	0	0	213	994
GO:0031668 cellular response to extracellular stimulus	43	0.00110535	1.66	0.279	Biological Process	GO:0031668	cellular response to extracellular stimulus	0.00110535	0.0335722	0	0	43	154
GO:0001882 nucleoside binding	80	0.00086717	3.053	0.248	Molecular Function	GO:0001882	nucleoside binding	0.00086717	0.0342211	0	0	80	322
GO:0046965 retinoid X receptor binding	5	0.000916517	0.191	0.833	Molecular Function	GO:0046965	retinoid X receptor binding	0.000916517	0.0355109	0	0	5	6
GO:0040017 positive regulation of locomotion	93	0.00118664	3.589	0.238	Biological Process	GO:0040017	positive regulation of locomotion	0.00118664	0.0358614	0	0	93	390
GO:0034097 response to cytokine	119	0.00118906	4.593	0.23	Biological Process	GO:0034097	response to cytokine	0.00118906	0.0358614	0	0	119	518
GO:0007267 cell-cell signaling	180	0.00119267	6.947	0.218	Biological Process	GO:0007267	cell-cell signaling	0.00119267	0.0358614	0	0	180	826
GO:0000122 negative regulation of transcription by RNA polymerase II	135	0.00119827	5.21	0.226	Biological Process	GO:0000122	negative regulation of transcription by RNA polymerase II	0.00119827	0.0358614	0	0	135	598
GO:0019438 aromatic compound biosynthetic process	571	0.00120001	22.038	0.197	Biological Process	GO:0019438	aromatic compound biosynthetic process	0.00120001	0.0358614	0	0	571	2901
GO:0008021 synaptic vesicle	20	0.00287132	0.825	0.312	Cellular Component	GO:0008021	synaptic vesicle	0.00287132	0.036311	0	0	20	64
GO:0098802 plasma membrane receptor complex	33	0.00287643	1.361	0.268	Cellular Component	GO:0098802	plasma membrane receptor complex	0.00287643	0.036311	0	0	33	123
GO:0006955 immune response	197	0.00124733	7.603	0.216	Biological Process	GO:0006955	immune response	0.00124733	0.0371561	0	0	197	914
GO:0032386 regulation of intracellular transport	66	0.00125472	2.547	0.253	Biological Process	GO:0032386	regulation of intracellular transport	0.00125472	0.0372081	0	0	66	261
GO:0031326 regulation of cellular biosynthetic process	551	0.00125708	21.266	0.197	Biological Process	GO:0031326	regulation of cellular biosynthetic process	0.00125708	0.0372081	0	0	551	2794
GO:1901698 response to nitrogen compound	119	0.00127935	4.593	0.229	Biological Process	GO:1901698	response to nitrogen compound	0.00127935	0.0377469	0	0	119	519
GO:0016571 histone methylation	33	0.0012876	1.274	0.297	Biological Process	GO:0016571	histone methylation	0.0012876	0.0378701	0	0	33	111
GO:0031227 intrinsic component of endoplasmic reticulum membrane	26	0.00305791	1.073	0.286	Cellular Component	GO:0031227	intrinsic component of endoplasmic reticulum membrane	0.00305791	0.0381913	0	0	26	91
GO:0003836 beta-galactoside (CMP) alpha-2,3-sialyltransferase activity	4	0.00100748	0.153	1	Molecular Function	GO:0003836	beta-galactoside (CMP) alpha-2,3-sialyltransferase activity	0.00100748	0.0383382	0	0	4	4
GO:1901361 organic cyclic compound catabolic process	87	0.00131141	3.358	0.24	Biological Process	GO:1901361	organic cyclic compound catabolic process	0.00131141	0.0384026	0	0	87	362
GO:0070997 neuron death	50	0.0013181	1.93	0.267	Biological Process	GO:0070997	neuron death	0.0013181	0.0384026	0	0	50	187
GO:0071496 cellular response to external stimulus	50	0.0013181	1.93	0.267	Biological Process	GO:0071496	cellular response to external stimulus	0.0013181	0.0384026	0	0	50	187
GO:0031252 cell leading edge	54	0.00310958	2.228	0.239	Cellular Component	GO:0031252	cell leading edge	0.00310958	0.0384278	0	0	54	226
GO:0005085 guanyl-nucleotide exchange factor activity	48	0.00102809	1.832	0.274	Molecular Function	GO:0005085	guanyl-nucleotide exchange factor activity	0.00102809	0.0384363	0	0	48	175
GO:0098791 Golgi subcompartment	65	0.00321988	2.682	0.23	Cellular Component	GO:0098791	Golgi subcompartment	0.00321988	0.0388828	0	0	65	282
GO:0031253 cell projection membrane	37	0.00328518	1.526	0.259	Cellular Component	GO:0031253	cell projection membrane	0.00328518	0.0388828	0	0	37	143
GO:0031313 extrinsic component of endosome membrane	4	0.00333302	0.165	0.8	Cellular Component	GO:0031313	extrinsic component of endosome membrane	0.00333302	0.0388828	0	0	4	5
GO:0042765 GPI-anchor transamidase complex	4	0.00333302	0.165	0.8	Cellular Component	GO:0042765	GPI-anchor transamidase complex	0.00333302	0.0388828	0	0	4	5
GO:0030176 integral component of endoplasmic reticulum membrane	25	0.00334512	1.031	0.287	Cellular Component	GO:0030176	integral component of endoplasmic reticulum membrane	0.00334512	0.0388828	0	0	25	87
GO:0150034 distal axon	25	0.00334512	1.031	0.287	Cellular Component	GO:0150034	distal axon	0.00334512	0.0388828	0	0	25	87
GO:1902532 negative regulation of intracellular signal transduction	90	0.0013609	3.474	0.239	Biological Process	GO:1902532	negative regulation of intracellular signal transduction	0.0013609	0.0394824	0	0	90	377
GO:0046777 protein autophosphorylation	44	0.00136366	1.698	0.275	Biological Process	GO:0046777	protein autophosphorylation	0.00136366	0.0394824	0	0	44	160
GO:0002102 podosome	8	0.00344081	0.33	0.471	Cellular Component	GO:0002102	podosome	0.00344081	0.039603	0	0	8	17
GO:0043009 chordate embryonic development	119	0.00137572	4.593	0.229	Biological Process	GO:0043009	chordate embryonic development	0.00137572	0.0397079	0	0	119	520
GO:0002684 positive regulation of immune system process	145	0.0014284	5.596	0.223	Biological Process	GO:0002684	positive regulation of immune system process	0.0014284	0.0411009	0	0	145	651
GO:0022411 cellular component disassembly	64	0.00145887	2.47	0.253	Biological Process	GO:0022411	cellular component disassembly	0.00145887	0.041848	0	0	64	253
GO:0098589 membrane region	44	0.00369347	1.815	0.247	Cellular Component	GO:0098589	membrane region	0.00369347	0.0420984	0	0	44	178
GO:0035257 nuclear hormone receptor binding	30	0.00115137	1.145	0.309	Molecular Function	GO:0035257	nuclear hormone receptor binding	0.00115137	0.0423031	0	0	30	97
GO:0044283 small molecule biosynthetic process	100	0.00148751	3.86	0.234	Biological Process	GO:0044283	small molecule biosynthetic process	0.00148751	0.0425382	0	0	100	427
GO:0055038 recycling endosome membrane	12	0.00378244	0.495	0.375	Cellular Component	GO:0055038	recycling endosome membrane	0.00378244	0.0426979	0	0	12	32
GO:0070201 regulation of establishment of protein localization	78	0.00149814	3.01	0.244	Biological Process	GO:0070201	regulation of establishment of protein localization	0.00149814	0.0427108	0	0	78	320
GO:0071156 regulation of cell cycle arrest	17	0.00151083	0.656	0.37	Biological Process	GO:0071156	regulation of cell cycle arrest	0.00151083	0.0429371	0	0	17	46
GO:0044249 cellular biosynthetic process	784	0.00151532	30.259	0.192	Biological Process	GO:0044249	cellular biosynthetic process	0.00151532	0.0429371	0	0	784	4073
GO:0014032 neural crest cell development	18	0.00157258	0.695	0.36	Biological Process	GO:0014032	neural crest cell development	0.00157258	0.0442145	0	0	18	50
GO:0045724 positive regulation of cilium assembly	10	0.00157558	0.386	0.476	Biological Process	GO:0045724	positive regulation of cilium assembly	0.00157558	0.0442145	0	0	10	21
GO:0060444 branching involved in mammary gland duct morphogenesis	10	0.00157558	0.386	0.476	Biological Process	GO:0060444	branching involved in mammary gland duct morphogenesis	0.00157558	0.0442145	0	0	10	21
GO:0006560 proline metabolic process	6	0.00158419	0.232	0.667	Biological Process	GO:0006560	proline metabolic process	0.00158419	0.0442145	0	0	6	9
GO:0070293 renal absorption	6	0.00158419	0.232	0.667	Biological Process	GO:0070293	renal absorption	0.00158419	0.0442145	0	0	6	9
GO:0070888 E-box binding	14	0.00122512	0.534	0.412	Molecular Function	GO:0070888	E-box binding	0.00122512	0.0442495	0	0	14	34
GO:0048864 stem cell development	19	0.00161082	0.733	0.352	Biological Process	GO:0048864	stem cell development	0.00161082	0.0448232	0	0	19	54
GO:0009108 coenzyme biosynthetic process	37	0.00163558	1.428	0.285	Biological Process	GO:0009108	coenzyme biosynthetic process	0.00163558	0.0453763	0	0	37	130
GO:0071375 cellular response to peptide hormone stimulus	39	0.00166377	1.505	0.281	Biological Process	GO:0071375	cellular response to peptide hormone stimulus	0.00166377	0.046021	0	0	39	139
GO:0006898 receptor-mediated endocytosis	41	0.00167571	1.582	0.277	Biological Process	GO:0006898	receptor-mediated endocytosis	0.00167571	0.0462137	0	0	41	148
GO:0030099 myeloid cell differentiation	70	0.00170264	2.702	0.247	Biological Process	GO:0030099	myeloid cell differentiation	0.00170264	0.0468176	0	0	70	283
GO:0014003 oligodendrocyte development	12	0.00170791	0.463	0.429	Biological Process	GO:0014003	oligodendrocyte development	0.00170791	0.046824	0	0	12	28
GO:0034654 nucleobase-containing compound biosynthetic process	559	0.00177074	21.575	0.196	Biological Process	GO:0034654	nucleobase-containing compound biosynthetic process	0.00177074	0.0482987	0	0	559	2848
GO:2000179 positive regulation of neural precursor cell proliferation	15	0.00177641	0.579	0.385	Biological Process	GO:2000179	positive regulation of neural precursor cell proliferation	0.00177641	0.0482987	0	0	15	39
GO:0031669 cellular response to nutrient levels	38	0.00177729	1.467	0.281	Biological Process	GO:0031669	cellular response to nutrient levels	0.00177729	0.0482987	0	0	38	135
GO:0019838 growth factor binding	30	0.0013812	1.145	0.306	Molecular Function	GO:0019838	growth factor binding	0.0013812	0.0490556	0	0	30	98
GO:0032101 regulation of response to external stimulus	122	0.00182816	4.709	0.226	Biological Process	GO:0032101	regulation of response to external stimulus	0.00182816	0.0495363	0	0	122	539
GO:0099568 cytoplasmic region	55	0.00456124	2.269	0.234	Cellular Component	GO:0099568	cytoplasmic region	0.00456124	0.0497613	0	0	55	235
GO:0031616 spindle pole centrosome	6	0.00458421	0.248	0.545	Cellular Component	GO:0031616	spindle pole centrosome	0.00458421	0.0497613	0	0	6	11
GO:0036038 MKS complex	6	0.00458421	0.248	0.545	Cellular Component	GO:0036038	MKS complex	0.00458421	0.0497613	0	0	6	11
GO:0044302 dentate gyrus mossy fiber	3	0.00462009	0.124	1	Cellular Component	GO:0044302	dentate gyrus mossy fiber	0.00462009	0.0497613	0	0	3	3
GO:0090651 apical cytoplasm	3	0.00462009	0.124	1	Cellular Component	GO:0090651	apical cytoplasm	0.00462009	0.0497613	0	0	3	3
GO:1904951 positive regulation of establishment of protein localization	47	0.00185694	1.814	0.267	Biological Process	GO:1904951	positive regulation of establishment of protein localization	0.00185694	0.0501698	0	0	47	176
GO:0010759 positive regulation of macrophage chemotaxis	7	0.0018733	0.27	0.583	Biological Process	GO:0010759	positive regulation of macrophage chemotaxis	0.0018733	0.0501742	0	0	7	12
GO:1903792 negative regulation of anion transport	7	0.0018733	0.27	0.583	Biological Process	GO:1903792	negative regulation of anion transport	0.0018733	0.0501742	0	0	7	12
GO:1905523 positive regulation of macrophage migration	7	0.0018733	0.27	0.583	Biological Process	GO:1905523	positive regulation of macrophage migration	0.0018733	0.0501742	0	0	7	12
GO:0016458 gene silencing	32	0.00189552	1.235	0.294	Biological Process	GO:0016458	gene silencing	0.00189552	0.0505155	0	0	32	109
GO:1902017 regulation of cilium assembly	16	0.00189748	0.618	0.372	Biological Process	GO:1902017	regulation of cilium assembly	0.00189748	0.0505155	0	0	16	43
GO:0051493 regulation of cytoskeleton organization	90	0.00190474	3.474	0.236	Biological Process	GO:0051493	regulation of cytoskeleton organization	0.00190474	0.0505155	0	0	90	381
GO:0046434 organophosphate catabolic process	43	0.00191303	1.66	0.272	Biological Process	GO:0046434	organophosphate catabolic process	0.00191303	0.0505155	0	0	43	158
GO:0048878 chemical homeostasis	150	0.00191322	5.789	0.22	Biological Process	GO:0048878	chemical homeostasis	0.00191322	0.0505155	0	0	150	681
GO:0009132 nucleoside diphosphate metabolic process	28	0.00197386	1.081	0.304	Biological Process	GO:0009132	nucleoside diphosphate metabolic process	0.00197386	0.0519689	0	0	28	92
GO:0043235 receptor complex	56	0.00496967	2.31	0.232	Cellular Component	GO:0043235	receptor complex	0.00496967	0.05304	0	0	56	241
GO:0048168 regulation of neuronal synaptic plasticity	11	0.00205181	0.425	0.44	Biological Process	GO:0048168	regulation of neuronal synaptic plasticity	0.00205181	0.0537495	0	0	11	25
GO:0070507 regulation of microtubule cytoskeleton organization	42	0.00205305	1.621	0.273	Biological Process	GO:0070507	regulation of microtubule cytoskeleton organization	0.00205305	0.0537495	0	0	42	154
GO:0018193 peptidyl-amino acid modification	173	0.00209034	6.677	0.216	Biological Process	GO:0018193	peptidyl-amino acid modification	0.00209034	0.0545721	0	0	173	800
GO:0008654 phospholipid biosynthetic process	33	0.0020977	1.274	0.289	Biological Process	GO:0008654	phospholipid biosynthetic process	0.0020977	0.0545822	0	0	33	114
GO:0009792 embryo development ending in birth or egg hatching	119	0.00210248	4.593	0.226	Biological Process	GO:0009792	embryo development ending in birth or egg hatching	0.00210248	0.0545822	0	0	119	526
GO:0005770 late endosome	36	0.00527901	1.485	0.254	Cellular Component	GO:0005770	late endosome	0.00527901	0.0555359	0	0	36	142
GO:0030666 endocytic vesicle membrane	8	0.00529815	0.33	0.444	Cellular Component	GO:0030666	endocytic vesicle membrane	0.00529815	0.0555359	0	0	8	18
GO:1902494 catalytic complex	195	0.00537482	8.045	0.197	Cellular Component	GO:1902494	catalytic complex	0.00537482	0.0558411	0	0	195	991
GO:0001501 skeletal system development	87	0.00218782	3.358	0.236	Biological Process	GO:0001501	skeletal system development	0.00218782	0.0566395	0	0	87	368
GO:0061448 connective tissue development	48	0.00220671	1.853	0.264	Biological Process	GO:0061448	connective tissue development	0.00220671	0.0568996	0	0	48	182
GO:0072657 protein localization to membrane	80	0.00221022	3.088	0.24	Biological Process	GO:0072657	protein localization to membrane	0.00221022	0.0568996	0	0	80	334
GO:0099072 regulation of postsynaptic membrane neurotransmitter receptor levels	14	0.00221623	0.54	0.389	Biological Process	GO:0099072	regulation of postsynaptic membrane neurotransmitter receptor levels	0.00221623	0.0568996	0	0	14	36
GO:0006941 striated muscle contraction	29	0.00223631	1.119	0.299	Biological Process	GO:0006941	striated muscle contraction	0.00223631	0.0570638	0	0	29	97
GO:0009057 macromolecule catabolic process	185	0.00223958	7.14	0.214	Biological Process	GO:0009057	macromolecule catabolic process	0.00223958	0.0570638	0	0	185	863
GO:0048872 homeostasis of number of cells	54	0.00224105	2.084	0.257	Biological Process	GO:0048872	homeostasis of number of cells	0.00224105	0.0570638	0	0	54	210
GO:0045335 phagocytic vesicle	19	0.0055757	0.784	0.302	Cellular Component	GO:0045335	phagocytic vesicle	0.0055757	0.0574199	0	0	19	63
GO:0000226 microtubule cytoskeleton organization	98	0.00234962	3.782	0.232	Biological Process	GO:0000226	microtubule cytoskeleton organization	0.00234962	0.059665	0	0	98	423
GO:1902275 regulation of chromatin organization	38	0.00236533	1.467	0.277	Biological Process	GO:1902275	regulation of chromatin organization	0.00236533	0.0599002	0	0	38	137
GO:0044437 vacuolar part	36	0.00594984	1.485	0.252	Cellular Component	GO:0044437	vacuolar part	0.00594984	0.0607401	0	0	36	143
GO:0044270 cellular nitrogen compound catabolic process	80	0.00241021	3.088	0.239	Biological Process	GO:0044270	cellular nitrogen compound catabolic process	0.00241021	0.0608708	0	0	80	335
GO:0098685 Schaffer collateral - CA1 synapse	18	0.00602724	0.743	0.305	Cellular Component	GO:0098685	Schaffer collateral - CA1 synapse	0.00602724	0.0609998	0	0	18	59
GO:0042641 actomyosin	14	0.00625889	0.578	0.333	Cellular Component	GO:0042641	actomyosin	0.00625889	0.0622707	0	0	14	42
GO:0043197 dendritic spine	14	0.00625889	0.578	0.333	Cellular Component	GO:0043197	dendritic spine	0.00625889	0.0622707	0	0	14	42
GO:0055037 recycling endosome	25	0.00632788	1.031	0.275	Cellular Component	GO:0055037	recycling endosome	0.00632788	0.062428	0	0	25	91
GO:2001234 negative regulation of apoptotic signaling pathway	43	0.0024821	1.66	0.269	Biological Process	GO:2001234	negative regulation of apoptotic signaling pathway	0.0024821	0.0625166	0	0	43	160
GO:0044212 transcription regulatory region DNA binding	145	0.0018102	5.534	0.223	Molecular Function	GO:0044212	transcription regulatory region DNA binding	0.0018102	0.0626686	0	0	145	651
GO:0019904 protein domain specific binding	98	0.00191786	3.74	0.234	Molecular Function	GO:0019904	protein domain specific binding	0.00191786	0.0626686	0	0	98	418
GO:0001067 regulatory region nucleic acid binding	145	0.00192758	5.534	0.222	Molecular Function	GO:0001067	regulatory region nucleic acid binding	0.00192758	0.0626686	0	0	145	652
GO:0000976 transcription regulatory region sequence-specific DNA binding	144	0.00193247	5.496	0.223	Molecular Function	GO:0000976	transcription regulatory region sequence-specific DNA binding	0.00193247	0.0626686	0	0	144	647
GO:0019902 phosphatase binding	36	0.00193395	1.374	0.286	Molecular Function	GO:0019902	phosphatase binding	0.00193395	0.0626686	0	0	36	126
GO:0010181 FMN binding	7	0.00194093	0.267	0.583	Molecular Function	GO:0010181	FMN binding	0.00194093	0.0626686	0	0	7	12
GO:0061005 cell differentiation involved in kidney development	16	0.00249831	0.618	0.364	Biological Process	GO:0061005	cell differentiation involved in kidney development	0.00249831	0.062713	0	0	16	44
GO:0045765 regulation of angiogenesis	54	0.00250339	2.084	0.256	Biological Process	GO:0045765	regulation of angiogenesis	0.00250339	0.062713	0	0	54	211
GO:0060429 epithelium development	168	0.00256418	6.484	0.216	Biological Process	GO:0060429	epithelium development	0.00256418	0.0640632	0	0	168	778
GO:0000152 nuclear ubiquitin ligase complex	12	0.00665069	0.495	0.353	Cellular Component	GO:0000152	nuclear ubiquitin ligase complex	0.00665069	0.0641604	0	0	12	34
GO:0030118 clathrin coat	11	0.00667254	0.454	0.367	Cellular Component	GO:0030118	clathrin coat	0.00667254	0.0641604	0	0	11	30
GO:0030117 membrane coat	21	0.00672208	0.866	0.288	Cellular Component	GO:0030117	membrane coat	0.00672208	0.0641604	0	0	21	73
GO:0048475 coated membrane	21	0.00672208	0.866	0.288	Cellular Component	GO:0048475	coated membrane	0.00672208	0.0641604	0	0	21	73
GO:0097659 nucleic acid-templated transcription	495	0.00258717	19.105	0.197	Biological Process	GO:0097659	nucleic acid-templated transcription	0.00258717	0.0642885	0	0	495	2513
GO:0002252 immune effector process	108	0.00259214	4.168	0.228	Biological Process	GO:0002252	immune effector process	0.00259214	0.0642885	0	0	108	474
GO:0006325 chromatin organization	109	0.00259395	4.207	0.228	Biological Process	GO:0006325	chromatin organization	0.00259395	0.0642885	0	0	109	479
GO:0044281 small molecule metabolic process	252	0.00260647	9.726	0.207	Biological Process	GO:0044281	small molecule metabolic process	0.00260647	0.064427	0	0	252	1215
GO:0050900 leukocyte migration	59	0.00262334	2.277	0.251	Biological Process	GO:0050900	leukocyte migration	0.00262334	0.064672	0	0	59	235
GO:0012506 vesicle membrane	38	0.00683524	1.568	0.247	Cellular Component	GO:0012506	vesicle membrane	0.00683524	0.0647143	0	0	38	154
GO:0051241 negative regulation of multicellular organismal process	171	0.00264791	6.6	0.215	Biological Process	GO:0051241	negative regulation of multicellular organismal process	0.00264791	0.0650887	0	0	171	794
GO:0006685 sphingomyelin catabolic process	5	0.00266138	0.193	0.714	Biological Process	GO:0006685	sphingomyelin catabolic process	0.00266138	0.0650887	0	0	5	7
GO:0061517 macrophage proliferation	5	0.00266138	0.193	0.714	Biological Process	GO:0061517	macrophage proliferation	0.00266138	0.0650887	0	0	5	7
GO:0021537 telencephalon development	42	0.00266826	1.621	0.269	Biological Process	GO:0021537	telencephalon development	0.00266826	0.0650887	0	0	42	156
GO:1990837 sequence-specific double-stranded DNA binding	181	0.00205676	6.908	0.217	Molecular Function	GO:1990837	sequence-specific double-stranded DNA binding	0.00205676	0.0654172	0	0	181	836
GO:0006725 cellular aromatic compound metabolic process	787	0.00272784	30.374	0.191	Biological Process	GO:0006725	cellular aromatic compound metabolic process	0.00272784	0.0662653	0	0	787	4111
GO:0090087 regulation of peptide transport	76	0.00273075	2.933	0.24	Biological Process	GO:0090087	regulation of peptide transport	0.00273075	0.0662653	0	0	76	317
GO:0006893 Golgi to plasma membrane transport	13	0.00276073	0.502	0.394	Biological Process	GO:0006893	Golgi to plasma membrane transport	0.00276073	0.0668183	0	0	13	33
GO:0032774 RNA biosynthetic process	497	0.00277349	19.182	0.197	Biological Process	GO:0032774	RNA biosynthetic process	0.00277349	0.0669529	0	0	497	2526
GO:0000978 RNA polymerase II proximal promoter sequence-specific DNA binding	103	0.00214158	3.931	0.232	Molecular Function	GO:0000978	RNA polymerase II proximal promoter sequence-specific DNA binding	0.00214158	0.0671134	0	0	103	444
GO:0005774 vacuolar membrane	34	0.0073162	1.403	0.252	Cellular Component	GO:0005774	vacuolar membrane	0.0073162	0.0687137	0	0	34	135
GO:0022402 cell cycle process	168	0.00286319	6.484	0.215	Biological Process	GO:0022402	cell cycle process	0.00286319	0.0689391	0	0	168	780
GO:0009790 embryo development	170	0.00297618	6.561	0.215	Biological Process	GO:0009790	embryo development	0.00297618	0.0714745	0	0	170	791
GO:0008092 cytoskeletal protein binding	145	0.00232142	5.534	0.221	Molecular Function	GO:0008092	cytoskeletal protein binding	0.00232142	0.0716949	0	0	145	655
GO:0051489 regulation of filopodium assembly	11	0.00299313	0.425	0.423	Biological Process	GO:0051489	regulation of filopodium assembly	0.00299313	0.0716963	0	0	11	26
GO:0032588 trans-Golgi network membrane	8	0.00783211	0.33	0.421	Cellular Component	GO:0032588	trans-Golgi network membrane	0.00783211	0.072064	0	0	8	19
GO:0030132 clathrin coat of coated pit	6	0.00788543	0.248	0.5	Cellular Component	GO:0030132	clathrin coat of coated pit	0.00788543	0.072064	0	0	6	12
GO:0005811 lipid droplet	17	0.00790782	0.701	0.304	Cellular Component	GO:0005811	lipid droplet	0.00790782	0.072064	0	0	17	56
GO:0044448 cell cortex part	27	0.0079739	1.114	0.265	Cellular Component	GO:0044448	cell cortex part	0.0079739	0.072064	0	0	27	102
GO:0030496 midbody	32	0.00797983	1.32	0.254	Cellular Component	GO:0030496	midbody	0.00797983	0.072064	0	0	32	126
GO:1901292 nucleoside phosphate catabolic process	32	0.00304327	1.235	0.286	Biological Process	GO:1901292	nucleoside phosphate catabolic process	0.00304327	0.0727099	0	0	32	112
GO:0050727 regulation of inflammatory response	61	0.00305178	2.354	0.248	Biological Process	GO:0050727	regulation of inflammatory response	0.00305178	0.0727262	0	0	61	246
GO:0090316 positive regulation of intracellular protein transport	26	0.00310597	1.003	0.302	Biological Process	GO:0090316	positive regulation of intracellular protein transport	0.00310597	0.0736455	0	0	26	86
GO:0019318 hexose metabolic process	38	0.00311413	1.467	0.273	Biological Process	GO:0019318	hexose metabolic process	0.00311413	0.0736455	0	0	38	139
GO:0033157 regulation of intracellular protein transport	38	0.00311413	1.467	0.273	Biological Process	GO:0033157	regulation of intracellular protein transport	0.00311413	0.0736455	0	0	38	139
GO:0019439 aromatic compound catabolic process	81	0.00313702	3.126	0.236	Biological Process	GO:0019439	aromatic compound catabolic process	0.00313702	0.0739986	0	0	81	343
GO:0045603 positive regulation of endothelial cell differentiation	8	0.00320051	0.309	0.5	Biological Process	GO:0045603	positive regulation of endothelial cell differentiation	0.00320051	0.0747874	0	0	8	16
GO:0060749 mammary gland alveolus development	8	0.00320051	0.309	0.5	Biological Process	GO:0060749	mammary gland alveolus development	0.00320051	0.0747874	0	0	8	16
GO:0061377 mammary gland lobule development	8	0.00320051	0.309	0.5	Biological Process	GO:0061377	mammary gland lobule development	0.00320051	0.0747874	0	0	8	16
GO:0046649 lymphocyte activation	107	0.00320265	4.13	0.227	Biological Process	GO:0046649	lymphocyte activation	0.00320265	0.0747874	0	0	107	472
GO:0006914 autophagy	69	0.00323295	2.663	0.242	Biological Process	GO:0006914	autophagy	0.00323295	0.0751177	0	0	69	285
GO:0061919 process utilizing autophagic mechanism	69	0.00323295	2.663	0.242	Biological Process	GO:0061919	process utilizing autophagic mechanism	0.00323295	0.0751177	0	0	69	285
GO:0000987 proximal promoter sequence-specific DNA binding	107	0.0025265	4.084	0.23	Molecular Function	GO:0000987	proximal promoter sequence-specific DNA binding	0.0025265	0.076463	0	0	107	466
GO:0004674 protein serine/threonine kinase activity	73	0.00254757	2.786	0.243	Molecular Function	GO:0004674	protein serine/threonine kinase activity	0.00254757	0.076463	0	0	73	300
GO:0006351 transcription, DNA-templated	493	0.00331697	19.027	0.196	Biological Process	GO:0006351	transcription, DNA-templated	0.00331697	0.0768775	0	0	493	2510
GO:0005652 nuclear lamina	4	0.00867659	0.165	0.667	Cellular Component	GO:0005652	nuclear lamina	0.00867659	0.0771691	0	0	4	6
GO:0031105 septin complex	4	0.00867659	0.165	0.667	Cellular Component	GO:0031105	septin complex	0.00867659	0.0771691	0	0	4	6
GO:1900025 negative regulation of substrate adhesion-dependent cell spreading	6	0.00336686	0.232	0.6	Biological Process	GO:1900025	negative regulation of substrate adhesion-dependent cell spreading	0.00336686	0.0778397	0	0	6	10
GO:1990023 mitotic spindle midzone	5	0.00891518	0.206	0.556	Cellular Component	GO:1990023	mitotic spindle midzone	0.00891518	0.0786949	0	0	5	9
GO:0016052 carbohydrate catabolic process	27	0.00350111	1.042	0.297	Biological Process	GO:0016052	carbohydrate catabolic process	0.00350111	0.0807428	0	0	27	91
GO:0032870 cellular response to hormone stimulus	76	0.00353596	2.933	0.237	Biological Process	GO:0032870	cellular response to hormone stimulus	0.00353596	0.0813446	0	0	76	320
GO:0031623 receptor internalization	23	0.00356842	0.888	0.311	Biological Process	GO:0031623	receptor internalization	0.00356842	0.0818886	0	0	23	74
GO:0043130 ubiquitin binding	18	0.00278131	0.687	0.346	Molecular Function	GO:0043130	ubiquitin binding	0.00278131	0.0823192	0	0	18	52
GO:0050878 regulation of body fluid levels	52	0.0036199	2.007	0.254	Biological Process	GO:0050878	regulation of body fluid levels	0.0036199	0.0828655	0	0	52	205
GO:1905521 regulation of macrophage migration	10	0.00362912	0.386	0.435	Biological Process	GO:1905521	regulation of macrophage migration	0.00362912	0.0828724	0	0	10	23
GO:0035295 tube development	158	0.00364677	6.098	0.216	Biological Process	GO:0035295	tube development	0.00364677	0.0830714	0	0	158	733
GO:0048167 regulation of synaptic plasticity	29	0.00366976	1.119	0.29	Biological Process	GO:0048167	regulation of synaptic plasticity	0.00366976	0.0833906	0	0	29	100
GO:0006476 protein deacetylation	22	0.00371373	0.849	0.314	Biological Process	GO:0006476	protein deacetylation	0.00371373	0.084184	0	0	22	70
GO:0043087 regulation of GTPase activity	53	0.00373065	2.046	0.252	Biological Process	GO:0043087	regulation of GTPase activity	0.00373065	0.0843618	0	0	53	210
GO:0030513 positive regulation of BMP signaling pathway	13	0.00375484	0.502	0.382	Biological Process	GO:0030513	positive regulation of BMP signaling pathway	0.00375484	0.0844975	0	0	13	34
GO:0031057 negative regulation of histone modification	13	0.00375484	0.502	0.382	Biological Process	GO:0031057	negative regulation of histone modification	0.00375484	0.0844975	0	0	13	34
GO:0051402 neuron apoptotic process	37	0.00382365	1.428	0.272	Biological Process	GO:0051402	neuron apoptotic process	0.00382365	0.0858381	0	0	37	136
GO:0090132 epithelium migration	54	0.00383791	2.084	0.251	Biological Process	GO:0090132	epithelium migration	0.00383791	0.0859507	0	0	54	215
GO:0006139 nucleobase-containing compound metabolic process	761	0.00387022	29.371	0.191	Biological Process	GO:0006139	nucleobase-containing compound metabolic process	0.00387022	0.0864659	0	0	761	3981
GO:0042221 response to chemical	523	0.00389236	20.185	0.195	Biological Process	GO:0042221	response to chemical	0.00389236	0.0866207	0	0	523	2678
GO:1903506 regulation of nucleic acid-templated transcription	471	0.00389662	18.178	0.197	Biological Process	GO:1903506	regulation of nucleic acid-templated transcription	0.00389662	0.0866207	0	0	471	2396
GO:0022610 biological adhesion	181	0.00390511	6.986	0.212	Biological Process	GO:0022610	biological adhesion	0.00390511	0.0866207	0	0	181	853
GO:1901565 organonitrogen compound catabolic process	175	0.00391819	6.754	0.213	Biological Process	GO:1901565	organonitrogen compound catabolic process	0.00391819	0.0867039	0	0	175	822
GO:2001141 regulation of RNA biosynthetic process	472	0.00396905	18.217	0.197	Biological Process	GO:2001141	regulation of RNA biosynthetic process	0.00396905	0.0875724	0	0	472	2402
GO:0031529 ruffle organization	14	0.00397628	0.54	0.368	Biological Process	GO:0031529	ruffle organization	0.00397628	0.0875724	0	0	14	38
GO:0072330 monocarboxylic acid biosynthetic process	43	0.00407004	1.66	0.262	Biological Process	GO:0072330	monocarboxylic acid biosynthetic process	0.00407004	0.0894254	0	0	43	164
GO:0006165 nucleoside diphosphate phosphorylation	24	0.00409926	0.926	0.304	Biological Process	GO:0006165	nucleoside diphosphate phosphorylation	0.00409926	0.0898551	0	0	24	79
GO:0007405 neuroblast proliferation	15	0.00411154	0.579	0.357	Biological Process	GO:0007405	neuroblast proliferation	0.00411154	0.0899121	0	0	15	42
GO:0010507 negative regulation of autophagy	18	0.00414445	0.695	0.333	Biological Process	GO:0010507	negative regulation of autophagy	0.00414445	0.0902074	0	0	18	54
GO:0014031 mesenchymal cell development	18	0.00414445	0.695	0.333	Biological Process	GO:0014031	mesenchymal cell development	0.00414445	0.0902074	0	0	18	54
GO:0035239 tube morphogenesis	128	0.00417904	4.94	0.22	Biological Process	GO:0035239	tube morphogenesis	0.00417904	0.0907477	0	0	128	582
GO:0010706 ganglioside biosynthetic process via lactosylceramide	4	0.00422473	0.154	0.8	Biological Process	GO:0010706	ganglioside biosynthetic process via lactosylceramide	0.00422473	0.0908904	0	0	4	5
GO:0021938 smoothened signaling pathway involved in regulation of cerebellar granule cell precursor cell proliferation	4	0.00422473	0.154	0.8	Biological Process	GO:0021938	smoothened signaling pathway involved in regulation of cerebellar granule cell precursor cell proliferation	0.00422473	0.0908904	0	0	4	5
GO:0046478 lactosylceramide metabolic process	4	0.00422473	0.154	0.8	Biological Process	GO:0046478	lactosylceramide metabolic process	0.00422473	0.0908904	0	0	4	5
GO:0072584 caveolin-mediated endocytosis	4	0.00422473	0.154	0.8	Biological Process	GO:0072584	caveolin-mediated endocytosis	0.00422473	0.0908904	0	0	4	5
GO:0048246 macrophage chemotaxis	11	0.00425239	0.425	0.407	Biological Process	GO:0048246	macrophage chemotaxis	0.00425239	0.0912741	0	0	11	27
GO:0050804 modulation of chemical synaptic transmission	59	0.00432093	2.277	0.246	Biological Process	GO:0050804	modulation of chemical synaptic transmission	0.00432093	0.0923189	0	0	59	240
GO:0099177 regulation of trans-synaptic signaling	59	0.00432093	2.277	0.246	Biological Process	GO:0099177	regulation of trans-synaptic signaling	0.00432093	0.0923189	0	0	59	240
GO:0009628 response to abiotic stimulus	132	0.00434474	5.095	0.219	Biological Process	GO:0009628	response to abiotic stimulus	0.00434474	0.0924774	0	0	132	603
GO:0090313 regulation of protein targeting to membrane	9	0.00434825	0.347	0.45	Biological Process	GO:0090313	regulation of protein targeting to membrane	0.00434825	0.0924774	0	0	9	20
GO:1901214 regulation of neuron death	42	0.0043869	1.621	0.263	Biological Process	GO:1901214	regulation of neuron death	0.0043869	0.0930864	0	0	42	160
GO:0045859 regulation of protein kinase activity	103	0.00453633	3.975	0.225	Biological Process	GO:0045859	regulation of protein kinase activity	0.00453633	0.096038	0	0	103	457
GO:0007155 cell adhesion	179	0.00462752	6.909	0.212	Biological Process	GO:0007155	cell adhesion	0.00462752	0.0977458	0	0	179	846
GO:0010556 regulation of macromolecule biosynthetic process	525	0.00466862	20.262	0.195	Biological Process	GO:0010556	regulation of macromolecule biosynthetic process	0.00466862	0.0981319	0	0	525	2695
GO:0043271 negative regulation of ion transport	21	0.00468822	0.81	0.313	Biological Process	GO:0043271	negative regulation of ion transport	0.00468822	0.0981319	0	0	21	67
GO:0042098 T cell proliferation	36	0.00469142	1.389	0.271	Biological Process	GO:0042098	T cell proliferation	0.00469142	0.0981319	0	0	36	133
GO:0072210 metanephric nephron development	12	0.00470905	0.463	0.387	Biological Process	GO:0072210	metanephric nephron development	0.00470905	0.0981319	0	0	12	31
GO:0009895 negative regulation of catabolic process	54	0.00470915	2.084	0.249	Biological Process	GO:0009895	negative regulation of catabolic process	0.00470915	0.0981319	0	0	54	217
GO:0090130 tissue migration	54	0.00470915	2.084	0.249	Biological Process	GO:0090130	tissue migration	0.00470915	0.0981319	0	0	54	217
GO:0007178 transmembrane receptor protein serine/threonine kinase signaling pathway	65	0.00478477	2.509	0.241	Biological Process	GO:0007178	transmembrane receptor protein serine/threonine kinase signaling pathway	0.00478477	0.0994847	0	0	65	270
GO:0006954 inflammatory response	89	0.00483821	3.435	0.229	Biological Process	GO:0006954	inflammatory response	0.00483821	0.100371	0	0	89	388
GO:0072089 stem cell proliferation	27	0.00486376	1.042	0.29	Biological Process	GO:0072089	stem cell proliferation	0.00486376	0.100677	0	0	27	93
GO:0046939 nucleotide phosphorylation	24	0.00489204	0.926	0.3	Biological Process	GO:0046939	nucleotide phosphorylation	0.00489204	0.100813	0	0	24	80
GO:0090100 positive regulation of transmembrane receptor protein serine/threonine kinase signaling pathway	24	0.00489204	0.926	0.3	Biological Process	GO:0090100	positive regulation of transmembrane receptor protein serine/threonine kinase signaling pathway	0.00489204	0.100813	0	0	24	80
GO:0042060 wound healing	61	0.00492864	2.354	0.243	Biological Process	GO:0042060	wound healing	0.00492864	0.101143	0	0	61	251
GO:0007249 I-kappaB kinase/NF-kappaB signaling	42	0.00494068	1.621	0.261	Biological Process	GO:0007249	I-kappaB kinase/NF-kappaB signaling	0.00494068	0.101143	0	0	42	161
GO:0051222 positive regulation of protein transport	42	0.00494068	1.621	0.261	Biological Process	GO:0051222	positive regulation of protein transport	0.00494068	0.101143	0	0	42	161
GO:0045177 apical part of cell	51	0.0115514	2.104	0.227	Cellular Component	GO:0045177	apical part of cell	0.0115514	0.101204	0	0	51	225
GO:1990756 protein binding, bridging involved in substrate recognition for ubiquitination	6	0.00347214	0.229	0.6	Molecular Function	GO:1990756	protein binding, bridging involved in substrate recognition for ubiquitination	0.00347214	0.101358	0	0	6	10
GO:0006355 regulation of transcription, DNA-templated	469	0.00496832	18.101	0.196	Biological Process	GO:0006355	regulation of transcription, DNA-templated	0.00496832	0.101419	0	0	469	2393
GO:0045597 positive regulation of cell differentiation	138	0.00498583	5.326	0.217	Biological Process	GO:0045597	positive regulation of cell differentiation	0.00498583	0.101419	0	0	138	636
GO:0010821 regulation of mitochondrion organization	29	0.00500558	1.119	0.284	Biological Process	GO:0010821	regulation of mitochondrion organization	0.00500558	0.101419	0	0	29	102
GO:0035850 epithelial cell differentiation involved in kidney development	13	0.00501967	0.502	0.371	Biological Process	GO:0035850	epithelial cell differentiation involved in kidney development	0.00501967	0.101419	0	0	13	35
GO:0046847 filopodium assembly	13	0.00501967	0.502	0.371	Biological Process	GO:0046847	filopodium assembly	0.00501967	0.101419	0	0	13	35
GO:0060193 positive regulation of lipase activity	13	0.00501967	0.502	0.371	Biological Process	GO:0060193	positive regulation of lipase activity	0.00501967	0.101419	0	0	13	35
GO:0002443 leukocyte mediated immunity	53	0.00508375	2.046	0.249	Biological Process	GO:0002443	leukocyte mediated immunity	0.00508375	0.102048	0	0	53	213
GO:0010631 epithelial cell migration	53	0.00508375	2.046	0.249	Biological Process	GO:0010631	epithelial cell migration	0.00508375	0.102048	0	0	53	213
GO:0062012 regulation of small molecule metabolic process	53	0.00508375	2.046	0.249	Biological Process	GO:0062012	regulation of small molecule metabolic process	0.00508375	0.102048	0	0	53	213
GO:0002052 positive regulation of neuroblast proliferation	8	0.00511472	0.309	0.471	Biological Process	GO:0002052	positive regulation of neuroblast proliferation	0.00511472	0.102228	0	0	8	17
GO:0002068 glandular epithelial cell development	8	0.00511472	0.309	0.471	Biological Process	GO:0002068	glandular epithelial cell development	0.00511472	0.102228	0	0	8	17
GO:0042974 retinoic acid receptor binding	7	0.00356091	0.267	0.538	Molecular Function	GO:0042974	retinoic acid receptor binding	0.00356091	0.102544	0	0	7	13
GO:0014033 neural crest cell differentiation	18	0.00515932	0.695	0.327	Biological Process	GO:0014033	neural crest cell differentiation	0.00515932	0.102899	0	0	18	55
GO:1905268 negative regulation of chromatin organization	14	0.00520821	0.54	0.359	Biological Process	GO:1905268	negative regulation of chromatin organization	0.00520821	0.103651	0	0	14	39
GO:0034394 protein localization to cell surface	15	0.00529764	0.579	0.349	Biological Process	GO:0034394	protein localization to cell surface	0.00529764	0.105193	0	0	15	43
GO:0032456 endocytic recycling	16	0.00530829	0.618	0.34	Biological Process	GO:0032456	endocytic recycling	0.00530829	0.105193	0	0	16	47
GO:0030027 lamellipodium	28	0.0121139	1.155	0.255	Cellular Component	GO:0030027	lamellipodium	0.0121139	0.105346	0	0	28	110
GO:0051338 regulation of transferase activity	127	0.00534487	4.902	0.219	Biological Process	GO:0051338	regulation of transferase activity	0.00534487	0.105692	0	0	127	581
GO:0043549 regulation of kinase activity	112	0.00540609	4.323	0.222	Biological Process	GO:0043549	regulation of kinase activity	0.00540609	0.106676	0	0	112	505
GO:0019722 calcium-mediated signaling	32	0.00545456	1.235	0.276	Biological Process	GO:0019722	calcium-mediated signaling	0.00545456	0.107404	0	0	32	116
GO:0016442 RISC complex	6	0.0126033	0.248	0.462	Cellular Component	GO:0016442	RISC complex	0.0126033	0.107533	0	0	6	13
GO:0031332 RNAi effector complex	6	0.0126033	0.248	0.462	Cellular Component	GO:0031332	RNAi effector complex	0.0126033	0.107533	0	0	6	13
GO:0030133 transport vesicle	31	0.0126402	1.279	0.248	Cellular Component	GO:0030133	transport vesicle	0.0126402	0.107533	0	0	31	125
GO:0030659 cytoplasmic vesicle membrane	34	0.0128889	1.403	0.243	Cellular Component	GO:0030659	cytoplasmic vesicle membrane	0.0128889	0.107782	0	0	34	140
GO:0043025 neuronal cell body	34	0.0128889	1.403	0.243	Cellular Component	GO:0043025	neuronal cell body	0.0128889	0.107782	0	0	34	140
GO:0005815 microtubule organizing center	114	0.0129448	4.703	0.202	Cellular Component	GO:0005815	microtubule organizing center	0.0129448	0.107782	0	0	114	563
GO:0023021 termination of signal transduction	3	0.00555977	0.116	1	Biological Process	GO:0023021	termination of signal transduction	0.00555977	0.108102	0	0	3	3
GO:0030200 heparan sulfate proteoglycan catabolic process	3	0.00555977	0.116	1	Biological Process	GO:0030200	heparan sulfate proteoglycan catabolic process	0.00555977	0.108102	0	0	3	3
GO:0046015 regulation of transcription by glucose	3	0.00555977	0.116	1	Biological Process	GO:0046015	regulation of transcription by glucose	0.00555977	0.108102	0	0	3	3
GO:0060397 JAK-STAT cascade involved in growth hormone signaling pathway	3	0.00555977	0.116	1	Biological Process	GO:0060397	JAK-STAT cascade involved in growth hormone signaling pathway	0.00555977	0.108102	0	0	3	3
GO:0070295 renal water absorption	3	0.00555977	0.116	1	Biological Process	GO:0070295	renal water absorption	0.00555977	0.108102	0	0	3	3
GO:2001286 regulation of caveolin-mediated endocytosis	3	0.00555977	0.116	1	Biological Process	GO:2001286	regulation of caveolin-mediated endocytosis	0.00555977	0.108102	0	0	3	3
GO:0019216 regulation of lipid metabolic process	53	0.00561927	2.046	0.248	Biological Process	GO:0019216	regulation of lipid metabolic process	0.00561927	0.108485	0	0	53	214
GO:0009611 response to wounding	72	0.00562422	2.779	0.235	Biological Process	GO:0009611	response to wounding	0.00562422	0.108485	0	0	72	306
GO:0000902 cell morphogenesis	137	0.00562452	5.288	0.216	Biological Process	GO:0000902	cell morphogenesis	0.00562452	0.108485	0	0	137	633
GO:0030595 leukocyte chemotaxis	37	0.00563785	1.428	0.266	Biological Process	GO:0030595	leukocyte chemotaxis	0.00563785	0.108485	0	0	37	139
GO:0043122 regulation of I-kappaB kinase/NF-kappaB signaling	37	0.00563785	1.428	0.266	Biological Process	GO:0043122	regulation of I-kappaB kinase/NF-kappaB signaling	0.00563785	0.108485	0	0	37	139
GO:0044853 plasma membrane raft	19	0.0133206	0.784	0.279	Cellular Component	GO:0044853	plasma membrane raft	0.0133206	0.11013	0	0	19	68
GO:0045595 regulation of cell differentiation	239	0.00576995	9.224	0.205	Biological Process	GO:0045595	regulation of cell differentiation	0.00576995	0.110465	0	0	239	1165
GO:0016070 RNA metabolic process	613	0.00577701	23.659	0.193	Biological Process	GO:0016070	RNA metabolic process	0.00577701	0.110465	0	0	613	3183
GO:0043410 positive regulation of MAPK cascade	76	0.00578162	2.933	0.233	Biological Process	GO:0043410	positive regulation of MAPK cascade	0.00578162	0.110465	0	0	76	326
GO:0006811 ion transport	227	0.00583019	8.761	0.206	Biological Process	GO:0006811	ion transport	0.00583019	0.110465	0	0	227	1102
GO:0002076 osteoblast development	7	0.00583585	0.27	0.5	Biological Process	GO:0002076	osteoblast development	0.00583585	0.110465	0	0	7	14
GO:0015802 basic amino acid transport	7	0.00583585	0.27	0.5	Biological Process	GO:0015802	basic amino acid transport	0.00583585	0.110465	0	0	7	14
GO:0046339 diacylglycerol metabolic process	7	0.00583585	0.27	0.5	Biological Process	GO:0046339	diacylglycerol metabolic process	0.00583585	0.110465	0	0	7	14
GO:0072087 renal vesicle development	7	0.00583585	0.27	0.5	Biological Process	GO:0072087	renal vesicle development	0.00583585	0.110465	0	0	7	14
GO:0010001 glial cell differentiation	38	0.00592262	1.467	0.264	Biological Process	GO:0010001	glial cell differentiation	0.00592262	0.111655	0	0	38	144
GO:0032088 negative regulation of NF-kappaB transcription factor activity	20	0.00592272	0.772	0.312	Biological Process	GO:0032088	negative regulation of NF-kappaB transcription factor activity	0.00592272	0.111655	0	0	20	64
GO:0009986 cell surface	96	0.0136029	3.96	0.206	Cellular Component	GO:0009986	cell surface	0.0136029	0.111677	0	0	96	466
GO:0001725 stress fiber	12	0.0138728	0.495	0.324	Cellular Component	GO:0001725	stress fiber	0.0138728	0.111844	0	0	12	37
GO:0097517 contractile actin filament bundle	12	0.0138728	0.495	0.324	Cellular Component	GO:0097517	contractile actin filament bundle	0.0138728	0.111844	0	0	12	37
GO:0098794 postsynapse	55	0.0139091	2.269	0.222	Cellular Component	GO:0098794	postsynapse	0.0139091	0.111844	0	0	55	248
GO:0033554 cellular response to stress	254	0.00594549	9.803	0.204	Biological Process	GO:0033554	cellular response to stress	0.00594549	0.111857	0	0	254	1245
GO:0043393 regulation of protein binding	41	0.00599141	1.582	0.259	Biological Process	GO:0043393	regulation of protein binding	0.00599141	0.112473	0	0	41	158
GO:0031349 positive regulation of defense response	62	0.00600242	2.393	0.24	Biological Process	GO:0031349	positive regulation of defense response	0.00600242	0.112473	0	0	62	258
GO:0001973 adenosine receptor signaling pathway	5	0.00606101	0.193	0.625	Biological Process	GO:0001973	adenosine receptor signaling pathway	0.00606101	0.112888	0	0	5	8
GO:0035588 G protein-coupled purinergic receptor signaling pathway	5	0.00606101	0.193	0.625	Biological Process	GO:0035588	G protein-coupled purinergic receptor signaling pathway	0.00606101	0.112888	0	0	5	8
GO:0048172 regulation of short-term neuronal synaptic plasticity	5	0.00606101	0.193	0.625	Biological Process	GO:0048172	regulation of short-term neuronal synaptic plasticity	0.00606101	0.112888	0	0	5	8
GO:0004713 protein tyrosine kinase activity	29	0.00400138	1.107	0.29	Molecular Function	GO:0004713	protein tyrosine kinase activity	0.00400138	0.113693	0	0	29	100
GO:0018107 peptidyl-threonine phosphorylation	23	0.00614196	0.888	0.299	Biological Process	GO:0018107	peptidyl-threonine phosphorylation	0.00614196	0.113939	0	0	23	77
GO:0031532 actin cytoskeleton reorganization	23	0.00614196	0.888	0.299	Biological Process	GO:0031532	actin cytoskeleton reorganization	0.00614196	0.113939	0	0	23	77
GO:0016607 nuclear speck	62	0.0142763	2.558	0.218	Cellular Component	GO:0016607	nuclear speck	0.0142763	0.114016	0	0	62	285
GO:2000112 regulation of cellular macromolecule biosynthetic process	519	0.00617494	20.031	0.194	Biological Process	GO:2000112	regulation of cellular macromolecule biosynthetic process	0.00617494	0.114322	0	0	519	2672
GO:0002523 leukocyte migration involved in inflammatory response	6	0.00630141	0.232	0.545	Biological Process	GO:0002523	leukocyte migration involved in inflammatory response	0.00630141	0.115742	0	0	6	11
GO:0046184 aldehyde biosynthetic process	6	0.00630141	0.232	0.545	Biological Process	GO:0046184	aldehyde biosynthetic process	0.00630141	0.115742	0	0	6	11
GO:0048484 enteric nervous system development	6	0.00630141	0.232	0.545	Biological Process	GO:0048484	enteric nervous system development	0.00630141	0.115742	0	0	6	11
GO:0070932 histone H3 deacetylation	6	0.00630141	0.232	0.545	Biological Process	GO:0070932	histone H3 deacetylation	0.00630141	0.115742	0	0	6	11
GO:0032715 negative regulation of interleukin-6 production	12	0.00633909	0.463	0.375	Biological Process	GO:0032715	negative regulation of interleukin-6 production	0.00633909	0.116204	0	0	12	32
GO:0070661 leukocyte proliferation	50	0.00639985	1.93	0.249	Biological Process	GO:0070661	leukocyte proliferation	0.00639985	0.117087	0	0	50	201
GO:0034389 lipid droplet organization	9	0.00642775	0.347	0.429	Biological Process	GO:0034389	lipid droplet organization	0.00642775	0.117136	0	0	9	21
GO:1903539 protein localization to postsynaptic membrane	9	0.00642775	0.347	0.429	Biological Process	GO:1903539	protein localization to postsynaptic membrane	0.00642775	0.117136	0	0	9	21
GO:0006694 steroid biosynthetic process	25	0.00645693	0.965	0.291	Biological Process	GO:0006694	steroid biosynthetic process	0.00645693	0.11736	0	0	25	86
GO:0005996 monosaccharide metabolic process	40	0.00646529	1.544	0.26	Biological Process	GO:0005996	monosaccharide metabolic process	0.00646529	0.11736	0	0	40	154
GO:0043244 regulation of protein complex disassembly	22	0.00648113	0.849	0.301	Biological Process	GO:0043244	regulation of protein complex disassembly	0.00648113	0.117418	0	0	22	73
GO:0051223 regulation of protein transport	70	0.00652354	2.702	0.235	Biological Process	GO:0051223	regulation of protein transport	0.00652354	0.117957	0	0	70	298
GO:0090304 nucleic acid metabolic process	687	0.00654288	26.515	0.191	Biological Process	GO:0090304	nucleic acid metabolic process	0.00654288	0.118077	0	0	687	3594
GO:0038034 signal transduction in absence of ligand	13	0.00660422	0.502	0.361	Biological Process	GO:0038034	signal transduction in absence of ligand	0.00660422	0.118493	0	0	13	36
GO:0071622 regulation of granulocyte chemotaxis	13	0.00660422	0.502	0.361	Biological Process	GO:0071622	regulation of granulocyte chemotaxis	0.00660422	0.118493	0	0	13	36
GO:0097192 extrinsic apoptotic signaling pathway in absence of ligand	13	0.00660422	0.502	0.361	Biological Process	GO:0097192	extrinsic apoptotic signaling pathway in absence of ligand	0.00660422	0.118493	0	0	13	36
GO:0005666 RNA polymerase III complex	5	0.0154061	0.206	0.5	Cellular Component	GO:0005666	RNA polymerase III complex	0.0154061	0.118673	0	0	5	10
GO:0030128 clathrin coat of endocytic vesicle	5	0.0154061	0.206	0.5	Cellular Component	GO:0030128	clathrin coat of endocytic vesicle	0.0154061	0.118673	0	0	5	10
GO:0061700 GATOR2 complex	5	0.0154061	0.206	0.5	Cellular Component	GO:0061700	GATOR2 complex	0.0154061	0.118673	0	0	5	10
GO:0036064 ciliary basal body	28	0.0154334	1.155	0.25	Cellular Component	GO:0036064	ciliary basal body	0.0154334	0.118673	0	0	28	112
GO:0031901 early endosome membrane	13	0.0160478	0.536	0.31	Cellular Component	GO:0031901	early endosome membrane	0.0160478	0.118673	0	0	13	42
GO:0044306 neuron projection terminus	13	0.0160478	0.536	0.31	Cellular Component	GO:0044306	neuron projection terminus	0.0160478	0.118673	0	0	13	42
GO:0005638 lamin filament	3	0.0161735	0.124	0.75	Cellular Component	GO:0005638	lamin filament	0.0161735	0.118673	0	0	3	4
GO:0005954 calcium- and calmodulin-dependent protein kinase complex	3	0.0161735	0.124	0.75	Cellular Component	GO:0005954	calcium- and calmodulin-dependent protein kinase complex	0.0161735	0.118673	0	0	3	4
GO:0031235 intrinsic component of the cytoplasmic side of the plasma membrane	3	0.0161735	0.124	0.75	Cellular Component	GO:0031235	intrinsic component of the cytoplasmic side of the plasma membrane	0.0161735	0.118673	0	0	3	4
GO:0044214 spanning component of plasma membrane	3	0.0161735	0.124	0.75	Cellular Component	GO:0044214	spanning component of plasma membrane	0.0161735	0.118673	0	0	3	4
GO:0070820 tertiary granule	3	0.0161735	0.124	0.75	Cellular Component	GO:0070820	tertiary granule	0.0161735	0.118673	0	0	3	4
GO:0071953 elastic fiber	3	0.0161735	0.124	0.75	Cellular Component	GO:0071953	elastic fiber	0.0161735	0.118673	0	0	3	4
GO:0089717 spanning component of membrane	3	0.0161735	0.124	0.75	Cellular Component	GO:0089717	spanning component of membrane	0.0161735	0.118673	0	0	3	4
GO:0061351 neural precursor cell proliferation	29	0.00672655	1.119	0.279	Biological Process	GO:0061351	neural precursor cell proliferation	0.00672655	0.119873	0	0	29	104
GO:0035306 positive regulation of dephosphorylation	14	0.00672953	0.54	0.35	Biological Process	GO:0035306	positive regulation of dephosphorylation	0.00672953	0.119873	0	0	14	40
GO:2001238 positive regulation of extrinsic apoptotic signaling pathway	14	0.00672953	0.54	0.35	Biological Process	GO:2001238	positive regulation of extrinsic apoptotic signaling pathway	0.00672953	0.119873	0	0	14	40
GO:0071345 cellular response to cytokine stimulus	104	0.00674082	4.014	0.222	Biological Process	GO:0071345	cellular response to cytokine stimulus	0.00674082	0.119873	0	0	104	468
GO:2001244 positive regulation of intrinsic apoptotic signaling pathway	15	0.00674558	0.579	0.341	Biological Process	GO:2001244	positive regulation of intrinsic apoptotic signaling pathway	0.00674558	0.119873	0	0	15	44
GO:0031109 microtubule polymerization or depolymerization	24	0.00686196	0.926	0.293	Biological Process	GO:0031109	microtubule polymerization or depolymerization	0.00686196	0.121476	0	0	24	82
GO:0043624 cellular protein complex disassembly	24	0.00686196	0.926	0.293	Biological Process	GO:0043624	cellular protein complex disassembly	0.00686196	0.121476	0	0	24	82
GO:0046903 secretion	119	0.0071008	4.593	0.218	Biological Process	GO:0046903	secretion	0.0071008	0.125465	0	0	119	545
GO:0031390 Ctf18 RFC-like complex	4	0.0175854	0.165	0.571	Cellular Component	GO:0031390	Ctf18 RFC-like complex	0.0175854	0.12744	0	0	4	7
GO:0032156 septin cytoskeleton	4	0.0175854	0.165	0.571	Cellular Component	GO:0032156	septin cytoskeleton	0.0175854	0.12744	0	0	4	7
GO:0071526 semaphorin-plexin signaling pathway	10	0.00737517	0.386	0.4	Biological Process	GO:0071526	semaphorin-plexin signaling pathway	0.00737517	0.130066	0	0	10	25
GO:0032838 plasma membrane bounded cell projection cytoplasm	23	0.0180903	0.949	0.258	Cellular Component	GO:0032838	plasma membrane bounded cell projection cytoplasm	0.0180903	0.130295	0	0	23	89
GO:0000151 ubiquitin ligase complex	41	0.0184216	1.691	0.229	Cellular Component	GO:0000151	ubiquitin ligase complex	0.0184216	0.131871	0	0	41	179
GO:0032388 positive regulation of intracellular transport	33	0.00758868	1.274	0.268	Biological Process	GO:0032388	positive regulation of intracellular transport	0.00758868	0.133325	0	0	33	123
GO:2001242 regulation of intrinsic apoptotic signaling pathway	33	0.00758868	1.274	0.268	Biological Process	GO:2001242	regulation of intrinsic apoptotic signaling pathway	0.00758868	0.133325	0	0	33	123
GO:0001890 placenta development	31	0.00770607	1.196	0.272	Biological Process	GO:0001890	placenta development	0.00770607	0.135133	0	0	31	114
GO:0007026 negative regulation of microtubule depolymerization	8	0.00779331	0.309	0.444	Biological Process	GO:0007026	negative regulation of microtubule depolymerization	0.00779331	0.135429	0	0	8	18
GO:0031114 regulation of microtubule depolymerization	8	0.00779331	0.309	0.444	Biological Process	GO:0031114	regulation of microtubule depolymerization	0.00779331	0.135429	0	0	8	18
GO:0072273 metanephric nephron morphogenesis	8	0.00779331	0.309	0.444	Biological Process	GO:0072273	metanephric nephron morphogenesis	0.00779331	0.135429	0	0	8	18
GO:0120033 negative regulation of plasma membrane bounded cell projection assembly	8	0.00779331	0.309	0.444	Biological Process	GO:0120033	negative regulation of plasma membrane bounded cell projection assembly	0.00779331	0.135429	0	0	8	18
GO:0051098 regulation of binding	62	0.00780394	2.393	0.238	Biological Process	GO:0051098	regulation of binding	0.00780394	0.135429	0	0	62	261
GO:0051271 negative regulation of cellular component movement	50	0.00781042	1.93	0.246	Biological Process	GO:0051271	negative regulation of cellular component movement	0.00781042	0.135429	0	0	50	203
GO:0031330 negative regulation of cellular catabolic process	46	0.00786507	1.775	0.25	Biological Process	GO:0031330	negative regulation of cellular catabolic process	0.00786507	0.136123	0	0	46	184
GO:0033993 response to lipid	88	0.00797962	3.396	0.226	Biological Process	GO:0033993	response to lipid	0.00797962	0.137758	0	0	88	390
GO:0050865 regulation of cell activation	85	0.0079892	3.281	0.227	Biological Process	GO:0050865	regulation of cell activation	0.0079892	0.137758	0	0	85	375
GO:0097178 ruffle assembly	11	0.00800712	0.425	0.379	Biological Process	GO:0097178	ruffle assembly	0.00800712	0.137811	0	0	11	29
GO:0021700 developmental maturation	47	0.0080648	1.814	0.249	Biological Process	GO:0021700	developmental maturation	0.0080648	0.138548	0	0	47	189
GO:0005730 nucleolus	129	0.0195028	5.322	0.197	Cellular Component	GO:0005730	nucleolus	0.0195028	0.138765	0	0	129	654
GO:0019932 second-messenger-mediated signaling	52	0.00812263	2.007	0.244	Biological Process	GO:0019932	second-messenger-mediated signaling	0.00812263	0.139121	0	0	52	213
GO:0045637 regulation of myeloid cell differentiation	37	0.0081281	1.428	0.261	Biological Process	GO:0045637	regulation of myeloid cell differentiation	0.0081281	0.139121	0	0	37	142
GO:0120034 positive regulation of plasma membrane bounded cell projection assembly	21	0.00815427	0.81	0.3	Biological Process	GO:0120034	positive regulation of plasma membrane bounded cell projection assembly	0.00815427	0.139312	0	0	21	70
GO:1990778 protein localization to cell periphery	53	0.0082669	2.046	0.243	Biological Process	GO:1990778	protein localization to cell periphery	0.0082669	0.140977	0	0	53	218
GO:0016575 histone deacetylation	16	0.00831767	0.618	0.327	Biological Process	GO:0016575	histone deacetylation	0.00831767	0.141324	0	0	16	49
GO:1903725 regulation of phospholipid metabolic process	16	0.00831767	0.618	0.327	Biological Process	GO:1903725	regulation of phospholipid metabolic process	0.00831767	0.141324	0	0	16	49
GO:1905517 macrophage migration	12	0.00838387	0.463	0.364	Biological Process	GO:1905517	macrophage migration	0.00838387	0.141978	0	0	12	33
GO:0090150 establishment of protein localization to membrane	35	0.00839419	1.351	0.263	Biological Process	GO:0090150	establishment of protein localization to membrane	0.00839419	0.141978	0	0	35	133
GO:0061024 membrane organization	96	0.00840197	3.705	0.223	Biological Process	GO:0061024	membrane organization	0.00840197	0.141978	0	0	96	431
GO:0055082 cellular chemical homeostasis	95	0.00842643	3.667	0.223	Biological Process	GO:0055082	cellular chemical homeostasis	0.00842643	0.142133	0	0	95	426
GO:0002683 negative regulation of immune system process	75	0.00847412	2.895	0.23	Biological Process	GO:0002683	negative regulation of immune system process	0.00847412	0.142678	0	0	75	326
GO:0030001 metal ion transport	118	0.00851821	4.554	0.217	Biological Process	GO:0030001	metal ion transport	0.00851821	0.143161	0	0	118	543
GO:0090183 regulation of kidney development	13	0.00856092	0.502	0.351	Biological Process	GO:0090183	regulation of kidney development	0.00856092	0.143307	0	0	13	37
GO:0060688 regulation of morphogenesis of a branching structure	14	0.00858501	0.54	0.341	Biological Process	GO:0060688	regulation of morphogenesis of a branching structure	0.00858501	0.143307	0	0	14	41
GO:0007009 plasma membrane organization	23	0.00858858	0.888	0.291	Biological Process	GO:0007009	plasma membrane organization	0.00858858	0.143307	0	0	23	79
GO:0032091 negative regulation of protein binding	23	0.00858858	0.888	0.291	Biological Process	GO:0032091	negative regulation of protein binding	0.00858858	0.143307	0	0	23	79
GO:0005667 transcription factor complex	55	0.020307	2.269	0.217	Cellular Component	GO:0005667	transcription factor complex	0.020307	0.143427	0	0	55	253
GO:0051233 spindle midzone	9	0.0204024	0.371	0.346	Cellular Component	GO:0051233	spindle midzone	0.0204024	0.143427	0	0	9	26
GO:0001935 endothelial cell proliferation	29	0.00891171	1.119	0.274	Biological Process	GO:0001935	endothelial cell proliferation	0.00891171	0.14797	0	0	29	106
GO:0060485 mesenchyme development	47	0.00891847	1.814	0.247	Biological Process	GO:0060485	mesenchyme development	0.00891847	0.14797	0	0	47	190
GO:0022612 gland morphogenesis	27	0.00893168	1.042	0.278	Biological Process	GO:0022612	gland morphogenesis	0.00893168	0.14797	0	0	27	97
GO:0030010 establishment of cell polarity	27	0.00893168	1.042	0.278	Biological Process	GO:0030010	establishment of cell polarity	0.00893168	0.14797	0	0	27	97
GO:0005881 cytoplasmic microtubule	12	0.0212703	0.495	0.308	Cellular Component	GO:0005881	cytoplasmic microtubule	0.0212703	0.148639	0	0	12	39
GO:0098796 membrane protein complex	155	0.0214711	6.394	0.194	Cellular Component	GO:0098796	membrane protein complex	0.0214711	0.149154	0	0	155	801
GO:0006812 cation transport	155	0.00909331	5.982	0.211	Biological Process	GO:0006812	cation transport	0.00909331	0.150379	0	0	155	735
GO:0032984 protein-containing complex disassembly	37	0.00913835	1.428	0.259	Biological Process	GO:0032984	protein-containing complex disassembly	0.00913835	0.150856	0	0	37	143
GO:0003338 metanephros morphogenesis	9	0.00919287	0.347	0.409	Biological Process	GO:0003338	metanephros morphogenesis	0.00919287	0.151219	0	0	9	22
GO:0030201 heparan sulfate proteoglycan metabolic process	9	0.00919287	0.347	0.409	Biological Process	GO:0030201	heparan sulfate proteoglycan metabolic process	0.00919287	0.151219	0	0	9	22
GO:0060438 trachea development	7	0.00928635	0.27	0.467	Biological Process	GO:0060438	trachea development	0.00928635	0.152218	0	0	7	15
GO:0071157 negative regulation of cell cycle arrest	7	0.00928635	0.27	0.467	Biological Process	GO:0071157	negative regulation of cell cycle arrest	0.00928635	0.152218	0	0	7	15
GO:0043434 response to peptide hormone	41	0.00937976	1.582	0.253	Biological Process	GO:0043434	response to peptide hormone	0.00937976	0.153478	0	0	41	162
GO:0018210 peptidyl-threonine modification	24	0.00944141	0.926	0.286	Biological Process	GO:0018210	peptidyl-threonine modification	0.00944141	0.154215	0	0	24	84
GO:0043523 regulation of neuron apoptotic process	30	0.009478	1.158	0.27	Biological Process	GO:0043523	regulation of neuron apoptotic process	0.009478	0.154541	0	0	30	111
GO:0004332 fructose-bisphosphate aldolase activity	3	0.00565759	0.115	1	Molecular Function	GO:0004332	fructose-bisphosphate aldolase activity	0.00565759	0.154568	0	0	3	3
GO:0004735 pyrroline-5-carboxylate reductase activity	3	0.00565759	0.115	1	Molecular Function	GO:0004735	pyrroline-5-carboxylate reductase activity	0.00565759	0.154568	0	0	3	3
GO:0070891 lipoteichoic acid binding	3	0.00565759	0.115	1	Molecular Function	GO:0070891	lipoteichoic acid binding	0.00565759	0.154568	0	0	3	3
GO:0001936 regulation of endothelial cell proliferation	26	0.00957875	1.003	0.28	Biological Process	GO:0001936	regulation of endothelial cell proliferation	0.00957875	0.155638	0	0	26	93
GO:0051668 localization within membrane	26	0.00957875	1.003	0.28	Biological Process	GO:0051668	localization within membrane	0.00957875	0.155638	0	0	26	93
GO:0003690 double-stranded DNA binding	186	0.00581462	7.099	0.211	Molecular Function	GO:0003690	double-stranded DNA binding	0.00581462	0.156847	0	0	186	882
GO:0034446 substrate adhesion-dependent cell spreading	21	0.0096899	0.81	0.296	Biological Process	GO:0034446	substrate adhesion-dependent cell spreading	0.0096899	0.157169	0	0	21	71
GO:0005911 cell-cell junction	56	0.0229806	2.31	0.215	Cellular Component	GO:0005911	cell-cell junction	0.0229806	0.158701	0	0	56	260
GO:0090068 positive regulation of cell cycle process	43	0.0099232	1.66	0.25	Biological Process	GO:0090068	positive regulation of cell cycle process	0.0099232	0.160673	0	0	43	172
GO:0002520 immune system development	145	0.00999358	5.596	0.212	Biological Process	GO:0002520	immune system development	0.00999358	0.161531	0	0	145	685
GO:0043112 receptor metabolic process	31	0.0100224	1.196	0.267	Biological Process	GO:0043112	receptor metabolic process	0.0100224	0.161716	0	0	31	116
GO:0035601 protein deacylation	23	0.0100802	0.888	0.287	Biological Process	GO:0035601	protein deacylation	0.0100802	0.161788	0	0	23	80
GO:0098732 macromolecule deacylation	23	0.0100802	0.888	0.287	Biological Process	GO:0098732	macromolecule deacylation	0.0100802	0.161788	0	0	23	80
GO:0007212 dopamine receptor signaling pathway	10	0.0101139	0.386	0.385	Biological Process	GO:0007212	dopamine receptor signaling pathway	0.0101139	0.161788	0	0	10	26
GO:0045648 positive regulation of erythrocyte differentiation	10	0.0101139	0.386	0.385	Biological Process	GO:0045648	positive regulation of erythrocyte differentiation	0.0101139	0.161788	0	0	10	26
GO:0090184 positive regulation of kidney development	10	0.0101139	0.386	0.385	Biological Process	GO:0090184	positive regulation of kidney development	0.0101139	0.161788	0	0	10	26
GO:0048762 mesenchymal cell differentiation	40	0.0101372	1.544	0.253	Biological Process	GO:0048762	mesenchymal cell differentiation	0.0101372	0.161881	0	0	40	158
GO:0032886 regulation of microtubule-based process	44	0.0101749	1.698	0.249	Biological Process	GO:0032886	regulation of microtubule-based process	0.0101749	0.162205	0	0	44	177
GO:0046974 histone methyltransferase activity (H3-K9 specific)	5	0.00622122	0.191	0.625	Molecular Function	GO:0046974	histone methyltransferase activity (H3-K9 specific)	0.00622122	0.16291	0	0	5	8
GO:0050700 CARD domain binding	5	0.00622122	0.191	0.625	Molecular Function	GO:0050700	CARD domain binding	0.00622122	0.16291	0	0	5	8
GO:0050662 coenzyme binding	57	0.00626872	2.176	0.245	Molecular Function	GO:0050662	coenzyme binding	0.00626872	0.16291	0	0	57	233
GO:0000981 DNA-binding transcription factor activity, RNA polymerase II-specific	138	0.00647758	5.267	0.217	Molecular Function	GO:0000981	DNA-binding transcription factor activity, RNA polymerase II-specific	0.00647758	0.163243	0	0	138	637
GO:0008157 protein phosphatase 1 binding	6	0.00649192	0.229	0.545	Molecular Function	GO:0008157	protein phosphatase 1 binding	0.00649192	0.163243	0	0	6	11
GO:0015171 amino acid transmembrane transporter activity	19	0.00656495	0.725	0.317	Molecular Function	GO:0015171	amino acid transmembrane transporter activity	0.00656495	0.163243	0	0	19	60
GO:0030276 clathrin binding	12	0.00664973	0.458	0.375	Molecular Function	GO:0030276	clathrin binding	0.00664973	0.163243	0	0	12	32
GO:0033558 protein deacetylase activity	9	0.00668673	0.344	0.429	Molecular Function	GO:0033558	protein deacetylase activity	0.00668673	0.163243	0	0	9	21
GO:0008083 growth factor activity	28	0.00674113	1.069	0.283	Molecular Function	GO:0008083	growth factor activity	0.00674113	0.163243	0	0	28	99
GO:0034766 negative regulation of ion transmembrane transport	16	0.0102635	0.618	0.32	Biological Process	GO:0034766	negative regulation of ion transmembrane transport	0.0102635	0.163337	0	0	16	50
GO:0071396 cellular response to lipid	69	0.0104387	2.663	0.231	Biological Process	GO:0071396	cellular response to lipid	0.0104387	0.165655	0	0	69	299
GO:0030900 forebrain development	57	0.0104448	2.2	0.237	Biological Process	GO:0030900	forebrain development	0.0104448	0.165655	0	0	57	240
GO:0030669 clathrin-coated endocytic vesicle membrane	5	0.0244243	0.206	0.455	Cellular Component	GO:0030669	clathrin-coated endocytic vesicle membrane	0.0244243	0.165746	0	0	5	11
GO:0035102 PRC1 complex	5	0.0244243	0.206	0.455	Cellular Component	GO:0035102	PRC1 complex	0.0244243	0.165746	0	0	5	11
GO:0097386 glial cell projection	5	0.0244243	0.206	0.455	Cellular Component	GO:0097386	glial cell projection	0.0244243	0.165746	0	0	5	11
GO:0045087 innate immune response	87	0.010494	3.358	0.224	Biological Process	GO:0045087	innate immune response	0.010494	0.166152	0	0	87	389
GO:0007589 body fluid secretion	15	0.0105833	0.579	0.326	Biological Process	GO:0007589	body fluid secretion	0.0105833	0.166756	0	0	15	46
GO:0035307 positive regulation of protein dephosphorylation	11	0.0106561	0.425	0.367	Biological Process	GO:0035307	positive regulation of protein dephosphorylation	0.0106561	0.166756	0	0	11	30
GO:0035418 protein localization to synapse	11	0.0106561	0.425	0.367	Biological Process	GO:0035418	protein localization to synapse	0.0106561	0.166756	0	0	11	30
GO:0060428 lung epithelium development	11	0.0106561	0.425	0.367	Biological Process	GO:0060428	lung epithelium development	0.0106561	0.166756	0	0	11	30
GO:1903146 regulation of autophagy of mitochondrion	11	0.0106561	0.425	0.367	Biological Process	GO:1903146	regulation of autophagy of mitochondrion	0.0106561	0.166756	0	0	11	30
GO:0002029 desensitization of G protein-coupled receptor signaling pathway	6	0.0107295	0.232	0.5	Biological Process	GO:0002029	desensitization of G protein-coupled receptor signaling pathway	0.0107295	0.166756	0	0	6	12
GO:0015809 arginine transport	6	0.0107295	0.232	0.5	Biological Process	GO:0015809	arginine transport	0.0107295	0.166756	0	0	6	12
GO:0022401 negative adaptation of signaling pathway	6	0.0107295	0.232	0.5	Biological Process	GO:0022401	negative adaptation of signaling pathway	0.0107295	0.166756	0	0	6	12
GO:0030325 adrenal gland development	6	0.0107295	0.232	0.5	Biological Process	GO:0030325	adrenal gland development	0.0107295	0.166756	0	0	6	12
GO:0032967 positive regulation of collagen biosynthetic process	6	0.0107295	0.232	0.5	Biological Process	GO:0032967	positive regulation of collagen biosynthetic process	0.0107295	0.166756	0	0	6	12
GO:2000251 positive regulation of actin cytoskeleton reorganization	6	0.0107295	0.232	0.5	Biological Process	GO:2000251	positive regulation of actin cytoskeleton reorganization	0.0107295	0.166756	0	0	6	12
GO:0032757 positive regulation of interleukin-8 production	14	0.0108217	0.54	0.333	Biological Process	GO:0032757	positive regulation of interleukin-8 production	0.0108217	0.167629	0	0	14	42
GO:1900024 regulation of substrate adhesion-dependent cell spreading	14	0.0108217	0.54	0.333	Biological Process	GO:1900024	regulation of substrate adhesion-dependent cell spreading	0.0108217	0.167629	0	0	14	42
GO:0002232 leukocyte chemotaxis involved in inflammatory response	4	0.0108919	0.154	0.667	Biological Process	GO:0002232	leukocyte chemotaxis involved in inflammatory response	0.0108919	0.167876	0	0	4	6
GO:0006751 glutathione catabolic process	4	0.0108919	0.154	0.667	Biological Process	GO:0006751	glutathione catabolic process	0.0108919	0.167876	0	0	4	6
GO:0060685 regulation of prostatic bud formation	4	0.0108919	0.154	0.667	Biological Process	GO:0060685	regulation of prostatic bud formation	0.0108919	0.167876	0	0	4	6
GO:0060443 mammary gland morphogenesis	13	0.0109449	0.502	0.342	Biological Process	GO:0060443	mammary gland morphogenesis	0.0109449	0.168414	0	0	13	38
GO:0072359 circulatory system development	150	0.0110589	5.789	0.21	Biological Process	GO:0072359	circulatory system development	0.0110589	0.169543	0	0	150	713
GO:0007050 cell cycle arrest	26	0.0110632	1.003	0.277	Biological Process	GO:0007050	cell cycle arrest	0.0110632	0.169543	0	0	26	94
GO:0031400 negative regulation of protein modification process	91	0.0110757	3.512	0.222	Biological Process	GO:0031400	negative regulation of protein modification process	0.0110757	0.169543	0	0	91	410
GO:0010639 negative regulation of organelle organization	65	0.0110913	2.509	0.232	Biological Process	GO:0010639	negative regulation of organelle organization	0.0110913	0.169543	0	0	65	280
GO:0030111 regulation of Wnt signaling pathway	55	0.011147	2.123	0.238	Biological Process	GO:0030111	regulation of Wnt signaling pathway	0.011147	0.170115	0	0	55	231
GO:0031625 ubiquitin protein ligase binding	54	0.00712689	2.061	0.245	Molecular Function	GO:0031625	ubiquitin protein ligase binding	0.00712689	0.170645	0	0	54	220
GO:0007595 lactation	8	0.0114012	0.309	0.421	Biological Process	GO:0007595	lactation	0.0114012	0.173141	0	0	8	19
GO:0061437 renal system vasculature development	8	0.0114012	0.309	0.421	Biological Process	GO:0061437	renal system vasculature development	0.0114012	0.173141	0	0	8	19
GO:0061440 kidney vasculature development	8	0.0114012	0.309	0.421	Biological Process	GO:0061440	kidney vasculature development	0.0114012	0.173141	0	0	8	19
GO:0030175 filopodium	14	0.0257156	0.578	0.286	Cellular Component	GO:0030175	filopodium	0.0257156	0.173506	0	0	14	49
GO:0051056 regulation of small GTPase mediated signal transduction	37	0.0114714	1.428	0.255	Biological Process	GO:0051056	regulation of small GTPase mediated signal transduction	0.0114714	0.173901	0	0	37	145
GO:0006109 regulation of carbohydrate metabolic process	29	0.011648	1.119	0.269	Biological Process	GO:0006109	regulation of carbohydrate metabolic process	0.011648	0.173901	0	0	29	108
GO:0003337 mesenchymal to epithelial transition involved in metanephros morphogenesis	5	0.011657	0.193	0.556	Biological Process	GO:0003337	mesenchymal to epithelial transition involved in metanephros morphogenesis	0.011657	0.173901	0	0	5	9
GO:0017062 respiratory chain complex III assembly	5	0.011657	0.193	0.556	Biological Process	GO:0017062	respiratory chain complex III assembly	0.011657	0.173901	0	0	5	9
GO:0021940 positive regulation of cerebellar granule cell precursor proliferation	5	0.011657	0.193	0.556	Biological Process	GO:0021940	positive regulation of cerebellar granule cell precursor proliferation	0.011657	0.173901	0	0	5	9
GO:0032891 negative regulation of organic acid transport	5	0.011657	0.193	0.556	Biological Process	GO:0032891	negative regulation of organic acid transport	0.011657	0.173901	0	0	5	9
GO:0034551 mitochondrial respiratory chain complex III assembly	5	0.011657	0.193	0.556	Biological Process	GO:0034551	mitochondrial respiratory chain complex III assembly	0.011657	0.173901	0	0	5	9
GO:0060396 growth hormone receptor signaling pathway	5	0.011657	0.193	0.556	Biological Process	GO:0060396	growth hormone receptor signaling pathway	0.011657	0.173901	0	0	5	9
GO:0071378 cellular response to growth hormone stimulus	5	0.011657	0.193	0.556	Biological Process	GO:0071378	cellular response to growth hormone stimulus	0.011657	0.173901	0	0	5	9
GO:0140042 lipid droplet formation	5	0.011657	0.193	0.556	Biological Process	GO:0140042	lipid droplet formation	0.011657	0.173901	0	0	5	9
GO:1903960 negative regulation of anion transmembrane transport	5	0.011657	0.193	0.556	Biological Process	GO:1903960	negative regulation of anion transmembrane transport	0.011657	0.173901	0	0	5	9
GO:0031300 intrinsic component of organelle membrane	30	0.0267782	1.238	0.236	Cellular Component	GO:0031300	intrinsic component of organelle membrane	0.0267782	0.174211	0	0	30	127
GO:0030426 growth cone	15	0.0274289	0.619	0.278	Cellular Component	GO:0030426	growth cone	0.0274289	0.174211	0	0	15	54
GO:0035517 PR-DUB complex	2	0.0277491	0.083	1	Cellular Component	GO:0035517	PR-DUB complex	0.0277491	0.174211	0	0	2	2
GO:0043511 inhibin complex	2	0.0277491	0.083	1	Cellular Component	GO:0043511	inhibin complex	0.0277491	0.174211	0	0	2	2
GO:0043512 inhibin A complex	2	0.0277491	0.083	1	Cellular Component	GO:0043512	inhibin A complex	0.0277491	0.174211	0	0	2	2
GO:0044393 microspike	2	0.0277491	0.083	1	Cellular Component	GO:0044393	microspike	0.0277491	0.174211	0	0	2	2
GO:0045092 interleukin-18 receptor complex	2	0.0277491	0.083	1	Cellular Component	GO:0045092	interleukin-18 receptor complex	0.0277491	0.174211	0	0	2	2
GO:0071133 alpha9-beta1 integrin-ADAM8 complex	2	0.0277491	0.083	1	Cellular Component	GO:0071133	alpha9-beta1 integrin-ADAM8 complex	0.0277491	0.174211	0	0	2	2
GO:0097457 hippocampal mossy fiber	2	0.0277491	0.083	1	Cellular Component	GO:0097457	hippocampal mossy fiber	0.0277491	0.174211	0	0	2	2
GO:1990026 hippocampal mossy fiber expansion	2	0.0277491	0.083	1	Cellular Component	GO:1990026	hippocampal mossy fiber expansion	0.0277491	0.174211	0	0	2	2
GO:1990037 Lewy body core	2	0.0277491	0.083	1	Cellular Component	GO:1990037	Lewy body core	0.0277491	0.174211	0	0	2	2
GO:1990565 HSP90-CDC37 chaperone complex	2	0.0277491	0.083	1	Cellular Component	GO:1990565	HSP90-CDC37 chaperone complex	0.0277491	0.174211	0	0	2	2
GO:1990682 CSF1-CSF1R complex	2	0.0277491	0.083	1	Cellular Component	GO:1990682	CSF1-CSF1R complex	0.0277491	0.174211	0	0	2	2
GO:0030131 clathrin adaptor complex	7	0.0279407	0.289	0.368	Cellular Component	GO:0030131	clathrin adaptor complex	0.0279407	0.174481	0	0	7	19
GO:0005930 axoneme	20	0.0284467	0.825	0.256	Cellular Component	GO:0005930	axoneme	0.0284467	0.174498	0	0	20	78
GO:0097014 ciliary plasm	20	0.0284467	0.825	0.256	Cellular Component	GO:0097014	ciliary plasm	0.0284467	0.174498	0	0	20	78
GO:0031012 extracellular matrix	45	0.0284955	1.856	0.22	Cellular Component	GO:0031012	extracellular matrix	0.0284955	0.174498	0	0	45	205
GO:0005938 cell cortex	34	0.0285379	1.403	0.23	Cellular Component	GO:0005938	cell cortex	0.0285379	0.174498	0	0	34	148
GO:0042063 gliogenesis	46	0.0117275	1.775	0.245	Biological Process	GO:0042063	gliogenesis	0.0117275	0.174672	0	0	46	188
GO:0007417 central nervous system development	119	0.0118636	4.593	0.215	Biological Process	GO:0007417	central nervous system development	0.0118636	0.176416	0	0	119	554
GO:0030178 negative regulation of Wnt signaling pathway	32	0.0119257	1.235	0.262	Biological Process	GO:0030178	negative regulation of Wnt signaling pathway	0.0119257	0.177056	0	0	32	122
GO:0016324 apical plasma membrane	39	0.0291331	1.609	0.224	Cellular Component	GO:0016324	apical plasma membrane	0.0291331	0.177214	0	0	39	174
GO:0005813 centrosome	95	0.0292949	3.919	0.2	Cellular Component	GO:0005813	centrosome	0.0292949	0.177279	0	0	95	475
GO:0000138 Golgi trans cisterna	4	0.0305812	0.165	0.5	Cellular Component	GO:0000138	Golgi trans cisterna	0.0305812	0.179137	0	0	4	8
GO:0005861 troponin complex	4	0.0305812	0.165	0.5	Cellular Component	GO:0005861	troponin complex	0.0305812	0.179137	0	0	4	8
GO:0030122 AP-2 adaptor complex	4	0.0305812	0.165	0.5	Cellular Component	GO:0030122	AP-2 adaptor complex	0.0305812	0.179137	0	0	4	8
GO:0030123 AP-3 adaptor complex	4	0.0305812	0.165	0.5	Cellular Component	GO:0030123	AP-3 adaptor complex	0.0305812	0.179137	0	0	4	8
GO:0044305 calyx of Held	4	0.0305812	0.165	0.5	Cellular Component	GO:0044305	calyx of Held	0.0305812	0.179137	0	0	4	8
GO:0070578 RISC-loading complex	4	0.0305812	0.165	0.5	Cellular Component	GO:0070578	RISC-loading complex	0.0305812	0.179137	0	0	4	8
GO:0005801 cis-Golgi network	10	0.0306699	0.413	0.312	Cellular Component	GO:0005801	cis-Golgi network	0.0306699	0.179137	0	0	10	32
GO:0019903 protein phosphatase binding	26	0.00765922	0.992	0.286	Molecular Function	GO:0019903	protein phosphatase binding	0.00765922	0.18124	0	0	26	91
GO:0140110 transcription regulator activity	233	0.00778205	8.893	0.205	Molecular Function	GO:0140110	transcription regulator activity	0.00778205	0.18124	0	0	233	1134
GO:0046872 metal ion binding	371	0.00782455	14.16	0.199	Molecular Function	GO:0046872	metal ion binding	0.00782455	0.18124	0	0	371	1867
GO:0032432 actin filament bundle	12	0.0312426	0.495	0.293	Cellular Component	GO:0032432	actin filament bundle	0.0312426	0.181578	0	0	12	41
GO:0006006 glucose metabolic process	30	0.0122791	1.158	0.265	Biological Process	GO:0006006	glucose metabolic process	0.0122791	0.182013	0	0	30	113
GO:0019725 cellular homeostasis	106	0.0123153	4.091	0.217	Biological Process	GO:0019725	cellular homeostasis	0.0123153	0.182259	0	0	106	488
GO:0030427 site of polarized growth	15	0.0320876	0.619	0.273	Cellular Component	GO:0030427	site of polarized growth	0.0320876	0.184661	0	0	15	55
GO:0070603 SWI/SNF superfamily-type complex	15	0.0320876	0.619	0.273	Cellular Component	GO:0070603	SWI/SNF superfamily-type complex	0.0320876	0.184661	0	0	15	55
GO:0009247 glycolipid biosynthetic process	16	0.012552	0.618	0.314	Biological Process	GO:0009247	glycolipid biosynthetic process	0.012552	0.184946	0	0	16	51
GO:0071706 tumor necrosis factor superfamily cytokine production	28	0.0125566	1.081	0.269	Biological Process	GO:0071706	tumor necrosis factor superfamily cytokine production	0.0125566	0.184946	0	0	28	104
GO:1903555 regulation of tumor necrosis factor superfamily cytokine production	28	0.0125566	1.081	0.269	Biological Process	GO:1903555	regulation of tumor necrosis factor superfamily cytokine production	0.0125566	0.184946	0	0	28	104
GO:0044265 cellular macromolecule catabolic process	151	0.0126542	5.828	0.209	Biological Process	GO:0044265	cellular macromolecule catabolic process	0.0126542	0.185811	0	0	151	721
GO:0022008 neurogenesis	203	0.0126553	7.835	0.204	Biological Process	GO:0022008	neurogenesis	0.0126553	0.185811	0	0	203	994
GO:0048037 cofactor binding	91	0.00811417	3.473	0.226	Molecular Function	GO:0048037	cofactor binding	0.00811417	0.185928	0	0	91	403
GO:1900180 regulation of protein localization to nucleus	26	0.0127285	1.003	0.274	Biological Process	GO:1900180	regulation of protein localization to nucleus	0.0127285	0.186305	0	0	26	95
GO:0006865 amino acid transport	24	0.0127571	0.926	0.279	Biological Process	GO:0006865	amino acid transport	0.0127571	0.186305	0	0	24	86
GO:0044319 wound healing, spreading of cells	9	0.0127696	0.347	0.391	Biological Process	GO:0044319	wound healing, spreading of cells	0.0127696	0.186305	0	0	9	23
GO:0090505 epiboly involved in wound healing	9	0.0127696	0.347	0.391	Biological Process	GO:0090505	epiboly involved in wound healing	0.0127696	0.186305	0	0	9	23
GO:0032989 cellular component morphogenesis	145	0.0128032	5.596	0.21	Biological Process	GO:0032989	cellular component morphogenesis	0.0128032	0.186305	0	0	145	690
GO:0040029 regulation of gene expression, epigenetic	37	0.0128092	1.428	0.253	Biological Process	GO:0040029	regulation of gene expression, epigenetic	0.0128092	0.186305	0	0	37	146
GO:0009059 macromolecule biosynthetic process	656	0.0128676	25.318	0.19	Biological Process	GO:0009059	macromolecule biosynthetic process	0.0128676	0.186861	0	0	656	3451
GO:0009725 response to hormone	83	0.0129465	3.203	0.223	Biological Process	GO:0009725	response to hormone	0.0129465	0.187714	0	0	83	372
GO:0007264 small GTPase mediated signal transduction	67	0.0130334	2.586	0.229	Biological Process	GO:0007264	small GTPase mediated signal transduction	0.0130334	0.18868	0	0	67	292
GO:0070301 cellular response to hydrogen peroxide	15	0.013056	0.579	0.319	Biological Process	GO:0070301	cellular response to hydrogen peroxide	0.013056	0.188713	0	0	15	47
GO:0198738 cell-cell signaling by wnt	69	0.0130861	2.663	0.228	Biological Process	GO:0198738	cell-cell signaling by wnt	0.0130861	0.18876	0	0	69	302
GO:1905114 cell surface receptor signaling pathway involved in cell-cell signaling	77	0.0130998	2.972	0.225	Biological Process	GO:1905114	cell surface receptor signaling pathway involved in cell-cell signaling	0.0130998	0.18876	0	0	77	342
GO:0004715 non-membrane spanning protein tyrosine kinase activity	11	0.00837056	0.42	0.379	Molecular Function	GO:0004715	non-membrane spanning protein tyrosine kinase activity	0.00837056	0.189762	0	0	11	29
GO:0045931 positive regulation of mitotic cell cycle	29	0.0132518	1.119	0.266	Biological Process	GO:0045931	positive regulation of mitotic cell cycle	0.0132518	0.190654	0	0	29	109
GO:0060326 cell chemotaxis	48	0.0133256	1.853	0.241	Biological Process	GO:0060326	cell chemotaxis	0.0133256	0.191419	0	0	48	199
GO:0098978 glutamatergic synapse	46	0.034964	1.898	0.216	Cellular Component	GO:0098978	glutamatergic synapse	0.034964	0.192503	0	0	46	213
GO:0043204 perikaryon	8	0.0352554	0.33	0.333	Cellular Component	GO:0043204	perikaryon	0.0352554	0.192503	0	0	8	24
GO:0000790 nuclear chromatin	18	0.0354132	0.743	0.257	Cellular Component	GO:0000790	nuclear chromatin	0.0354132	0.192503	0	0	18	70
GO:0030673 axolemma	3	0.0354342	0.124	0.6	Cellular Component	GO:0030673	axolemma	0.0354342	0.192503	0	0	3	5
GO:0030688 preribosome, small subunit precursor	3	0.0354342	0.124	0.6	Cellular Component	GO:0030688	preribosome, small subunit precursor	0.0354342	0.192503	0	0	3	5
GO:0032584 growth cone membrane	3	0.0354342	0.124	0.6	Cellular Component	GO:0032584	growth cone membrane	0.0354342	0.192503	0	0	3	5
GO:0044194 cytolytic granule	3	0.0354342	0.124	0.6	Cellular Component	GO:0044194	cytolytic granule	0.0354342	0.192503	0	0	3	5
GO:0044224 juxtaparanode region of axon	3	0.0354342	0.124	0.6	Cellular Component	GO:0044224	juxtaparanode region of axon	0.0354342	0.192503	0	0	3	5
GO:0061673 mitotic spindle astral microtubule	3	0.0354342	0.124	0.6	Cellular Component	GO:0061673	mitotic spindle astral microtubule	0.0354342	0.192503	0	0	3	5
GO:0090723 growth cone part	3	0.0354342	0.124	0.6	Cellular Component	GO:0090723	growth cone part	0.0354342	0.192503	0	0	3	5
GO:0097427 microtubule bundle	3	0.0354342	0.124	0.6	Cellular Component	GO:0097427	microtubule bundle	0.0354342	0.192503	0	0	3	5
GO:0099023 tethering complex	14	0.0356933	0.578	0.275	Cellular Component	GO:0099023	tethering complex	0.0356933	0.192503	0	0	14	51
GO:0031233 intrinsic component of external side of plasma membrane	5	0.0362377	0.206	0.417	Cellular Component	GO:0031233	intrinsic component of external side of plasma membrane	0.0362377	0.192503	0	0	5	12
GO:0031362 anchored component of external side of plasma membrane	5	0.0362377	0.206	0.417	Cellular Component	GO:0031362	anchored component of external side of plasma membrane	0.0362377	0.192503	0	0	5	12
GO:0032589 neuron projection membrane	5	0.0362377	0.206	0.417	Cellular Component	GO:0032589	neuron projection membrane	0.0362377	0.192503	0	0	5	12
GO:0038201 TOR complex	5	0.0362377	0.206	0.417	Cellular Component	GO:0038201	TOR complex	0.0362377	0.192503	0	0	5	12
GO:0043198 dendritic shaft	5	0.0362377	0.206	0.417	Cellular Component	GO:0043198	dendritic shaft	0.0362377	0.192503	0	0	5	12
GO:0031589 cell-substrate adhesion	57	0.0134525	2.2	0.235	Biological Process	GO:0031589	cell-substrate adhesion	0.0134525	0.192729	0	0	57	243
GO:0098771 inorganic ion homeostasis	89	0.0135249	3.435	0.221	Biological Process	GO:0098771	inorganic ion homeostasis	0.0135249	0.192729	0	0	89	403
GO:0032640 tumor necrosis factor production	27	0.0135354	1.042	0.27	Biological Process	GO:0032640	tumor necrosis factor production	0.0135354	0.192729	0	0	27	100
GO:0032680 regulation of tumor necrosis factor production	27	0.0135354	1.042	0.27	Biological Process	GO:0032680	regulation of tumor necrosis factor production	0.0135354	0.192729	0	0	27	100
GO:0007019 microtubule depolymerization	10	0.0135619	0.386	0.37	Biological Process	GO:0007019	microtubule depolymerization	0.0135619	0.192729	0	0	10	27
GO:0031111 negative regulation of microtubule polymerization or depolymerization	10	0.0135619	0.386	0.37	Biological Process	GO:0031111	negative regulation of microtubule polymerization or depolymerization	0.0135619	0.192729	0	0	10	27
GO:0060603 mammary gland duct morphogenesis	10	0.0135619	0.386	0.37	Biological Process	GO:0060603	mammary gland duct morphogenesis	0.0135619	0.192729	0	0	10	27
GO:0051050 positive regulation of transport	108	0.0136259	4.168	0.216	Biological Process	GO:0051050	positive regulation of transport	0.0136259	0.193343	0	0	108	500
GO:0002690 positive regulation of leukocyte chemotaxis	18	0.0136896	0.695	0.3	Biological Process	GO:0002690	positive regulation of leukocyte chemotaxis	0.0136896	0.193654	0	0	18	60
GO:1902117 positive regulation of organelle assembly	18	0.0136896	0.695	0.3	Biological Process	GO:1902117	positive regulation of organelle assembly	0.0136896	0.193654	0	0	18	60
GO:0045806 negative regulation of endocytosis	13	0.0138133	0.502	0.333	Biological Process	GO:0045806	negative regulation of endocytosis	0.0138133	0.194188	0	0	13	39
GO:1903829 positive regulation of cellular protein localization	51	0.0138554	1.968	0.238	Biological Process	GO:1903829	positive regulation of cellular protein localization	0.0138554	0.194188	0	0	51	214
GO:0060322 head development	96	0.0138919	3.705	0.219	Biological Process	GO:0060322	head development	0.0138919	0.194188	0	0	96	439
GO:0031056 regulation of histone modification	30	0.0139124	1.158	0.263	Biological Process	GO:0031056	regulation of histone modification	0.0139124	0.194188	0	0	30	114
GO:0010761 fibroblast migration	11	0.013927	0.425	0.355	Biological Process	GO:0010761	fibroblast migration	0.013927	0.194188	0	0	11	31
GO:0030225 macrophage differentiation	11	0.013927	0.425	0.355	Biological Process	GO:0030225	macrophage differentiation	0.013927	0.194188	0	0	11	31
GO:0045744 negative regulation of G protein-coupled receptor signaling pathway	12	0.0139814	0.463	0.343	Biological Process	GO:0045744	negative regulation of G protein-coupled receptor signaling pathway	0.0139814	0.194188	0	0	12	35
GO:0007163 establishment or maintenance of cell polarity	33	0.0139915	1.274	0.258	Biological Process	GO:0007163	establishment or maintenance of cell polarity	0.0139915	0.194188	0	0	33	128
GO:0034404 nucleobase-containing small molecule biosynthetic process	33	0.0139915	1.274	0.258	Biological Process	GO:0034404	nucleobase-containing small molecule biosynthetic process	0.0139915	0.194188	0	0	33	128
GO:0010863 positive regulation of phospholipase C activity	7	0.0140198	0.27	0.438	Biological Process	GO:0010863	positive regulation of phospholipase C activity	0.0140198	0.194188	0	0	7	16
GO:0032011 ARF protein signal transduction	7	0.0140198	0.27	0.438	Biological Process	GO:0032011	ARF protein signal transduction	0.0140198	0.194188	0	0	7	16
GO:0032012 regulation of ARF protein signal transduction	7	0.0140198	0.27	0.438	Biological Process	GO:0032012	regulation of ARF protein signal transduction	0.0140198	0.194188	0	0	7	16
GO:0045116 protein neddylation	7	0.0140198	0.27	0.438	Biological Process	GO:0045116	protein neddylation	0.0140198	0.194188	0	0	7	16
GO:0090314 positive regulation of protein targeting to membrane	7	0.0140198	0.27	0.438	Biological Process	GO:0090314	positive regulation of protein targeting to membrane	0.0140198	0.194188	0	0	7	16
GO:0005741 mitochondrial outer membrane	21	0.0369017	0.866	0.247	Cellular Component	GO:0005741	mitochondrial outer membrane	0.0369017	0.194615	0	0	21	85
GO:0019867 outer membrane	23	0.0372099	0.949	0.242	Cellular Component	GO:0019867	outer membrane	0.0372099	0.194615	0	0	23	95
GO:0031968 organelle outer membrane	23	0.0372099	0.949	0.242	Cellular Component	GO:0031968	organelle outer membrane	0.0372099	0.194615	0	0	23	95
GO:0005884 actin filament	15	0.0372984	0.619	0.268	Cellular Component	GO:0005884	actin filament	0.0372984	0.194615	0	0	15	56
GO:0043269 regulation of ion transport	71	0.0140997	2.74	0.227	Biological Process	GO:0043269	regulation of ion transport	0.0140997	0.195003	0	0	71	313
GO:0043679 axon terminus	10	0.0376371	0.413	0.303	Cellular Component	GO:0043679	axon terminus	0.0376371	0.195513	0	0	10	33
GO:2000146 negative regulation of cell motility	46	0.0141794	1.775	0.242	Biological Process	GO:2000146	negative regulation of cell motility	0.0141794	0.195815	0	0	46	190
GO:0000278 mitotic cell cycle	116	0.0143083	4.477	0.214	Biological Process	GO:0000278	mitotic cell cycle	0.0143083	0.197301	0	0	116	542
GO:0001938 positive regulation of endothelial cell proliferation	17	0.0144594	0.656	0.304	Biological Process	GO:0001938	positive regulation of endothelial cell proliferation	0.0144594	0.198795	0	0	17	56
GO:0006942 regulation of striated muscle contraction	17	0.0144594	0.656	0.304	Biological Process	GO:0006942	regulation of striated muscle contraction	0.0144594	0.198795	0	0	17	56
GO:0045171 intercellular bridge	16	0.03857	0.66	0.262	Cellular Component	GO:0045171	intercellular bridge	0.03857	0.199477	0	0	16	61
GO:0008285 negative regulation of cell proliferation	97	0.0146636	3.744	0.218	Biological Process	GO:0008285	negative regulation of cell proliferation	0.0146636	0.201305	0	0	97	445
GO:0035270 endocrine system development	24	0.0147332	0.926	0.276	Biological Process	GO:0035270	endocrine system development	0.0147332	0.201963	0	0	24	87
GO:0005902 microvillus	13	0.0397115	0.536	0.277	Cellular Component	GO:0005902	microvillus	0.0397115	0.204479	0	0	13	47
GO:0018108 peptidyl-tyrosine phosphorylation	50	0.0149579	1.93	0.238	Biological Process	GO:0018108	peptidyl-tyrosine phosphorylation	0.0149579	0.204511	0	0	50	210
GO:0006479 protein methylation	35	0.0149852	1.351	0.254	Biological Process	GO:0006479	protein methylation	0.0149852	0.204511	0	0	35	138
GO:0008213 protein alkylation	35	0.0149852	1.351	0.254	Biological Process	GO:0008213	protein alkylation	0.0149852	0.204511	0	0	35	138
GO:0046890 regulation of lipid biosynthetic process	29	0.0150291	1.119	0.264	Biological Process	GO:0046890	regulation of lipid biosynthetic process	0.0150291	0.20481	0	0	29	110
GO:0016746 transferase activity, transferring acyl groups	48	0.00919476	1.832	0.247	Molecular Function	GO:0016746	transferase activity, transferring acyl groups	0.00919476	0.206253	0	0	48	194
GO:0002275 myeloid cell activation involved in immune response	16	0.015221	0.618	0.308	Biological Process	GO:0002275	myeloid cell activation involved in immune response	0.015221	0.206819	0	0	16	52
GO:0007584 response to nutrient	16	0.015221	0.618	0.308	Biological Process	GO:0007584	response to nutrient	0.015221	0.206819	0	0	16	52
GO:0003012 muscle system process	52	0.0152655	2.007	0.236	Biological Process	GO:0003012	muscle system process	0.0152655	0.207121	0	0	52	220
GO:0008202 steroid metabolic process	40	0.0153839	1.544	0.247	Biological Process	GO:0008202	steroid metabolic process	0.0153839	0.208348	0	0	40	162
GO:0060070 canonical Wnt signaling pathway	53	0.0154008	2.046	0.236	Biological Process	GO:0060070	canonical Wnt signaling pathway	0.0154008	0.208348	0	0	53	225
GO:0098858 actin-based cell projection	26	0.0408957	1.073	0.234	Cellular Component	GO:0098858	actin-based cell projection	0.0408957	0.209622	0	0	26	111
GO:0032154 cleavage furrow	9	0.0410674	0.371	0.31	Cellular Component	GO:0032154	cleavage furrow	0.0410674	0.209622	0	0	9	29
GO:0099503 secretory vesicle	48	0.0413412	1.98	0.212	Cellular Component	GO:0099503	secretory vesicle	0.0413412	0.210106	0	0	48	226
GO:0002449 lymphocyte mediated immunity	41	0.0157097	1.582	0.246	Biological Process	GO:0002449	lymphocyte mediated immunity	0.0157097	0.211997	0	0	41	167
GO:0051100 negative regulation of binding	30	0.0157161	1.158	0.261	Biological Process	GO:0051100	negative regulation of binding	0.0157161	0.211997	0	0	30	115
GO:0032182 ubiquitin-like protein binding	19	0.00962079	0.725	0.306	Molecular Function	GO:0032182	ubiquitin-like protein binding	0.00962079	0.213561	0	0	19	62
GO:0019752 carboxylic acid metabolic process	122	0.0159175	4.709	0.212	Biological Process	GO:0019752	carboxylic acid metabolic process	0.0159175	0.214402	0	0	122	575
GO:0031331 positive regulation of cellular catabolic process	59	0.0159831	2.277	0.231	Biological Process	GO:0031331	positive regulation of cellular catabolic process	0.0159831	0.214974	0	0	59	255
GO:0006936 muscle contraction	42	0.0160141	1.621	0.244	Biological Process	GO:0006936	muscle contraction	0.0160141	0.21508	0	0	42	172
GO:0098793 presynapse	36	0.042521	1.485	0.221	Cellular Component	GO:0098793	presynapse	0.042521	0.215171	0	0	36	163
GO:0010762 regulation of fibroblast migration	8	0.0161031	0.309	0.4	Biological Process	GO:0010762	regulation of fibroblast migration	0.0161031	0.215963	0	0	8	20
GO:0046488 phosphatidylinositol metabolic process	28	0.0162374	1.081	0.264	Biological Process	GO:0046488	phosphatidylinositol metabolic process	0.0162374	0.217155	0	0	28	106
GO:0031110 regulation of microtubule polymerization or depolymerization	18	0.0162854	0.695	0.295	Biological Process	GO:0031110	regulation of microtubule polymerization or depolymerization	0.0162854	0.217155	0	0	18	61
GO:0048660 regulation of smooth muscle cell proliferation	18	0.0162854	0.695	0.295	Biological Process	GO:0048660	regulation of smooth muscle cell proliferation	0.0162854	0.217155	0	0	18	61
GO:1901264 carbohydrate derivative transport	18	0.0162854	0.695	0.295	Biological Process	GO:1901264	carbohydrate derivative transport	0.0162854	0.217155	0	0	18	61
GO:0030163 protein catabolic process	134	0.0165115	5.172	0.21	Biological Process	GO:0030163	protein catabolic process	0.0165115	0.219854	0	0	134	638
GO:0032835 glomerulus development	14	0.0166353	0.54	0.318	Biological Process	GO:0032835	glomerulus development	0.0166353	0.220271	0	0	14	44
GO:0060191 regulation of lipase activity	14	0.0166353	0.54	0.318	Biological Process	GO:0060191	regulation of lipase activity	0.0166353	0.220271	0	0	14	44
GO:0071674 mononuclear cell migration	14	0.0166353	0.54	0.318	Biological Process	GO:0071674	mononuclear cell migration	0.0166353	0.220271	0	0	14	44
GO:0034249 negative regulation of cellular amide metabolic process	26	0.0166613	1.003	0.268	Biological Process	GO:0034249	negative regulation of cellular amide metabolic process	0.0166613	0.220271	0	0	26	97
GO:1901343 negative regulation of vasculature development	26	0.0166613	1.003	0.268	Biological Process	GO:1901343	negative regulation of vasculature development	0.0166613	0.220271	0	0	26	97
GO:1902115 regulation of organelle assembly	35	0.0167066	1.351	0.252	Biological Process	GO:1902115	regulation of organelle assembly	0.0167066	0.220555	0	0	35	139
GO:0019208 phosphatase regulator activity	18	0.0100587	0.687	0.31	Molecular Function	GO:0019208	phosphatase regulator activity	0.0100587	0.220981	0	0	18	58
GO:0034645 cellular macromolecule biosynthetic process	649	0.0168273	25.048	0.19	Biological Process	GO:0034645	cellular macromolecule biosynthetic process	0.0168273	0.220991	0	0	649	3424
GO:0001909 leukocyte mediated cytotoxicity	20	0.0168454	0.772	0.286	Biological Process	GO:0001909	leukocyte mediated cytotoxicity	0.0168454	0.220991	0	0	20	70
GO:0016241 regulation of macroautophagy	24	0.0169452	0.926	0.273	Biological Process	GO:0016241	regulation of macroautophagy	0.0169452	0.220991	0	0	24	88
GO:0002577 regulation of antigen processing and presentation	6	0.0169774	0.232	0.462	Biological Process	GO:0002577	regulation of antigen processing and presentation	0.0169774	0.220991	0	0	6	13
GO:0010039 response to iron ion	6	0.0169774	0.232	0.462	Biological Process	GO:0010039	response to iron ion	0.0169774	0.220991	0	0	6	13
GO:0010714 positive regulation of collagen metabolic process	6	0.0169774	0.232	0.462	Biological Process	GO:0010714	positive regulation of collagen metabolic process	0.0169774	0.220991	0	0	6	13
GO:0045655 regulation of monocyte differentiation	6	0.0169774	0.232	0.462	Biological Process	GO:0045655	regulation of monocyte differentiation	0.0169774	0.220991	0	0	6	13
GO:0060231 mesenchymal to epithelial transition	6	0.0169774	0.232	0.462	Biological Process	GO:0060231	mesenchymal to epithelial transition	0.0169774	0.220991	0	0	6	13
GO:0072077 renal vesicle morphogenesis	6	0.0169774	0.232	0.462	Biological Process	GO:0072077	renal vesicle morphogenesis	0.0169774	0.220991	0	0	6	13
GO:1903729 regulation of plasma membrane organization	6	0.0169774	0.232	0.462	Biological Process	GO:1903729	regulation of plasma membrane organization	0.0169774	0.220991	0	0	6	13
GO:0009887 animal organ morphogenesis	145	0.0170269	5.596	0.208	Biological Process	GO:0009887	animal organ morphogenesis	0.0170269	0.22108	0	0	145	696
GO:0032006 regulation of TOR signaling	22	0.0170318	0.849	0.278	Biological Process	GO:0032006	regulation of TOR signaling	0.0170318	0.22108	0	0	22	79
GO:0033044 regulation of chromosome organization	59	0.0172769	2.277	0.23	Biological Process	GO:0033044	regulation of chromosome organization	0.0172769	0.222187	0	0	59	256
GO:0002691 regulation of cellular extravasation	9	0.0172838	0.347	0.375	Biological Process	GO:0002691	regulation of cellular extravasation	0.0172838	0.222187	0	0	9	24
GO:0090504 epiboly	9	0.0172838	0.347	0.375	Biological Process	GO:0090504	epiboly	0.0172838	0.222187	0	0	9	24
GO:2001239 regulation of extrinsic apoptotic signaling pathway in absence of ligand	9	0.0172838	0.347	0.375	Biological Process	GO:2001239	regulation of extrinsic apoptotic signaling pathway in absence of ligand	0.0172838	0.222187	0	0	9	24
GO:0032637 interleukin-8 production	17	0.0172902	0.656	0.298	Biological Process	GO:0032637	interleukin-8 production	0.0172902	0.222187	0	0	17	57
GO:0032677 regulation of interleukin-8 production	17	0.0172902	0.656	0.298	Biological Process	GO:0032677	regulation of interleukin-8 production	0.0172902	0.222187	0	0	17	57
GO:0033209 tumor necrosis factor-mediated signaling pathway	17	0.0172902	0.656	0.298	Biological Process	GO:0033209	tumor necrosis factor-mediated signaling pathway	0.0172902	0.222187	0	0	17	57
GO:0001503 ossification	60	0.0173307	2.316	0.23	Biological Process	GO:0001503	ossification	0.0173307	0.222187	0	0	60	261
GO:0048534 hematopoietic or lymphoid organ development	134	0.0173322	5.172	0.21	Biological Process	GO:0048534	hematopoietic or lymphoid organ development	0.0173322	0.222187	0	0	134	639
GO:0030136 clathrin-coated vesicle	16	0.0442262	0.66	0.258	Cellular Component	GO:0030136	clathrin-coated vesicle	0.0442262	0.22284	0	0	16	62
GO:0009896 positive regulation of catabolic process	67	0.0174801	2.586	0.226	Biological Process	GO:0009896	positive regulation of catabolic process	0.0174801	0.223774	0	0	67	296
GO:0002218 activation of innate immune response	37	0.0176019	1.428	0.248	Biological Process	GO:0002218	activation of innate immune response	0.0176019	0.225024	0	0	37	149
GO:0014015 positive regulation of gliogenesis	12	0.01767	0.463	0.333	Biological Process	GO:0014015	positive regulation of gliogenesis	0.01767	0.225274	0	0	12	36
GO:0048483 autonomic nervous system development	12	0.01767	0.463	0.333	Biological Process	GO:0048483	autonomic nervous system development	0.01767	0.225274	0	0	12	36
GO:0034122 negative regulation of toll-like receptor signaling pathway	10	0.0178192	0.386	0.357	Biological Process	GO:0034122	negative regulation of toll-like receptor signaling pathway	0.0178192	0.226246	0	0	10	28
GO:0060612 adipose tissue development	10	0.0178192	0.386	0.357	Biological Process	GO:0060612	adipose tissue development	0.0178192	0.226246	0	0	10	28
GO:0097120 receptor localization to synapse	10	0.0178192	0.386	0.357	Biological Process	GO:0097120	receptor localization to synapse	0.0178192	0.226246	0	0	10	28
GO:0006110 regulation of glycolytic process	11	0.0179016	0.425	0.344	Biological Process	GO:0006110	regulation of glycolytic process	0.0179016	0.226364	0	0	11	32
GO:0048661 positive regulation of smooth muscle cell proliferation	11	0.0179016	0.425	0.344	Biological Process	GO:0048661	positive regulation of smooth muscle cell proliferation	0.0179016	0.226364	0	0	11	32
GO:0071675 regulation of mononuclear cell migration	11	0.0179016	0.425	0.344	Biological Process	GO:0071675	regulation of mononuclear cell migration	0.0179016	0.226364	0	0	11	32
GO:2001237 negative regulation of extrinsic apoptotic signaling pathway	19	0.0180183	0.733	0.288	Biological Process	GO:2001237	negative regulation of extrinsic apoptotic signaling pathway	0.0180183	0.227529	0	0	19	66
GO:0097718 disordered domain specific binding	10	0.0105364	0.382	0.385	Molecular Function	GO:0097718	disordered domain specific binding	0.0105364	0.228715	0	0	10	26
GO:0044389 ubiquitin-like protein ligase binding	56	0.0106254	2.137	0.239	Molecular Function	GO:0044389	ubiquitin-like protein ligase binding	0.0106254	0.228715	0	0	56	234
GO:0042054 histone methyltransferase activity	16	0.0108447	0.611	0.32	Molecular Function	GO:0042054	histone methyltransferase activity	0.0108447	0.229553	0	0	16	50
GO:0008022 protein C-terminus binding	31	0.0108798	1.183	0.267	Molecular Function	GO:0008022	protein C-terminus binding	0.0108798	0.229553	0	0	31	116
GO:0008360 regulation of cell shape	23	0.018258	0.888	0.274	Biological Process	GO:0008360	regulation of cell shape	0.018258	0.230117	0	0	23	84
GO:0002694 regulation of leukocyte activation	78	0.0182727	3.01	0.222	Biological Process	GO:0002694	regulation of leukocyte activation	0.0182727	0.230117	0	0	78	352
GO:0001609 G protein-coupled adenosine receptor activity	4	0.0111269	0.153	0.667	Molecular Function	GO:0001609	G protein-coupled adenosine receptor activity	0.0111269	0.230209	0	0	4	6
GO:0004767 sphingomyelin phosphodiesterase activity	4	0.0111269	0.153	0.667	Molecular Function	GO:0004767	sphingomyelin phosphodiesterase activity	0.0111269	0.230209	0	0	4	6
GO:0050801 ion homeostasis	98	0.0183827	3.782	0.216	Biological Process	GO:0050801	ion homeostasis	0.0183827	0.231014	0	0	98	454
GO:0045089 positive regulation of innate immune response	45	0.0184067	1.737	0.239	Biological Process	GO:0045089	positive regulation of innate immune response	0.0184067	0.231014	0	0	45	188
GO:0030029 actin filament-based process	105	0.0184185	4.052	0.214	Biological Process	GO:0030029	actin filament-based process	0.0184185	0.231014	0	0	105	490
GO:0050678 regulation of epithelial cell proliferation	56	0.0184669	2.161	0.231	Biological Process	GO:0050678	regulation of epithelial cell proliferation	0.0184669	0.231309	0	0	56	242
GO:0002685 regulation of leukocyte migration	35	0.0185831	1.351	0.25	Biological Process	GO:0002685	regulation of leukocyte migration	0.0185831	0.232452	0	0	35	140
GO:0002221 pattern recognition receptor signaling pathway	32	0.0189923	1.235	0.254	Biological Process	GO:0002221	pattern recognition receptor signaling pathway	0.0189923	0.232852	0	0	32	126
GO:0006935 chemotaxis	83	0.0190391	3.203	0.22	Biological Process	GO:0006935	chemotaxis	0.0190391	0.232852	0	0	83	378
GO:0016441 posttranscriptional gene silencing	18	0.0192483	0.695	0.29	Biological Process	GO:0016441	posttranscriptional gene silencing	0.0192483	0.232852	0	0	18	62
GO:0001977 renal system process involved in regulation of blood volume	3	0.0192862	0.116	0.75	Biological Process	GO:0001977	renal system process involved in regulation of blood volume	0.0192862	0.232852	0	0	3	4
GO:0002457 T cell antigen processing and presentation	3	0.0192862	0.116	0.75	Biological Process	GO:0002457	T cell antigen processing and presentation	0.0192862	0.232852	0	0	3	4
GO:0002584 negative regulation of antigen processing and presentation of peptide antigen	3	0.0192862	0.116	0.75	Biological Process	GO:0002584	negative regulation of antigen processing and presentation of peptide antigen	0.0192862	0.232852	0	0	3	4
GO:0003093 regulation of glomerular filtration	3	0.0192862	0.116	0.75	Biological Process	GO:0003093	regulation of glomerular filtration	0.0192862	0.232852	0	0	3	4
GO:0006561 proline biosynthetic process	3	0.0192862	0.116	0.75	Biological Process	GO:0006561	proline biosynthetic process	0.0192862	0.232852	0	0	3	4
GO:0006562 proline catabolic process	3	0.0192862	0.116	0.75	Biological Process	GO:0006562	proline catabolic process	0.0192862	0.232852	0	0	3	4
GO:0009133 nucleoside diphosphate biosynthetic process	3	0.0192862	0.116	0.75	Biological Process	GO:0009133	nucleoside diphosphate biosynthetic process	0.0192862	0.232852	0	0	3	4
GO:0016255 attachment of GPI anchor to protein	3	0.0192862	0.116	0.75	Biological Process	GO:0016255	attachment of GPI anchor to protein	0.0192862	0.232852	0	0	3	4
GO:0021648 vestibulocochlear nerve morphogenesis	3	0.0192862	0.116	0.75	Biological Process	GO:0021648	vestibulocochlear nerve morphogenesis	0.0192862	0.232852	0	0	3	4
GO:0030167 proteoglycan catabolic process	3	0.0192862	0.116	0.75	Biological Process	GO:0030167	proteoglycan catabolic process	0.0192862	0.232852	0	0	3	4
GO:0032077 positive regulation of deoxyribonuclease activity	3	0.0192862	0.116	0.75	Biological Process	GO:0032077	positive regulation of deoxyribonuclease activity	0.0192862	0.232852	0	0	3	4
GO:0035290 trunk segmentation	3	0.0192862	0.116	0.75	Biological Process	GO:0035290	trunk segmentation	0.0192862	0.232852	0	0	3	4
GO:0036265 RNA (guanine-N7)-methylation	3	0.0192862	0.116	0.75	Biological Process	GO:0036265	RNA (guanine-N7)-methylation	0.0192862	0.232852	0	0	3	4
GO:0036484 trunk neural crest cell migration	3	0.0192862	0.116	0.75	Biological Process	GO:0036484	trunk neural crest cell migration	0.0192862	0.232852	0	0	3	4
GO:0036486 ventral trunk neural crest cell migration	3	0.0192862	0.116	0.75	Biological Process	GO:0036486	ventral trunk neural crest cell migration	0.0192862	0.232852	0	0	3	4
GO:0071072 negative regulation of phospholipid biosynthetic process	3	0.0192862	0.116	0.75	Biological Process	GO:0071072	negative regulation of phospholipid biosynthetic process	0.0192862	0.232852	0	0	3	4
GO:0072110 glomerular mesangial cell proliferation	3	0.0192862	0.116	0.75	Biological Process	GO:0072110	glomerular mesangial cell proliferation	0.0192862	0.232852	0	0	3	4
GO:0072124 regulation of glomerular mesangial cell proliferation	3	0.0192862	0.116	0.75	Biological Process	GO:0072124	regulation of glomerular mesangial cell proliferation	0.0192862	0.232852	0	0	3	4
GO:0097490 sympathetic neuron projection extension	3	0.0192862	0.116	0.75	Biological Process	GO:0097490	sympathetic neuron projection extension	0.0192862	0.232852	0	0	3	4
GO:0097491 sympathetic neuron projection guidance	3	0.0192862	0.116	0.75	Biological Process	GO:0097491	sympathetic neuron projection guidance	0.0192862	0.232852	0	0	3	4
GO:1901098 positive regulation of autophagosome maturation	3	0.0192862	0.116	0.75	Biological Process	GO:1901098	positive regulation of autophagosome maturation	0.0192862	0.232852	0	0	3	4
GO:1990743 protein sialylation	3	0.0192862	0.116	0.75	Biological Process	GO:1990743	protein sialylation	0.0192862	0.232852	0	0	3	4
GO:2000407 regulation of T cell extravasation	3	0.0192862	0.116	0.75	Biological Process	GO:2000407	regulation of T cell extravasation	0.0192862	0.232852	0	0	3	4
GO:0032526 response to retinoic acid	15	0.0193248	0.579	0.306	Biological Process	GO:0032526	response to retinoic acid	0.0193248	0.232852	0	0	15	49
GO:0018212 peptidyl-tyrosine modification	50	0.0193417	1.93	0.235	Biological Process	GO:0018212	peptidyl-tyrosine modification	0.0193417	0.232852	0	0	50	213
GO:0040013 negative regulation of locomotion	50	0.0193417	1.93	0.235	Biological Process	GO:0040013	negative regulation of locomotion	0.0193417	0.232852	0	0	50	213
GO:0031593 polyubiquitin modification-dependent protein binding	13	0.0114843	0.496	0.342	Molecular Function	GO:0031593	polyubiquitin modification-dependent protein binding	0.0114843	0.232914	0	0	13	38
GO:0051427 hormone receptor binding	30	0.0117035	1.145	0.268	Molecular Function	GO:0051427	hormone receptor binding	0.0117035	0.232914	0	0	30	112
GO:0003924 GTPase activity	57	0.0117278	2.176	0.237	Molecular Function	GO:0003924	GTPase activity	0.0117278	0.232914	0	0	57	240
GO:0004712 protein serine/threonine/tyrosine kinase activity	8	0.0118066	0.305	0.421	Molecular Function	GO:0004712	protein serine/threonine/tyrosine kinase activity	0.0118066	0.232914	0	0	8	19
GO:0019215 intermediate filament binding	5	0.0119535	0.191	0.556	Molecular Function	GO:0019215	intermediate filament binding	0.0119535	0.232914	0	0	5	9
GO:0035064 methylated histone binding	18	0.0121197	0.687	0.305	Molecular Function	GO:0035064	methylated histone binding	0.0121197	0.232914	0	0	18	59
GO:0140034 methylation-dependent protein binding	18	0.0121197	0.687	0.305	Molecular Function	GO:0140034	methylation-dependent protein binding	0.0121197	0.232914	0	0	18	59
GO:0008017 microtubule binding	43	0.0121321	1.641	0.249	Molecular Function	GO:0008017	microtubule binding	0.0121321	0.232914	0	0	43	173
GO:0005876 spindle microtubule	13	0.0464454	0.536	0.271	Cellular Component	GO:0005876	spindle microtubule	0.0464454	0.233021	0	0	13	48
GO:0031333 negative regulation of protein complex assembly	24	0.0194108	0.926	0.27	Biological Process	GO:0031333	negative regulation of protein complex assembly	0.0194108	0.23308	0	0	24	89
GO:0034968 histone lysine methylation	24	0.0194108	0.926	0.27	Biological Process	GO:0034968	histone lysine methylation	0.0194108	0.23308	0	0	24	89
GO:0055085 transmembrane transport	209	0.0195896	8.066	0.202	Biological Process	GO:0055085	transmembrane transport	0.0195896	0.234924	0	0	209	1037
GO:0070925 organelle assembly	115	0.0197983	4.438	0.212	Biological Process	GO:0070925	organelle assembly	0.0197983	0.234967	0	0	115	543
GO:0055080 cation homeostasis	86	0.0199087	3.319	0.218	Biological Process	GO:0055080	cation homeostasis	0.0199087	0.234967	0	0	86	394
GO:0007346 regulation of mitotic cell cycle	72	0.0199124	2.779	0.223	Biological Process	GO:0007346	regulation of mitotic cell cycle	0.0199124	0.234967	0	0	72	323
GO:0006700 C21-steroid hormone biosynthetic process	5	0.0199472	0.193	0.5	Biological Process	GO:0006700	C21-steroid hormone biosynthetic process	0.0199472	0.234967	0	0	5	10
GO:0006734 NADH metabolic process	5	0.0199472	0.193	0.5	Biological Process	GO:0006734	NADH metabolic process	0.0199472	0.234967	0	0	5	10
GO:0010832 negative regulation of myotube differentiation	5	0.0199472	0.193	0.5	Biological Process	GO:0010832	negative regulation of myotube differentiation	0.0199472	0.234967	0	0	5	10
GO:0030259 lipid glycosylation	5	0.0199472	0.193	0.5	Biological Process	GO:0030259	lipid glycosylation	0.0199472	0.234967	0	0	5	10
GO:0032530 regulation of microvillus organization	5	0.0199472	0.193	0.5	Biological Process	GO:0032530	regulation of microvillus organization	0.0199472	0.234967	0	0	5	10
GO:0033169 histone H3-K9 demethylation	5	0.0199472	0.193	0.5	Biological Process	GO:0033169	histone H3-K9 demethylation	0.0199472	0.234967	0	0	5	10
GO:0060416 response to growth hormone	5	0.0199472	0.193	0.5	Biological Process	GO:0060416	response to growth hormone	0.0199472	0.234967	0	0	5	10
GO:0095500 acetylcholine receptor signaling pathway	5	0.0199472	0.193	0.5	Biological Process	GO:0095500	acetylcholine receptor signaling pathway	0.0199472	0.234967	0	0	5	10
GO:0099633 protein localization to postsynaptic specialization membrane	5	0.0199472	0.193	0.5	Biological Process	GO:0099633	protein localization to postsynaptic specialization membrane	0.0199472	0.234967	0	0	5	10
GO:0099645 neurotransmitter receptor localization to postsynaptic specialization membrane	5	0.0199472	0.193	0.5	Biological Process	GO:0099645	neurotransmitter receptor localization to postsynaptic specialization membrane	0.0199472	0.234967	0	0	5	10
GO:1903831 signal transduction involved in cellular response to ammonium ion	5	0.0199472	0.193	0.5	Biological Process	GO:1903831	signal transduction involved in cellular response to ammonium ion	0.0199472	0.234967	0	0	5	10
GO:0065003 protein-containing complex assembly	204	0.0200202	7.873	0.202	Biological Process	GO:0065003	protein-containing complex assembly	0.0200202	0.235093	0	0	204	1011
GO:0033365 protein localization to organelle	119	0.020065	4.593	0.211	Biological Process	GO:0033365	protein localization to organelle	0.020065	0.235093	0	0	119	564
GO:0016055 Wnt signaling pathway	67	0.0201299	2.586	0.225	Biological Process	GO:0016055	Wnt signaling pathway	0.0201299	0.235093	0	0	67	298
GO:0031344 regulation of cell projection organization	84	0.0201403	3.242	0.219	Biological Process	GO:0031344	regulation of cell projection organization	0.0201403	0.235093	0	0	84	384
GO:0032528 microvillus organization	7	0.0202533	0.27	0.412	Biological Process	GO:0032528	microvillus organization	0.0202533	0.235093	0	0	7	17
GO:0045652 regulation of megakaryocyte differentiation	7	0.0202533	0.27	0.412	Biological Process	GO:0045652	regulation of megakaryocyte differentiation	0.0202533	0.235093	0	0	7	17
GO:0072012 glomerulus vasculature development	7	0.0202533	0.27	0.412	Biological Process	GO:0072012	glomerulus vasculature development	0.0202533	0.235093	0	0	7	17
GO:1900027 regulation of ruffle assembly	7	0.0202533	0.27	0.412	Biological Process	GO:1900027	regulation of ruffle assembly	0.0202533	0.235093	0	0	7	17
GO:1900274 regulation of phospholipase C activity	7	0.0202533	0.27	0.412	Biological Process	GO:1900274	regulation of phospholipase C activity	0.0202533	0.235093	0	0	7	17
GO:1904707 positive regulation of vascular smooth muscle cell proliferation	7	0.0202533	0.27	0.412	Biological Process	GO:1904707	positive regulation of vascular smooth muscle cell proliferation	0.0202533	0.235093	0	0	7	17
GO:0000422 autophagy of mitochondrion	14	0.020312	0.54	0.311	Biological Process	GO:0000422	autophagy of mitochondrion	0.020312	0.235093	0	0	14	45
GO:0045453 bone resorption	14	0.020312	0.54	0.311	Biological Process	GO:0045453	bone resorption	0.020312	0.235093	0	0	14	45
GO:0061726 mitochondrion disassembly	14	0.020312	0.54	0.311	Biological Process	GO:0061726	mitochondrion disassembly	0.020312	0.235093	0	0	14	45
GO:1904063 negative regulation of cation transmembrane transport	14	0.020312	0.54	0.311	Biological Process	GO:1904063	negative regulation of cation transmembrane transport	0.020312	0.235093	0	0	14	45
GO:0035195 gene silencing by miRNA	17	0.0205302	0.656	0.293	Biological Process	GO:0035195	gene silencing by miRNA	0.0205302	0.237323	0	0	17	58
GO:0043195 terminal bouton	4	0.0479141	0.165	0.444	Cellular Component	GO:0043195	terminal bouton	0.0479141	0.239367	0	0	4	9
GO:0002687 positive regulation of leukocyte migration	23	0.0209509	0.888	0.271	Biological Process	GO:0002687	positive regulation of leukocyte migration	0.0209509	0.241886	0	0	23	85
GO:0045862 positive regulation of proteolysis	51	0.0211415	1.968	0.233	Biological Process	GO:0045862	positive regulation of proteolysis	0.0211415	0.24338	0	0	51	219
GO:0002460 adaptive immune response based on somatic recombination of immune receptors built from immunoglobulin superfamily domains	42	0.0212289	1.621	0.24	Biological Process	GO:0002460	adaptive immune response based on somatic recombination of immune receptors built from immunoglobulin superfamily domains	0.0212289	0.24338	0	0	42	175
GO:0031663 lipopolysaccharide-mediated signaling pathway	13	0.021235	0.502	0.317	Biological Process	GO:0031663	lipopolysaccharide-mediated signaling pathway	0.021235	0.24338	0	0	13	41
GO:2001169 regulation of ATP biosynthetic process	13	0.021235	0.502	0.317	Biological Process	GO:2001169	regulation of ATP biosynthetic process	0.021235	0.24338	0	0	13	41
GO:0046394 carboxylic acid biosynthetic process	53	0.0213517	2.046	0.231	Biological Process	GO:0046394	carboxylic acid biosynthetic process	0.0213517	0.24338	0	0	53	229
GO:0030336 negative regulation of cell migration	43	0.0214992	1.66	0.239	Biological Process	GO:0030336	negative regulation of cell migration	0.0214992	0.24338	0	0	43	180
GO:0120035 regulation of plasma membrane bounded cell projection organization	83	0.0215286	3.203	0.218	Biological Process	GO:0120035	regulation of plasma membrane bounded cell projection organization	0.0215286	0.24338	0	0	83	380
GO:0032943 mononuclear cell proliferation	44	0.0217462	1.698	0.238	Biological Process	GO:0032943	mononuclear cell proliferation	0.0217462	0.24338	0	0	44	185
GO:0032940 secretion by cell	98	0.0217479	3.782	0.214	Biological Process	GO:0032940	secretion by cell	0.0217479	0.24338	0	0	98	457
GO:0002274 myeloid leukocyte activation	33	0.0217864	1.274	0.25	Biological Process	GO:0002274	myeloid leukocyte activation	0.0217864	0.24338	0	0	33	132
GO:0043933 protein-containing complex subunit organization	236	0.0218099	9.108	0.199	Biological Process	GO:0043933	protein-containing complex subunit organization	0.0218099	0.24338	0	0	236	1184
GO:0000183 chromatin silencing at rDNA	4	0.0218659	0.154	0.571	Biological Process	GO:0000183	chromatin silencing at rDNA	0.0218659	0.24338	0	0	4	7
GO:0000462 maturation of SSU-rRNA from tricistronic rRNA transcript (SSU-rRNA, 5.8S rRNA, LSU-rRNA)	4	0.0218659	0.154	0.571	Biological Process	GO:0000462	maturation of SSU-rRNA from tricistronic rRNA transcript (SSU-rRNA, 5.8S rRNA, LSU-rRNA)	0.0218659	0.24338	0	0	4	7
GO:0001696 gastric acid secretion	4	0.0218659	0.154	0.571	Biological Process	GO:0001696	gastric acid secretion	0.0218659	0.24338	0	0	4	7
GO:0001787 natural killer cell proliferation	4	0.0218659	0.154	0.571	Biological Process	GO:0001787	natural killer cell proliferation	0.0218659	0.24338	0	0	4	7
GO:0006646 phosphatidylethanolamine biosynthetic process	4	0.0218659	0.154	0.571	Biological Process	GO:0006646	phosphatidylethanolamine biosynthetic process	0.0218659	0.24338	0	0	4	7
GO:0021937 cerebellar Purkinje cell-granule cell precursor cell signaling involved in regulation of granule cell precursor cell proliferation	4	0.0218659	0.154	0.571	Biological Process	GO:0021937	cerebellar Purkinje cell-granule cell precursor cell signaling involved in regulation of granule cell precursor cell proliferation	0.0218659	0.24338	0	0	4	7
GO:0030011 maintenance of cell polarity	4	0.0218659	0.154	0.571	Biological Process	GO:0030011	maintenance of cell polarity	0.0218659	0.24338	0	0	4	7
GO:0030948 negative regulation of vascular endothelial growth factor receptor signaling pathway	4	0.0218659	0.154	0.571	Biological Process	GO:0030948	negative regulation of vascular endothelial growth factor receptor signaling pathway	0.0218659	0.24338	0	0	4	7
GO:0031643 positive regulation of myelination	4	0.0218659	0.154	0.571	Biological Process	GO:0031643	positive regulation of myelination	0.0218659	0.24338	0	0	4	7
GO:0033080 immature T cell proliferation in thymus	4	0.0218659	0.154	0.571	Biological Process	GO:0033080	immature T cell proliferation in thymus	0.0218659	0.24338	0	0	4	7
GO:0033084 regulation of immature T cell proliferation in thymus	4	0.0218659	0.154	0.571	Biological Process	GO:0033084	regulation of immature T cell proliferation in thymus	0.0218659	0.24338	0	0	4	7
GO:0042541 hemoglobin biosynthetic process	4	0.0218659	0.154	0.571	Biological Process	GO:0042541	hemoglobin biosynthetic process	0.0218659	0.24338	0	0	4	7
GO:0072173 metanephric tubule morphogenesis	4	0.0218659	0.154	0.571	Biological Process	GO:0072173	metanephric tubule morphogenesis	0.0218659	0.24338	0	0	4	7
GO:0072177 mesonephric duct development	4	0.0218659	0.154	0.571	Biological Process	GO:0072177	mesonephric duct development	0.0218659	0.24338	0	0	4	7
GO:0072201 negative regulation of mesenchymal cell proliferation	4	0.0218659	0.154	0.571	Biological Process	GO:0072201	negative regulation of mesenchymal cell proliferation	0.0218659	0.24338	0	0	4	7
GO:0090084 negative regulation of inclusion body assembly	4	0.0218659	0.154	0.571	Biological Process	GO:0090084	negative regulation of inclusion body assembly	0.0218659	0.24338	0	0	4	7
GO:1902231 positive regulation of intrinsic apoptotic signaling pathway in response to DNA damage	4	0.0218659	0.154	0.571	Biological Process	GO:1902231	positive regulation of intrinsic apoptotic signaling pathway in response to DNA damage	0.0218659	0.24338	0	0	4	7
GO:1902285 semaphorin-plexin signaling pathway involved in neuron projection guidance	4	0.0218659	0.154	0.571	Biological Process	GO:1902285	semaphorin-plexin signaling pathway involved in neuron projection guidance	0.0218659	0.24338	0	0	4	7
GO:2001241 positive regulation of extrinsic apoptotic signaling pathway in absence of ligand	4	0.0218659	0.154	0.571	Biological Process	GO:2001241	positive regulation of extrinsic apoptotic signaling pathway in absence of ligand	0.0218659	0.24338	0	0	4	7
GO:0031519 PcG protein complex	11	0.0491613	0.454	0.282	Cellular Component	GO:0031519	PcG protein complex	0.0491613	0.244557	0	0	11	39
GO:0016234 inclusion body	15	0.0494937	0.619	0.259	Cellular Component	GO:0016234	inclusion body	0.0494937	0.245171	0	0	15	58
GO:0043114 regulation of vascular permeability	8	0.0220572	0.309	0.381	Biological Process	GO:0043114	regulation of vascular permeability	0.0220572	0.245215	0	0	8	21
GO:0030036 actin cytoskeleton organization	96	0.0220956	3.705	0.215	Biological Process	GO:0030036	actin cytoskeleton organization	0.0220956	0.245349	0	0	96	447
GO:0031929 TOR signaling	24	0.0221483	0.926	0.267	Biological Process	GO:0031929	TOR signaling	0.0221483	0.24564	0	0	24	90
GO:0060170 ciliary membrane	9	0.0502889	0.371	0.3	Cellular Component	GO:0060170	ciliary membrane	0.0502889	0.247844	0	0	9	30
GO:0016604 nuclear body	111	0.0505622	4.579	0.193	Cellular Component	GO:0016604	nuclear body	0.0505622	0.247844	0	0	111	576
GO:0000922 spindle pole	24	0.050672	0.99	0.233	Cellular Component	GO:0000922	spindle pole	0.050672	0.247844	0	0	24	103
GO:0035859 Seh1-associated complex	5	0.0510092	0.206	0.385	Cellular Component	GO:0035859	Seh1-associated complex	0.0510092	0.247844	0	0	5	13
GO:0098562 cytoplasmic side of membrane	23	0.0510888	0.949	0.235	Cellular Component	GO:0098562	cytoplasmic side of membrane	0.0510888	0.247844	0	0	23	98
GO:0071222 cellular response to lipopolysaccharide	27	0.0224405	1.042	0.26	Biological Process	GO:0071222	cellular response to lipopolysaccharide	0.0224405	0.248585	0	0	27	104
GO:0008270 zinc ion binding	136	0.0130838	5.191	0.212	Molecular Function	GO:0008270	zinc ion binding	0.0130838	0.248944	0	0	136	640
GO:0007229 integrin-mediated signaling pathway	18	0.022609	0.695	0.286	Biological Process	GO:0007229	integrin-mediated signaling pathway	0.022609	0.249174	0	0	18	63
GO:0048659 smooth muscle cell proliferation	18	0.022609	0.695	0.286	Biological Process	GO:0048659	smooth muscle cell proliferation	0.022609	0.249174	0	0	18	63
GO:0048709 oligodendrocyte differentiation	18	0.022609	0.695	0.286	Biological Process	GO:0048709	oligodendrocyte differentiation	0.022609	0.249174	0	0	18	63
GO:0001525 angiogenesis	73	0.0226363	2.817	0.221	Biological Process	GO:0001525	angiogenesis	0.0226363	0.249174	0	0	73	330
GO:0030811 regulation of nucleotide catabolic process	11	0.0226605	0.425	0.333	Biological Process	GO:0030811	regulation of nucleotide catabolic process	0.0226605	0.249174	0	0	11	33
GO:0090224 regulation of spindle organization	11	0.0226605	0.425	0.333	Biological Process	GO:0090224	regulation of spindle organization	0.0226605	0.249174	0	0	11	33
GO:0034641 cellular nitrogen compound metabolic process	863	0.0226983	33.308	0.187	Biological Process	GO:0034641	cellular nitrogen compound metabolic process	0.0226983	0.249174	0	0	863	4624
GO:0030162 regulation of proteolysis	92	0.0227852	3.551	0.215	Biological Process	GO:0030162	regulation of proteolysis	0.0227852	0.249174	0	0	92	427
GO:0008203 cholesterol metabolic process	20	0.0228058	0.772	0.278	Biological Process	GO:0008203	cholesterol metabolic process	0.0228058	0.249174	0	0	20	72
GO:0034329 cell junction assembly	35	0.022839	1.351	0.246	Biological Process	GO:0034329	cell junction assembly	0.022839	0.249174	0	0	35	142
GO:0030149 sphingolipid catabolic process	9	0.0228574	0.347	0.36	Biological Process	GO:0030149	sphingolipid catabolic process	0.0228574	0.249174	0	0	9	25
GO:0045746 negative regulation of Notch signaling pathway	9	0.0228574	0.347	0.36	Biological Process	GO:0045746	negative regulation of Notch signaling pathway	0.0228574	0.249174	0	0	9	25
GO:1904645 response to amyloid-beta	9	0.0228574	0.347	0.36	Biological Process	GO:1904645	response to amyloid-beta	0.0228574	0.249174	0	0	9	25
GO:0042330 taxis	83	0.0228691	3.203	0.218	Biological Process	GO:0042330	taxis	0.0228691	0.249174	0	0	83	381
GO:0031670 cellular response to nutrient	10	0.0229835	0.386	0.345	Biological Process	GO:0031670	cellular response to nutrient	0.0229835	0.249834	0	0	10	29
GO:0032350 regulation of hormone metabolic process	10	0.0229835	0.386	0.345	Biological Process	GO:0032350	regulation of hormone metabolic process	0.0229835	0.249834	0	0	10	29
GO:0016053 organic acid biosynthetic process	53	0.0230967	2.046	0.23	Biological Process	GO:0016053	organic acid biosynthetic process	0.0230967	0.250772	0	0	53	230
GO:0010608 posttranscriptional regulation of gene expression	65	0.0232022	2.509	0.224	Biological Process	GO:0010608	posttranscriptional regulation of gene expression	0.0232022	0.251624	0	0	65	290
GO:0002224 toll-like receptor signaling pathway	25	0.0232632	0.965	0.263	Biological Process	GO:0002224	toll-like receptor signaling pathway	0.0232632	0.251991	0	0	25	95
GO:0030855 epithelial cell differentiation	89	0.0232941	3.435	0.216	Biological Process	GO:0030855	epithelial cell differentiation	0.0232941	0.252031	0	0	89	412
GO:0042493 response to drug	95	0.0235426	3.667	0.214	Biological Process	GO:0042493	response to drug	0.0235426	0.254425	0	0	95	443
GO:0055065 metal ion homeostasis	77	0.0236721	2.972	0.219	Biological Process	GO:0055065	metal ion homeostasis	0.0236721	0.255526	0	0	77	351
GO:1903708 positive regulation of hemopoiesis	37	0.0237369	1.428	0.243	Biological Process	GO:1903708	positive regulation of hemopoiesis	0.0237369	0.255928	0	0	37	152
GO:1903828 negative regulation of cellular protein localization	23	0.0239423	0.888	0.267	Biological Process	GO:1903828	negative regulation of cellular protein localization	0.0239423	0.257618	0	0	23	86
GO:0052548 regulation of endopeptidase activity	45	0.023949	1.737	0.236	Biological Process	GO:0052548	regulation of endopeptidase activity	0.023949	0.257618	0	0	45	191
GO:0043542 endothelial cell migration	38	0.0241325	1.467	0.242	Biological Process	GO:0043542	endothelial cell migration	0.0241325	0.259072	0	0	38	157
GO:0070371 ERK1 and ERK2 cascade	46	0.0241399	1.775	0.235	Biological Process	GO:0070371	ERK1 and ERK2 cascade	0.0241399	0.259072	0	0	46	196
GO:0019915 lipid storage	17	0.0242137	0.656	0.288	Biological Process	GO:0019915	lipid storage	0.0242137	0.259265	0	0	17	59
GO:0042147 retrograde transport, endosome to Golgi	17	0.0242137	0.656	0.288	Biological Process	GO:0042147	retrograde transport, endosome to Golgi	0.0242137	0.259265	0	0	17	59
GO:0001816 cytokine production	104	0.0242742	4.014	0.212	Biological Process	GO:0001816	cytokine production	0.0242742	0.259614	0	0	104	490
GO:0016236 macroautophagy	39	0.0244949	1.505	0.241	Biological Process	GO:0016236	macroautophagy	0.0244949	0.261674	0	0	39	162
GO:0006497 protein lipidation	19	0.024543	0.733	0.279	Biological Process	GO:0006497	protein lipidation	0.024543	0.261776	0	0	19	68
GO:0003341 cilium movement	14	0.0245683	0.54	0.304	Biological Process	GO:0003341	cilium movement	0.0245683	0.261776	0	0	14	46
GO:0002009 morphogenesis of an epithelium	81	0.0245891	3.126	0.218	Biological Process	GO:0002009	morphogenesis of an epithelium	0.0245891	0.261776	0	0	81	372
GO:0030072 peptide hormone secretion	34	0.0247352	1.312	0.246	Biological Process	GO:0030072	peptide hormone secretion	0.0247352	0.263031	0	0	34	138
GO:0050673 epithelial cell proliferation	65	0.0248479	2.509	0.223	Biological Process	GO:0050673	epithelial cell proliferation	0.0248479	0.263436	0	0	65	291
GO:0009124 nucleoside monophosphate biosynthetic process	30	0.0248766	1.158	0.252	Biological Process	GO:0009124	nucleoside monophosphate biosynthetic process	0.0248766	0.263436	0	0	30	119
GO:0046578 regulation of Ras protein signal transduction	30	0.0248766	1.158	0.252	Biological Process	GO:0046578	regulation of Ras protein signal transduction	0.0248766	0.263436	0	0	30	119
GO:0032102 negative regulation of response to external stimulus	52	0.0248867	2.007	0.23	Biological Process	GO:0032102	negative regulation of response to external stimulus	0.0248867	0.263436	0	0	52	226
GO:0061013 regulation of mRNA catabolic process	24	0.025176	0.926	0.264	Biological Process	GO:0061013	regulation of mRNA catabolic process	0.025176	0.263661	0	0	24	91
GO:0002407 dendritic cell chemotaxis	6	0.0253335	0.232	0.429	Biological Process	GO:0002407	dendritic cell chemotaxis	0.0253335	0.263661	0	0	6	14
GO:0006783 heme biosynthetic process	6	0.0253335	0.232	0.429	Biological Process	GO:0006783	heme biosynthetic process	0.0253335	0.263661	0	0	6	14
GO:0021534 cell proliferation in hindbrain	6	0.0253335	0.232	0.429	Biological Process	GO:0021534	cell proliferation in hindbrain	0.0253335	0.263661	0	0	6	14
GO:0021924 cell proliferation in external granule layer	6	0.0253335	0.232	0.429	Biological Process	GO:0021924	cell proliferation in external granule layer	0.0253335	0.263661	0	0	6	14
GO:0021930 cerebellar granule cell precursor proliferation	6	0.0253335	0.232	0.429	Biological Process	GO:0021930	cerebellar granule cell precursor proliferation	0.0253335	0.263661	0	0	6	14
GO:0023058 adaptation of signaling pathway	6	0.0253335	0.232	0.429	Biological Process	GO:0023058	adaptation of signaling pathway	0.0253335	0.263661	0	0	6	14
GO:0032965 regulation of collagen biosynthetic process	6	0.0253335	0.232	0.429	Biological Process	GO:0032965	regulation of collagen biosynthetic process	0.0253335	0.263661	0	0	6	14
GO:0035278 miRNA mediated inhibition of translation	6	0.0253335	0.232	0.429	Biological Process	GO:0035278	miRNA mediated inhibition of translation	0.0253335	0.263661	0	0	6	14
GO:0036158 outer dynein arm assembly	6	0.0253335	0.232	0.429	Biological Process	GO:0036158	outer dynein arm assembly	0.0253335	0.263661	0	0	6	14
GO:0040033 negative regulation of translation, ncRNA-mediated	6	0.0253335	0.232	0.429	Biological Process	GO:0040033	negative regulation of translation, ncRNA-mediated	0.0253335	0.263661	0	0	6	14
GO:0043267 negative regulation of potassium ion transport	6	0.0253335	0.232	0.429	Biological Process	GO:0043267	negative regulation of potassium ion transport	0.0253335	0.263661	0	0	6	14
GO:0045974 regulation of translation, ncRNA-mediated	6	0.0253335	0.232	0.429	Biological Process	GO:0045974	regulation of translation, ncRNA-mediated	0.0253335	0.263661	0	0	6	14
GO:0070841 inclusion body assembly	6	0.0253335	0.232	0.429	Biological Process	GO:0070841	inclusion body assembly	0.0253335	0.263661	0	0	6	14
GO:0090042 tubulin deacetylation	6	0.0253335	0.232	0.429	Biological Process	GO:0090042	tubulin deacetylation	0.0253335	0.263661	0	0	6	14
GO:0070374 positive regulation of ERK1 and ERK2 cascade	31	0.0255699	1.196	0.25	Biological Process	GO:0070374	positive regulation of ERK1 and ERK2 cascade	0.0255699	0.265824	0	0	31	124
GO:0043169 cation binding	381	0.0142107	14.542	0.196	Molecular Function	GO:0043169	cation binding	0.0142107	0.265908	0	0	381	1940
GO:0005102 signaling receptor binding	210	0.014225	8.015	0.204	Molecular Function	GO:0005102	signaling receptor binding	0.014225	0.265908	0	0	210	1028
GO:0120114 Sm-like protein family complex	14	0.0554488	0.578	0.259	Cellular Component	GO:0120114	Sm-like protein family complex	0.0554488	0.267888	0	0	14	54
GO:0001578 microtubule bundle formation	22	0.0258842	0.849	0.268	Biological Process	GO:0001578	microtubule bundle formation	0.0258842	0.268386	0	0	22	82
GO:0002688 regulation of leukocyte chemotaxis	22	0.0258842	0.849	0.268	Biological Process	GO:0002688	regulation of leukocyte chemotaxis	0.0258842	0.268386	0	0	22	82
GO:0055081 anion homeostasis	13	0.025903	0.502	0.31	Biological Process	GO:0055081	anion homeostasis	0.025903	0.268386	0	0	13	42
GO:0048468 cell development	268	0.025943	10.343	0.197	Biological Process	GO:0048468	cell development	0.025943	0.268501	0	0	268	1361
GO:0016462 pyrophosphatase activity	146	0.01464	5.573	0.21	Molecular Function	GO:0016462	pyrophosphatase activity	0.01464	0.268947	0	0	146	694
GO:0044877 protein-containing complex binding	146	0.01464	5.573	0.21	Molecular Function	GO:0044877	protein-containing complex binding	0.01464	0.268947	0	0	146	694
GO:0048699 generation of neurons	185	0.0260328	7.14	0.202	Biological Process	GO:0048699	generation of neurons	0.0260328	0.269131	0	0	185	917
GO:0030856 regulation of epithelial cell differentiation	28	0.0261442	1.081	0.255	Biological Process	GO:0030856	regulation of epithelial cell differentiation	0.0261442	0.269982	0	0	28	110
GO:1903530 regulation of secretion by cell	69	0.0262005	2.663	0.221	Biological Process	GO:1903530	regulation of secretion by cell	0.0262005	0.27005	0	0	69	312
GO:0006575 cellular modified amino acid metabolic process	32	0.0262088	1.235	0.248	Biological Process	GO:0006575	cellular modified amino acid metabolic process	0.0262088	0.27005	0	0	32	129
GO:0046873 metal ion transmembrane transporter activity	71	0.0149031	2.71	0.228	Molecular Function	GO:0046873	metal ion transmembrane transporter activity	0.0149031	0.27144	0	0	71	312
GO:0010959 regulation of metal ion transport	47	0.0263937	1.814	0.233	Biological Process	GO:0010959	regulation of metal ion transport	0.0263937	0.271653	0	0	47	202
GO:0045860 positive regulation of protein kinase activity	66	0.0264989	2.547	0.222	Biological Process	GO:0045860	positive regulation of protein kinase activity	0.0264989	0.27167	0	0	66	297
GO:0097193 intrinsic apoptotic signaling pathway	49	0.0266412	1.891	0.231	Biological Process	GO:0097193	intrinsic apoptotic signaling pathway	0.0266412	0.27167	0	0	49	212
GO:0051051 negative regulation of transport	57	0.0269837	2.2	0.226	Biological Process	GO:0051051	negative regulation of transport	0.0269837	0.27167	0	0	57	252
GO:0060562 epithelial tube morphogenesis	56	0.0269885	2.161	0.227	Biological Process	GO:0060562	epithelial tube morphogenesis	0.0269885	0.27167	0	0	56	247
GO:0051046 regulation of secretion	75	0.02709	2.895	0.219	Biological Process	GO:0051046	regulation of secretion	0.02709	0.27167	0	0	75	343
GO:0032720 negative regulation of tumor necrosis factor production	12	0.0271642	0.463	0.316	Biological Process	GO:0032720	negative regulation of tumor necrosis factor production	0.0271642	0.27167	0	0	12	38
GO:0042267 natural killer cell mediated cytotoxicity	12	0.0271642	0.463	0.316	Biological Process	GO:0042267	natural killer cell mediated cytotoxicity	0.0271642	0.27167	0	0	12	38
GO:0010675 regulation of cellular carbohydrate metabolic process	23	0.0272519	0.888	0.264	Biological Process	GO:0010675	regulation of cellular carbohydrate metabolic process	0.0272519	0.27167	0	0	23	87
GO:0016525 negative regulation of angiogenesis	23	0.0272519	0.888	0.264	Biological Process	GO:0016525	negative regulation of angiogenesis	0.0272519	0.27167	0	0	23	87
GO:0051216 cartilage development	34	0.0273349	1.312	0.245	Biological Process	GO:0051216	cartilage development	0.0273349	0.27167	0	0	34	139
GO:0030097 hemopoiesis	126	0.0274543	4.863	0.208	Biological Process	GO:0030097	hemopoiesis	0.0274543	0.27167	0	0	126	607
GO:0035914 skeletal muscle cell differentiation	15	0.0276482	0.579	0.294	Biological Process	GO:0035914	skeletal muscle cell differentiation	0.0276482	0.27167	0	0	15	51
GO:0034330 cell junction organization	42	0.0277154	1.621	0.236	Biological Process	GO:0034330	cell junction organization	0.0277154	0.27167	0	0	42	178
GO:0046651 lymphocyte proliferation	43	0.0279447	1.66	0.235	Biological Process	GO:0046651	lymphocyte proliferation	0.0279447	0.27167	0	0	43	183
GO:0060828 regulation of canonical Wnt signaling pathway	43	0.0279447	1.66	0.235	Biological Process	GO:0060828	regulation of canonical Wnt signaling pathway	0.0279447	0.27167	0	0	43	183
GO:0030510 regulation of BMP signaling pathway	21	0.0279858	0.81	0.269	Biological Process	GO:0030510	regulation of BMP signaling pathway	0.0279858	0.27167	0	0	21	78
GO:0090066 regulation of anatomical structure size	68	0.0280757	2.624	0.221	Biological Process	GO:0090066	regulation of anatomical structure size	0.0280757	0.27167	0	0	68	308
GO:0009110 vitamin biosynthetic process	7	0.0281824	0.27	0.389	Biological Process	GO:0009110	vitamin biosynthetic process	0.0281824	0.27167	0	0	7	18
GO:0030212 hyaluronan metabolic process	7	0.0281824	0.27	0.389	Biological Process	GO:0030212	hyaluronan metabolic process	0.0281824	0.27167	0	0	7	18
GO:0031061 negative regulation of histone methylation	7	0.0281824	0.27	0.389	Biological Process	GO:0031061	negative regulation of histone methylation	0.0281824	0.27167	0	0	7	18
GO:0031338 regulation of vesicle fusion	7	0.0281824	0.27	0.389	Biological Process	GO:0031338	regulation of vesicle fusion	0.0281824	0.27167	0	0	7	18
GO:0035456 response to interferon-beta	7	0.0281824	0.27	0.389	Biological Process	GO:0035456	response to interferon-beta	0.0281824	0.27167	0	0	7	18
GO:0044003 modification by symbiont of host morphology or physiology	7	0.0281824	0.27	0.389	Biological Process	GO:0044003	modification by symbiont of host morphology or physiology	0.0281824	0.27167	0	0	7	18
GO:0070168 negative regulation of biomineral tissue development	7	0.0281824	0.27	0.389	Biological Process	GO:0070168	negative regulation of biomineral tissue development	0.0281824	0.27167	0	0	7	18
GO:0071624 positive regulation of granulocyte chemotaxis	7	0.0281824	0.27	0.389	Biological Process	GO:0071624	positive regulation of granulocyte chemotaxis	0.0281824	0.27167	0	0	7	18
GO:1903959 regulation of anion transmembrane transport	7	0.0281824	0.27	0.389	Biological Process	GO:1903959	regulation of anion transmembrane transport	0.0281824	0.27167	0	0	7	18
GO:1904031 positive regulation of cyclin-dependent protein kinase activity	7	0.0281824	0.27	0.389	Biological Process	GO:1904031	positive regulation of cyclin-dependent protein kinase activity	0.0281824	0.27167	0	0	7	18
GO:0001836 release of cytochrome c from mitochondria	11	0.0282808	0.425	0.324	Biological Process	GO:0001836	release of cytochrome c from mitochondria	0.0282808	0.27167	0	0	11	34
GO:0032413 negative regulation of ion transmembrane transporter activity	11	0.0282808	0.425	0.324	Biological Process	GO:0032413	negative regulation of ion transmembrane transporter activity	0.0282808	0.27167	0	0	11	34
GO:0008637 apoptotic mitochondrial changes	17	0.0283744	0.656	0.283	Biological Process	GO:0008637	apoptotic mitochondrial changes	0.0283744	0.27167	0	0	17	60
GO:0010822 positive regulation of mitochondrion organization	17	0.0283744	0.656	0.283	Biological Process	GO:0010822	positive regulation of mitochondrion organization	0.0283744	0.27167	0	0	17	60
GO:0035194 posttranscriptional gene silencing by RNA	17	0.0283744	0.656	0.283	Biological Process	GO:0035194	posttranscriptional gene silencing by RNA	0.0283744	0.27167	0	0	17	60
GO:0032535 regulation of cellular component size	53	0.0290229	2.046	0.227	Biological Process	GO:0032535	regulation of cellular component size	0.0290229	0.27167	0	0	53	233
GO:0002758 innate immune response-activating signal transduction	32	0.0290376	1.235	0.246	Biological Process	GO:0002758	innate immune response-activating signal transduction	0.0290376	0.27167	0	0	32	130
GO:0007051 spindle organization	32	0.0290376	1.235	0.246	Biological Process	GO:0007051	spindle organization	0.0290376	0.27167	0	0	32	130
GO:0043436 oxoacid metabolic process	125	0.0290517	4.824	0.207	Biological Process	GO:0043436	oxoacid metabolic process	0.0290517	0.27167	0	0	125	603
GO:0060236 regulation of mitotic spindle organization	10	0.0291472	0.386	0.333	Biological Process	GO:0060236	regulation of mitotic spindle organization	0.0291472	0.27167	0	0	10	30
GO:0009127 purine nucleoside monophosphate biosynthetic process	28	0.0292315	1.081	0.252	Biological Process	GO:0009127	purine nucleoside monophosphate biosynthetic process	0.0292315	0.27167	0	0	28	111
GO:0009168 purine ribonucleoside monophosphate biosynthetic process	28	0.0292315	1.081	0.252	Biological Process	GO:0009168	purine ribonucleoside monophosphate biosynthetic process	0.0292315	0.27167	0	0	28	111
GO:0010586 miRNA metabolic process	8	0.0294082	0.309	0.364	Biological Process	GO:0010586	miRNA metabolic process	0.0294082	0.27167	0	0	8	22
GO:0019432 triglyceride biosynthetic process	8	0.0294082	0.309	0.364	Biological Process	GO:0019432	triglyceride biosynthetic process	0.0294082	0.27167	0	0	8	22
GO:0043243 positive regulation of protein complex disassembly	8	0.0294082	0.309	0.364	Biological Process	GO:0043243	positive regulation of protein complex disassembly	0.0294082	0.27167	0	0	8	22
GO:0046824 positive regulation of nucleocytoplasmic transport	14	0.0294523	0.54	0.298	Biological Process	GO:0046824	positive regulation of nucleocytoplasmic transport	0.0294523	0.27167	0	0	14	47
GO:0042476 odontogenesis	22	0.0295052	0.849	0.265	Biological Process	GO:0042476	odontogenesis	0.0295052	0.27167	0	0	22	83
GO:0043487 regulation of RNA stability	22	0.0295052	0.849	0.265	Biological Process	GO:0043487	regulation of RNA stability	0.0295052	0.27167	0	0	22	83
GO:1905269 positive regulation of chromatin organization	22	0.0295052	0.849	0.265	Biological Process	GO:1905269	positive regulation of chromatin organization	0.0295052	0.27167	0	0	22	83
GO:0010518 positive regulation of phospholipase activity	9	0.029604	0.347	0.346	Biological Process	GO:0010518	positive regulation of phospholipase activity	0.029604	0.27167	0	0	9	26
GO:0030970 retrograde protein transport, ER to cytosol	9	0.029604	0.347	0.346	Biological Process	GO:0030970	retrograde protein transport, ER to cytosol	0.029604	0.27167	0	0	9	26
GO:0043001 Golgi to plasma membrane protein transport	9	0.029604	0.347	0.346	Biological Process	GO:0043001	Golgi to plasma membrane protein transport	0.029604	0.27167	0	0	9	26
GO:0070670 response to interleukin-4	9	0.029604	0.347	0.346	Biological Process	GO:0070670	response to interleukin-4	0.029604	0.27167	0	0	9	26
GO:1903513 endoplasmic reticulum to cytosol transport	9	0.029604	0.347	0.346	Biological Process	GO:1903513	endoplasmic reticulum to cytosol transport	0.029604	0.27167	0	0	9	26
GO:1901617 organic hydroxy compound biosynthetic process	33	0.0296156	1.274	0.244	Biological Process	GO:1901617	organic hydroxy compound biosynthetic process	0.0296156	0.27167	0	0	33	135
GO:2000116 regulation of cysteine-type endopeptidase activity	33	0.0296156	1.274	0.244	Biological Process	GO:2000116	regulation of cysteine-type endopeptidase activity	0.0296156	0.27167	0	0	33	135
GO:0007169 transmembrane receptor protein tyrosine kinase signaling pathway	86	0.0298993	3.319	0.214	Biological Process	GO:0007169	transmembrane receptor protein tyrosine kinase signaling pathway	0.0298993	0.27167	0	0	86	401
GO:1905475 regulation of protein localization to membrane	29	0.0300483	1.119	0.25	Biological Process	GO:1905475	regulation of protein localization to membrane	0.0300483	0.27167	0	0	29	116
GO:0010817 regulation of hormone levels	67	0.0300821	2.586	0.22	Biological Process	GO:0010817	regulation of hormone levels	0.0300821	0.27167	0	0	67	304
GO:0006401 RNA catabolic process	42	0.0301923	1.621	0.235	Biological Process	GO:0006401	RNA catabolic process	0.0301923	0.27167	0	0	42	179
GO:1902652 secondary alcohol metabolic process	20	0.0302602	0.772	0.27	Biological Process	GO:1902652	secondary alcohol metabolic process	0.0302602	0.27167	0	0	20	74
GO:0070372 regulation of ERK1 and ERK2 cascade	43	0.0304007	1.66	0.234	Biological Process	GO:0070372	regulation of ERK1 and ERK2 cascade	0.0304007	0.27167	0	0	43	184
GO:0021675 nerve development	16	0.0304715	0.618	0.286	Biological Process	GO:0021675	nerve development	0.0304715	0.27167	0	0	16	56
GO:0046849 bone remodeling	18	0.0306461	0.695	0.277	Biological Process	GO:0046849	bone remodeling	0.0306461	0.27167	0	0	18	65
GO:2000181 negative regulation of blood vessel morphogenesis	23	0.0308989	0.888	0.261	Biological Process	GO:2000181	negative regulation of blood vessel morphogenesis	0.0308989	0.27167	0	0	23	88
GO:0002790 peptide secretion	49	0.0311408	1.891	0.229	Biological Process	GO:0002790	peptide secretion	0.0311408	0.27167	0	0	49	214
GO:0050808 synapse organization	54	0.0312316	2.084	0.226	Biological Process	GO:0050808	synapse organization	0.0312316	0.27167	0	0	54	239
GO:0002260 lymphocyte homeostasis	13	0.0312826	0.502	0.302	Biological Process	GO:0002260	lymphocyte homeostasis	0.0312826	0.27167	0	0	13	43
GO:0001574 ganglioside biosynthetic process	5	0.0313187	0.193	0.455	Biological Process	GO:0001574	ganglioside biosynthetic process	0.0313187	0.27167	0	0	5	11
GO:0002467 germinal center formation	5	0.0313187	0.193	0.455	Biological Process	GO:0002467	germinal center formation	0.0313187	0.27167	0	0	5	11
GO:0003091 renal water homeostasis	5	0.0313187	0.193	0.455	Biological Process	GO:0003091	renal water homeostasis	0.0313187	0.27167	0	0	5	11
GO:0003159 morphogenesis of an endothelium	5	0.0313187	0.193	0.455	Biological Process	GO:0003159	morphogenesis of an endothelium	0.0313187	0.27167	0	0	5	11
GO:0006379 mRNA cleavage	5	0.0313187	0.193	0.455	Biological Process	GO:0006379	mRNA cleavage	0.0313187	0.27167	0	0	5	11
GO:0006972 hyperosmotic response	5	0.0313187	0.193	0.455	Biological Process	GO:0006972	hyperosmotic response	0.0313187	0.27167	0	0	5	11
GO:0009084 glutamine family amino acid biosynthetic process	5	0.0313187	0.193	0.455	Biological Process	GO:0009084	glutamine family amino acid biosynthetic process	0.0313187	0.27167	0	0	5	11
GO:0020027 hemoglobin metabolic process	5	0.0313187	0.193	0.455	Biological Process	GO:0020027	hemoglobin metabolic process	0.0313187	0.27167	0	0	5	11
GO:0021936 regulation of cerebellar granule cell precursor proliferation	5	0.0313187	0.193	0.455	Biological Process	GO:0021936	regulation of cerebellar granule cell precursor proliferation	0.0313187	0.27167	0	0	5	11
GO:0030033 microvillus assembly	5	0.0313187	0.193	0.455	Biological Process	GO:0030033	microvillus assembly	0.0313187	0.27167	0	0	5	11
GO:0035791 platelet-derived growth factor receptor-beta signaling pathway	5	0.0313187	0.193	0.455	Biological Process	GO:0035791	platelet-derived growth factor receptor-beta signaling pathway	0.0313187	0.27167	0	0	5	11
GO:0044321 response to leptin	5	0.0313187	0.193	0.455	Biological Process	GO:0044321	response to leptin	0.0313187	0.27167	0	0	5	11
GO:0045651 positive regulation of macrophage differentiation	5	0.0313187	0.193	0.455	Biological Process	GO:0045651	positive regulation of macrophage differentiation	0.0313187	0.27167	0	0	5	11
GO:0045820 negative regulation of glycolytic process	5	0.0313187	0.193	0.455	Biological Process	GO:0045820	negative regulation of glycolytic process	0.0313187	0.27167	0	0	5	11
GO:0061154 endothelial tube morphogenesis	5	0.0313187	0.193	0.455	Biological Process	GO:0061154	endothelial tube morphogenesis	0.0313187	0.27167	0	0	5	11
GO:0072283 metanephric renal vesicle morphogenesis	5	0.0313187	0.193	0.455	Biological Process	GO:0072283	metanephric renal vesicle morphogenesis	0.0313187	0.27167	0	0	5	11
GO:1901096 regulation of autophagosome maturation	5	0.0313187	0.193	0.455	Biological Process	GO:1901096	regulation of autophagosome maturation	0.0313187	0.27167	0	0	5	11
GO:1902473 regulation of protein localization to synapse	5	0.0313187	0.193	0.455	Biological Process	GO:1902473	regulation of protein localization to synapse	0.0313187	0.27167	0	0	5	11
GO:1905144 response to acetylcholine	5	0.0313187	0.193	0.455	Biological Process	GO:1905144	response to acetylcholine	0.0313187	0.27167	0	0	5	11
GO:1905145 cellular response to acetylcholine	5	0.0313187	0.193	0.455	Biological Process	GO:1905145	cellular response to acetylcholine	0.0313187	0.27167	0	0	5	11
GO:0000430 regulation of transcription from RNA polymerase II promoter by glucose	2	0.0313937	0.077	1	Biological Process	GO:0000430	regulation of transcription from RNA polymerase II promoter by glucose	0.0313937	0.27167	0	0	2	2
GO:0000432 positive regulation of transcription from RNA polymerase II promoter by glucose	2	0.0313937	0.077	1	Biological Process	GO:0000432	positive regulation of transcription from RNA polymerase II promoter by glucose	0.0313937	0.27167	0	0	2	2
GO:0001575 globoside metabolic process	2	0.0313937	0.077	1	Biological Process	GO:0001575	globoside metabolic process	0.0313937	0.27167	0	0	2	2
GO:0001576 globoside biosynthetic process	2	0.0313937	0.077	1	Biological Process	GO:0001576	globoside biosynthetic process	0.0313937	0.27167	0	0	2	2
GO:0002032 desensitization of G protein-coupled receptor signaling pathway by arrestin	2	0.0313937	0.077	1	Biological Process	GO:0002032	desensitization of G protein-coupled receptor signaling pathway by arrestin	0.0313937	0.27167	0	0	2	2
GO:0002121 inter-male aggressive behavior	2	0.0313937	0.077	1	Biological Process	GO:0002121	inter-male aggressive behavior	0.0313937	0.27167	0	0	2	2
GO:0002397 MHC class I protein complex assembly	2	0.0313937	0.077	1	Biological Process	GO:0002397	MHC class I protein complex assembly	0.0313937	0.27167	0	0	2	2
GO:0002502 peptide antigen assembly with MHC class I protein complex	2	0.0313937	0.077	1	Biological Process	GO:0002502	peptide antigen assembly with MHC class I protein complex	0.0313937	0.27167	0	0	2	2
GO:0002589 regulation of antigen processing and presentation of peptide antigen via MHC class I	2	0.0313937	0.077	1	Biological Process	GO:0002589	regulation of antigen processing and presentation of peptide antigen via MHC class I	0.0313937	0.27167	0	0	2	2
GO:0002590 negative regulation of antigen processing and presentation of peptide antigen via MHC class I	2	0.0313937	0.077	1	Biological Process	GO:0002590	negative regulation of antigen processing and presentation of peptide antigen via MHC class I	0.0313937	0.27167	0	0	2	2
GO:0002625 regulation of T cell antigen processing and presentation	2	0.0313937	0.077	1	Biological Process	GO:0002625	regulation of T cell antigen processing and presentation	0.0313937	0.27167	0	0	2	2
GO:0003290 atrial septum secundum morphogenesis	2	0.0313937	0.077	1	Biological Process	GO:0003290	atrial septum secundum morphogenesis	0.0313937	0.27167	0	0	2	2
GO:0005997 xylulose metabolic process	2	0.0313937	0.077	1	Biological Process	GO:0005997	xylulose metabolic process	0.0313937	0.27167	0	0	2	2
GO:0006116 NADH oxidation	2	0.0313937	0.077	1	Biological Process	GO:0006116	NADH oxidation	0.0313937	0.27167	0	0	2	2
GO:0006500 N-terminal protein palmitoylation	2	0.0313937	0.077	1	Biological Process	GO:0006500	N-terminal protein palmitoylation	0.0313937	0.27167	0	0	2	2
GO:0006565 L-serine catabolic process	2	0.0313937	0.077	1	Biological Process	GO:0006565	L-serine catabolic process	0.0313937	0.27167	0	0	2	2
GO:0007172 signal complex assembly	2	0.0313937	0.077	1	Biological Process	GO:0007172	signal complex assembly	0.0313937	0.27167	0	0	2	2
GO:0010512 negative regulation of phosphatidylinositol biosynthetic process	2	0.0313937	0.077	1	Biological Process	GO:0010512	negative regulation of phosphatidylinositol biosynthetic process	0.0313937	0.27167	0	0	2	2
GO:0015819 lysine transport	2	0.0313937	0.077	1	Biological Process	GO:0015819	lysine transport	0.0313937	0.27167	0	0	2	2
GO:0015920 lipopolysaccharide transport	2	0.0313937	0.077	1	Biological Process	GO:0015920	lipopolysaccharide transport	0.0313937	0.27167	0	0	2	2
GO:0016598 protein arginylation	2	0.0313937	0.077	1	Biological Process	GO:0016598	protein arginylation	0.0313937	0.27167	0	0	2	2
GO:0019087 transformation of host cell by virus	2	0.0313937	0.077	1	Biological Process	GO:0019087	transformation of host cell by virus	0.0313937	0.27167	0	0	2	2
GO:0021649 vestibulocochlear nerve structural organization	2	0.0313937	0.077	1	Biological Process	GO:0021649	vestibulocochlear nerve structural organization	0.0313937	0.27167	0	0	2	2
GO:0021784 postganglionic parasympathetic fiber development	2	0.0313937	0.077	1	Biological Process	GO:0021784	postganglionic parasympathetic fiber development	0.0313937	0.27167	0	0	2	2
GO:0032971 regulation of muscle filament sliding	2	0.0313937	0.077	1	Biological Process	GO:0032971	regulation of muscle filament sliding	0.0313937	0.27167	0	0	2	2
GO:0033306 phytol metabolic process	2	0.0313937	0.077	1	Biological Process	GO:0033306	phytol metabolic process	0.0313937	0.27167	0	0	2	2
GO:0034224 cellular response to zinc ion starvation	2	0.0313937	0.077	1	Biological Process	GO:0034224	cellular response to zinc ion starvation	0.0313937	0.27167	0	0	2	2
GO:0034633 retinol transport	2	0.0313937	0.077	1	Biological Process	GO:0034633	retinol transport	0.0313937	0.27167	0	0	2	2
GO:0035279 mRNA cleavage involved in gene silencing by miRNA	2	0.0313937	0.077	1	Biological Process	GO:0035279	mRNA cleavage involved in gene silencing by miRNA	0.0313937	0.27167	0	0	2	2
GO:0035698 CD8-positive, alpha-beta cytotoxic T cell extravasation	2	0.0313937	0.077	1	Biological Process	GO:0035698	CD8-positive, alpha-beta cytotoxic T cell extravasation	0.0313937	0.27167	0	0	2	2
GO:0035793 positive regulation of metanephric mesenchymal cell migration by platelet-derived growth factor receptor-beta signaling pathway	2	0.0313937	0.077	1	Biological Process	GO:0035793	positive regulation of metanephric mesenchymal cell migration by platelet-derived growth factor receptor-beta signaling pathway	0.0313937	0.27167	0	0	2	2
GO:0035811 negative regulation of urine volume	2	0.0313937	0.077	1	Biological Process	GO:0035811	negative regulation of urine volume	0.0313937	0.27167	0	0	2	2
GO:0035962 response to interleukin-13	2	0.0313937	0.077	1	Biological Process	GO:0035962	response to interleukin-13	0.0313937	0.27167	0	0	2	2
GO:0035963 cellular response to interleukin-13	2	0.0313937	0.077	1	Biological Process	GO:0035963	cellular response to interleukin-13	0.0313937	0.27167	0	0	2	2
GO:0036090 cleavage furrow ingression	2	0.0313937	0.077	1	Biological Process	GO:0036090	cleavage furrow ingression	0.0313937	0.27167	0	0	2	2
GO:0036359 renal potassium excretion	2	0.0313937	0.077	1	Biological Process	GO:0036359	renal potassium excretion	0.0313937	0.27167	0	0	2	2
GO:0039519 modulation by virus of host autophagy	2	0.0313937	0.077	1	Biological Process	GO:0039519	modulation by virus of host autophagy	0.0313937	0.27167	0	0	2	2
GO:0042819 vitamin B6 biosynthetic process	2	0.0313937	0.077	1	Biological Process	GO:0042819	vitamin B6 biosynthetic process	0.0313937	0.27167	0	0	2	2
GO:0042823 pyridoxal phosphate biosynthetic process	2	0.0313937	0.077	1	Biological Process	GO:0042823	pyridoxal phosphate biosynthetic process	0.0313937	0.27167	0	0	2	2
GO:0045163 clustering of voltage-gated potassium channels	2	0.0313937	0.077	1	Biological Process	GO:0045163	clustering of voltage-gated potassium channels	0.0313937	0.27167	0	0	2	2
GO:0045900 negative regulation of translational elongation	2	0.0313937	0.077	1	Biological Process	GO:0045900	negative regulation of translational elongation	0.0313937	0.27167	0	0	2	2
GO:0046016 positive regulation of transcription by glucose	2	0.0313937	0.077	1	Biological Process	GO:0046016	positive regulation of transcription by glucose	0.0313937	0.27167	0	0	2	2
GO:0046864 isoprenoid transport	2	0.0313937	0.077	1	Biological Process	GO:0046864	isoprenoid transport	0.0313937	0.27167	0	0	2	2
GO:0046865 terpenoid transport	2	0.0313937	0.077	1	Biological Process	GO:0046865	terpenoid transport	0.0313937	0.27167	0	0	2	2
GO:0048389 intermediate mesoderm development	2	0.0313937	0.077	1	Biological Process	GO:0048389	intermediate mesoderm development	0.0313937	0.27167	0	0	2	2
GO:0060279 positive regulation of ovulation	2	0.0313937	0.077	1	Biological Process	GO:0060279	positive regulation of ovulation	0.0313937	0.27167	0	0	2	2
GO:0060357 regulation of leucine import	2	0.0313937	0.077	1	Biological Process	GO:0060357	regulation of leucine import	0.0313937	0.27167	0	0	2	2
GO:0060358 negative regulation of leucine import	2	0.0313937	0.077	1	Biological Process	GO:0060358	negative regulation of leucine import	0.0313937	0.27167	0	0	2	2
GO:0060453 regulation of gastric acid secretion	2	0.0313937	0.077	1	Biological Process	GO:0060453	regulation of gastric acid secretion	0.0313937	0.27167	0	0	2	2
GO:0060523 prostate epithelial cord elongation	2	0.0313937	0.077	1	Biological Process	GO:0060523	prostate epithelial cord elongation	0.0313937	0.27167	0	0	2	2
GO:0060994 regulation of transcription from RNA polymerase II promoter involved in kidney development	2	0.0313937	0.077	1	Biological Process	GO:0060994	regulation of transcription from RNA polymerase II promoter involved in kidney development	0.0313937	0.27167	0	0	2	2
GO:0061034 olfactory bulb mitral cell layer development	2	0.0313937	0.077	1	Biological Process	GO:0061034	olfactory bulb mitral cell layer development	0.0313937	0.27167	0	0	2	2
GO:0061152 trachea submucosa development	2	0.0313937	0.077	1	Biological Process	GO:0061152	trachea submucosa development	0.0313937	0.27167	0	0	2	2
GO:0061153 trachea gland development	2	0.0313937	0.077	1	Biological Process	GO:0061153	trachea gland development	0.0313937	0.27167	0	0	2	2
GO:0061227 pattern specification involved in mesonephros development	2	0.0313937	0.077	1	Biological Process	GO:0061227	pattern specification involved in mesonephros development	0.0313937	0.27167	0	0	2	2
GO:0061552 ganglion morphogenesis	2	0.0313937	0.077	1	Biological Process	GO:0061552	ganglion morphogenesis	0.0313937	0.27167	0	0	2	2
GO:0070476 rRNA (guanine-N7)-methylation	2	0.0313937	0.077	1	Biological Process	GO:0070476	rRNA (guanine-N7)-methylation	0.0313937	0.27167	0	0	2	2
GO:0070563 negative regulation of vitamin D receptor signaling pathway	2	0.0313937	0.077	1	Biological Process	GO:0070563	negative regulation of vitamin D receptor signaling pathway	0.0313937	0.27167	0	0	2	2
GO:0072071 kidney interstitial fibroblast differentiation	2	0.0313937	0.077	1	Biological Process	GO:0072071	kidney interstitial fibroblast differentiation	0.0313937	0.27167	0	0	2	2
GO:0072098 anterior/posterior pattern specification involved in kidney development	2	0.0313937	0.077	1	Biological Process	GO:0072098	anterior/posterior pattern specification involved in kidney development	0.0313937	0.27167	0	0	2	2
GO:0072126 positive regulation of glomerular mesangial cell proliferation	2	0.0313937	0.077	1	Biological Process	GO:0072126	positive regulation of glomerular mesangial cell proliferation	0.0313937	0.27167	0	0	2	2
GO:0072141 renal interstitial fibroblast development	2	0.0313937	0.077	1	Biological Process	GO:0072141	renal interstitial fibroblast development	0.0313937	0.27167	0	0	2	2
GO:0072237 metanephric proximal tubule development	2	0.0313937	0.077	1	Biological Process	GO:0072237	metanephric proximal tubule development	0.0313937	0.27167	0	0	2	2
GO:0072387 flavin adenine dinucleotide metabolic process	2	0.0313937	0.077	1	Biological Process	GO:0072387	flavin adenine dinucleotide metabolic process	0.0313937	0.27167	0	0	2	2
GO:0090675 intermicrovillar adhesion	2	0.0313937	0.077	1	Biological Process	GO:0090675	intermicrovillar adhesion	0.0313937	0.27167	0	0	2	2
GO:0098795 mRNA cleavage involved in gene silencing	2	0.0313937	0.077	1	Biological Process	GO:0098795	mRNA cleavage involved in gene silencing	0.0313937	0.27167	0	0	2	2
GO:0098914 membrane repolarization during atrial cardiac muscle cell action potential	2	0.0313937	0.077	1	Biological Process	GO:0098914	membrane repolarization during atrial cardiac muscle cell action potential	0.0313937	0.27167	0	0	2	2
GO:0106135 negative regulation of cardiac muscle cell contraction	2	0.0313937	0.077	1	Biological Process	GO:0106135	negative regulation of cardiac muscle cell contraction	0.0313937	0.27167	0	0	2	2
GO:0120127 response to zinc ion starvation	2	0.0313937	0.077	1	Biological Process	GO:0120127	response to zinc ion starvation	0.0313937	0.27167	0	0	2	2
GO:1900226 negative regulation of NLRP3 inflammasome complex assembly	2	0.0313937	0.077	1	Biological Process	GO:1900226	negative regulation of NLRP3 inflammasome complex assembly	0.0313937	0.27167	0	0	2	2
GO:1900238 regulation of metanephric mesenchymal cell migration by platelet-derived growth factor receptor-beta signaling pathway	2	0.0313937	0.077	1	Biological Process	GO:1900238	regulation of metanephric mesenchymal cell migration by platelet-derived growth factor receptor-beta signaling pathway	0.0313937	0.27167	0	0	2	2
GO:1902174 positive regulation of keratinocyte apoptotic process	2	0.0313937	0.077	1	Biological Process	GO:1902174	positive regulation of keratinocyte apoptotic process	0.0313937	0.27167	0	0	2	2
GO:1902474 positive regulation of protein localization to synapse	2	0.0313937	0.077	1	Biological Process	GO:1902474	positive regulation of protein localization to synapse	0.0313937	0.27167	0	0	2	2
GO:1903173 fatty alcohol metabolic process	2	0.0313937	0.077	1	Biological Process	GO:1903173	fatty alcohol metabolic process	0.0313937	0.27167	0	0	2	2
GO:1903946 negative regulation of ventricular cardiac muscle cell action potential	2	0.0313937	0.077	1	Biological Process	GO:1903946	negative regulation of ventricular cardiac muscle cell action potential	0.0313937	0.27167	0	0	2	2
GO:1904835 dorsal root ganglion morphogenesis	2	0.0313937	0.077	1	Biological Process	GO:1904835	dorsal root ganglion morphogenesis	0.0313937	0.27167	0	0	2	2
GO:1905532 regulation of leucine import across plasma membrane	2	0.0313937	0.077	1	Biological Process	GO:1905532	regulation of leucine import across plasma membrane	0.0313937	0.27167	0	0	2	2
GO:1905533 negative regulation of leucine import across plasma membrane	2	0.0313937	0.077	1	Biological Process	GO:1905533	negative regulation of leucine import across plasma membrane	0.0313937	0.27167	0	0	2	2
GO:1905664 regulation of calcium ion import across plasma membrane	2	0.0313937	0.077	1	Biological Process	GO:1905664	regulation of calcium ion import across plasma membrane	0.0313937	0.27167	0	0	2	2
GO:1990402 embryonic liver development	2	0.0313937	0.077	1	Biological Process	GO:1990402	embryonic liver development	0.0313937	0.27167	0	0	2	2
GO:2000349 negative regulation of CD40 signaling pathway	2	0.0313937	0.077	1	Biological Process	GO:2000349	negative regulation of CD40 signaling pathway	0.0313937	0.27167	0	0	2	2
GO:2000418 positive regulation of eosinophil migration	2	0.0313937	0.077	1	Biological Process	GO:2000418	positive regulation of eosinophil migration	0.0313937	0.27167	0	0	2	2
GO:2000452 regulation of CD8-positive, alpha-beta cytotoxic T cell extravasation	2	0.0313937	0.077	1	Biological Process	GO:2000452	regulation of CD8-positive, alpha-beta cytotoxic T cell extravasation	0.0313937	0.27167	0	0	2	2
GO:2000523 regulation of T cell costimulation	2	0.0313937	0.077	1	Biological Process	GO:2000523	regulation of T cell costimulation	0.0313937	0.27167	0	0	2	2
GO:2000525 positive regulation of T cell costimulation	2	0.0313937	0.077	1	Biological Process	GO:2000525	positive regulation of T cell costimulation	0.0313937	0.27167	0	0	2	2
GO:2000591 positive regulation of metanephric mesenchymal cell migration	2	0.0313937	0.077	1	Biological Process	GO:2000591	positive regulation of metanephric mesenchymal cell migration	0.0313937	0.27167	0	0	2	2
GO:0008013 beta-catenin binding	20	0.0152655	0.763	0.29	Molecular Function	GO:0008013	beta-catenin binding	0.0152655	0.27361	0	0	20	69
GO:0035258 steroid hormone receptor binding	17	0.0152809	0.649	0.304	Molecular Function	GO:0035258	steroid hormone receptor binding	0.0152809	0.27361	0	0	17	56
GO:0003714 transcription corepressor activity	28	0.0154074	1.069	0.267	Molecular Function	GO:0003714	transcription corepressor activity	0.0154074	0.27361	0	0	28	105
GO:0090276 regulation of peptide hormone secretion	27	0.0317038	1.042	0.252	Biological Process	GO:0090276	regulation of peptide hormone secretion	0.0317038	0.274098	0	0	27	107
GO:0046467 membrane lipid biosynthetic process	24	0.032174	0.926	0.258	Biological Process	GO:0046467	membrane lipid biosynthetic process	0.032174	0.277905	0	0	24	93
GO:0051962 positive regulation of nervous system development	66	0.0322287	2.547	0.22	Biological Process	GO:0051962	positive regulation of nervous system development	0.0322287	0.278118	0	0	66	300
GO:0001568 blood vessel development	100	0.0325845	3.86	0.211	Biological Process	GO:0001568	blood vessel development	0.0325845	0.280282	0	0	100	475
GO:0001944 vasculature development	105	0.0325869	4.052	0.21	Biological Process	GO:0001944	vasculature development	0.0325869	0.280282	0	0	105	501
GO:0072358 cardiovascular system development	105	0.0325869	4.052	0.21	Biological Process	GO:0072358	cardiovascular system development	0.0325869	0.280282	0	0	105	501
GO:1901615 organic hydroxy compound metabolic process	63	0.0326778	2.431	0.221	Biological Process	GO:1901615	organic hydroxy compound metabolic process	0.0326778	0.280282	0	0	63	285
GO:0002526 acute inflammatory response	15	0.0326863	0.579	0.288	Biological Process	GO:0002526	acute inflammatory response	0.0326863	0.280282	0	0	15	52
GO:0072091 regulation of stem cell proliferation	15	0.0326863	0.579	0.288	Biological Process	GO:0072091	regulation of stem cell proliferation	0.0326863	0.280282	0	0	15	52
GO:0006664 glycolipid metabolic process	19	0.0327207	0.733	0.271	Biological Process	GO:0006664	glycolipid metabolic process	0.0327207	0.280282	0	0	19	70
GO:1903008 organelle disassembly	19	0.0327207	0.733	0.271	Biological Process	GO:1903008	organelle disassembly	0.0327207	0.280282	0	0	19	70
GO:0022604 regulation of cell morphogenesis	62	0.0328132	2.393	0.221	Biological Process	GO:0022604	regulation of cell morphogenesis	0.0328132	0.280816	0	0	62	280
GO:0007044 cell-substrate junction assembly	17	0.0330451	0.656	0.279	Biological Process	GO:0007044	cell-substrate junction assembly	0.0330451	0.282021	0	0	17	61
GO:0048675 axon extension	17	0.0330451	0.656	0.279	Biological Process	GO:0048675	axon extension	0.0330451	0.282021	0	0	17	61
GO:0071621 granulocyte chemotaxis	17	0.0330451	0.656	0.279	Biological Process	GO:0071621	granulocyte chemotaxis	0.0330451	0.282021	0	0	17	61
GO:1903556 negative regulation of tumor necrosis factor superfamily cytokine production	12	0.0330979	0.463	0.308	Biological Process	GO:1903556	negative regulation of tumor necrosis factor superfamily cytokine production	0.0330979	0.282213	0	0	12	39
GO:0031301 integral component of organelle membrane	27	0.0587287	1.114	0.225	Cellular Component	GO:0031301	integral component of organelle membrane	0.0587287	0.282572	0	0	27	120
GO:0018022 peptidyl-lysine methylation	25	0.0333381	0.965	0.255	Biological Process	GO:0018022	peptidyl-lysine methylation	0.0333381	0.283992	0	0	25	98
GO:0048469 cell maturation	29	0.0333982	1.119	0.248	Biological Process	GO:0048469	cell maturation	0.0333982	0.283992	0	0	29	117
GO:0048771 tissue remodeling	29	0.0333982	1.119	0.248	Biological Process	GO:0048771	tissue remodeling	0.0333982	0.283992	0	0	29	117
GO:0045088 regulation of innate immune response	51	0.0336326	1.968	0.227	Biological Process	GO:0045088	regulation of innate immune response	0.0336326	0.28557	0	0	51	225
GO:0010563 negative regulation of phosphorus metabolic process	85	0.0336761	3.281	0.214	Biological Process	GO:0010563	negative regulation of phosphorus metabolic process	0.0336761	0.28557	0	0	85	398
GO:0045936 negative regulation of phosphate metabolic process	85	0.0336761	3.281	0.214	Biological Process	GO:0045936	negative regulation of phosphate metabolic process	0.0336761	0.28557	0	0	85	398
GO:0031461 cullin-RING ubiquitin ligase complex	26	0.0596574	1.073	0.226	Cellular Component	GO:0031461	cullin-RING ubiquitin ligase complex	0.0596574	0.285868	0	0	26	115
GO:0030182 neuron differentiation	163	0.0337645	6.291	0.202	Biological Process	GO:0030182	neuron differentiation	0.0337645	0.28606	0	0	163	807
GO:0030665 clathrin-coated vesicle membrane	7	0.0602633	0.289	0.318	Cellular Component	GO:0030665	clathrin-coated vesicle membrane	0.0602633	0.286434	0	0	7	22
GO:0036452 ESCRT complex	7	0.0602633	0.289	0.318	Cellular Component	GO:0036452	ESCRT complex	0.0602633	0.286434	0	0	7	22
GO:0007017 microtubule-based process	119	0.033961	4.593	0.207	Biological Process	GO:0007017	microtubule-based process	0.033961	0.287462	0	0	119	575
GO:0001224 RNA polymerase II transcription cofactor binding	8	0.016659	0.305	0.4	Molecular Function	GO:0001224	RNA polymerase II transcription cofactor binding	0.016659	0.287515	0	0	8	20
GO:0004407 histone deacetylase activity	8	0.016659	0.305	0.4	Molecular Function	GO:0004407	histone deacetylase activity	0.016659	0.287515	0	0	8	20
GO:0030215 semaphorin receptor binding	8	0.016659	0.305	0.4	Molecular Function	GO:0030215	semaphorin receptor binding	0.016659	0.287515	0	0	8	20
GO:0016817 hydrolase activity, acting on acid anhydrides	146	0.016865	5.573	0.209	Molecular Function	GO:0016817	hydrolase activity, acting on acid anhydrides	0.016865	0.287515	0	0	146	697
GO:0016818 hydrolase activity, acting on acid anhydrides, in phosphorus-containing anhydrides	146	0.016865	5.573	0.209	Molecular Function	GO:0016818	hydrolase activity, acting on acid anhydrides, in phosphorus-containing anhydrides	0.016865	0.287515	0	0	146	697
GO:0010810 regulation of cell-substrate adhesion	36	0.0340343	1.389	0.238	Biological Process	GO:0010810	regulation of cell-substrate adhesion	0.0340343	0.28782	0	0	36	151
GO:0097529 myeloid leukocyte migration	30	0.0341317	1.158	0.246	Biological Process	GO:0097529	myeloid leukocyte migration	0.0341317	0.288381	0	0	30	122
GO:0005682 U5 snRNP	3	0.0621918	0.124	0.5	Cellular Component	GO:0005682	U5 snRNP	0.0621918	0.289735	0	0	3	6
GO:0014731 spectrin-associated cytoskeleton	3	0.0621918	0.124	0.5	Cellular Component	GO:0014731	spectrin-associated cytoskeleton	0.0621918	0.289735	0	0	3	6
GO:0030670 phagocytic vesicle membrane	3	0.0621918	0.124	0.5	Cellular Component	GO:0030670	phagocytic vesicle membrane	0.0621918	0.289735	0	0	3	6
GO:0031931 TORC1 complex	3	0.0621918	0.124	0.5	Cellular Component	GO:0031931	TORC1 complex	0.0621918	0.289735	0	0	3	6
GO:1990531 phospholipid-translocating ATPase complex	3	0.0621918	0.124	0.5	Cellular Component	GO:1990531	phospholipid-translocating ATPase complex	0.0621918	0.289735	0	0	3	6
GO:0033673 negative regulation of kinase activity	37	0.0344002	1.428	0.237	Biological Process	GO:0033673	negative regulation of kinase activity	0.0344002	0.290387	0	0	37	156
GO:0051347 positive regulation of transferase activity	82	0.0345349	3.165	0.214	Biological Process	GO:0051347	positive regulation of transferase activity	0.0345349	0.291259	0	0	82	383
GO:0016125 sterol metabolic process	20	0.0346093	0.772	0.267	Biological Process	GO:0016125	sterol metabolic process	0.0346093	0.291622	0	0	20	75
GO:0044089 positive regulation of cellular component biogenesis	81	0.0348203	3.126	0.214	Biological Process	GO:0044089	positive regulation of cellular component biogenesis	0.0348203	0.292461	0	0	81	378
GO:0043299 leukocyte degranulation	11	0.0348347	0.425	0.314	Biological Process	GO:0043299	leukocyte degranulation	0.0348347	0.292461	0	0	11	35
GO:0043470 regulation of carbohydrate catabolic process	11	0.0348347	0.425	0.314	Biological Process	GO:0043470	regulation of carbohydrate catabolic process	0.0348347	0.292461	0	0	11	35
GO:0048806 genitalia development	11	0.0348347	0.425	0.314	Biological Process	GO:0048806	genitalia development	0.0348347	0.292461	0	0	11	35
GO:0044271 cellular nitrogen compound biosynthetic process	645	0.0349812	24.894	0.188	Biological Process	GO:0044271	cellular nitrogen compound biosynthetic process	0.0349812	0.293402	0	0	645	3436
GO:0048708 astrocyte differentiation	14	0.0350099	0.54	0.292	Biological Process	GO:0048708	astrocyte differentiation	0.0350099	0.293402	0	0	14	48
GO:0071219 cellular response to molecule of bacterial origin	27	0.0353617	1.042	0.25	Biological Process	GO:0071219	cellular response to molecule of bacterial origin	0.0353617	0.295716	0	0	27	108
GO:0006022 aminoglycan metabolic process	18	0.0353815	0.695	0.273	Biological Process	GO:0006022	aminoglycan metabolic process	0.0353815	0.295716	0	0	18	66
GO:0031047 gene silencing by RNA	18	0.0353815	0.695	0.273	Biological Process	GO:0031047	gene silencing by RNA	0.0353815	0.295716	0	0	18	66
GO:0002366 leukocyte activation involved in immune response	41	0.0354756	1.582	0.233	Biological Process	GO:0002366	leukocyte activation involved in immune response	0.0354756	0.296235	0	0	41	176
GO:0009898 cytoplasmic side of plasma membrane	20	0.0640976	0.825	0.235	Cellular Component	GO:0009898	cytoplasmic side of plasma membrane	0.0640976	0.297433	0	0	20	85
GO:0001222 transcription corepressor binding	9	0.017925	0.344	0.375	Molecular Function	GO:0001222	transcription corepressor binding	0.017925	0.298423	0	0	9	24
GO:0005520 insulin-like growth factor binding	9	0.017925	0.344	0.375	Molecular Function	GO:0005520	insulin-like growth factor binding	0.017925	0.298423	0	0	9	24
GO:0046875 ephrin receptor binding	9	0.017925	0.344	0.375	Molecular Function	GO:0046875	ephrin receptor binding	0.017925	0.298423	0	0	9	24
GO:1901135 carbohydrate derivative metabolic process	148	0.0358084	5.712	0.203	Biological Process	GO:1901135	carbohydrate derivative metabolic process	0.0358084	0.298746	0	0	148	729
GO:0032692 negative regulation of interleukin-1 production	6	0.0360316	0.232	0.4	Biological Process	GO:0032692	negative regulation of interleukin-1 production	0.0360316	0.298998	0	0	6	15
GO:0035458 cellular response to interferon-beta	6	0.0360316	0.232	0.4	Biological Process	GO:0035458	cellular response to interferon-beta	0.0360316	0.298998	0	0	6	15
GO:0045683 negative regulation of epidermis development	6	0.0360316	0.232	0.4	Biological Process	GO:0045683	negative regulation of epidermis development	0.0360316	0.298998	0	0	6	15
GO:0045737 positive regulation of cyclin-dependent protein serine/threonine kinase activity	6	0.0360316	0.232	0.4	Biological Process	GO:0045737	positive regulation of cyclin-dependent protein serine/threonine kinase activity	0.0360316	0.298998	0	0	6	15
GO:0048535 lymph node development	6	0.0360316	0.232	0.4	Biological Process	GO:0048535	lymph node development	0.0360316	0.298998	0	0	6	15
GO:1901385 regulation of voltage-gated calcium channel activity	6	0.0360316	0.232	0.4	Biological Process	GO:1901385	regulation of voltage-gated calcium channel activity	0.0360316	0.298998	0	0	6	15
GO:0030674 protein binding, bridging	22	0.0181454	0.84	0.278	Molecular Function	GO:0030674	protein binding, bridging	0.0181454	0.299752	0	0	22	79
GO:0030509 BMP signaling pathway	28	0.0362349	1.081	0.248	Biological Process	GO:0030509	BMP signaling pathway	0.0362349	0.300149	0	0	28	113
GO:0060538 skeletal muscle organ development	28	0.0362349	1.081	0.248	Biological Process	GO:0060538	skeletal muscle organ development	0.0362349	0.300149	0	0	28	113
GO:0001678 cellular glucose homeostasis	21	0.036324	0.81	0.263	Biological Process	GO:0001678	cellular glucose homeostasis	0.036324	0.300619	0	0	21	80
GO:0010517 regulation of phospholipase activity	10	0.0363949	0.386	0.323	Biological Process	GO:0010517	regulation of phospholipase activity	0.0363949	0.30067	0	0	10	31
GO:0031018 endocrine pancreas development	10	0.0363949	0.386	0.323	Biological Process	GO:0031018	endocrine pancreas development	0.0363949	0.30067	0	0	10	31
GO:0030125 clathrin vesicle coat	6	0.0650534	0.248	0.333	Cellular Component	GO:0030125	clathrin vesicle coat	0.0650534	0.30068	0	0	6	18
GO:0042578 phosphoric ester hydrolase activity	68	0.0183686	2.595	0.227	Molecular Function	GO:0042578	phosphoric ester hydrolase activity	0.0183686	0.301103	0	0	68	300
GO:0015711 organic anion transport	63	0.0371813	2.431	0.22	Biological Process	GO:0015711	organic anion transport	0.0371813	0.302866	0	0	63	287
GO:0007420 brain development	86	0.0371934	3.319	0.212	Biological Process	GO:0007420	brain development	0.0371934	0.302866	0	0	86	405
GO:0048514 blood vessel morphogenesis	86	0.0371934	3.319	0.212	Biological Process	GO:0048514	blood vessel morphogenesis	0.0371934	0.302866	0	0	86	405
GO:0006754 ATP biosynthetic process	25	0.0373375	0.965	0.253	Biological Process	GO:0006754	ATP biosynthetic process	0.0373375	0.302866	0	0	25	99
GO:0002066 columnar/cuboidal epithelial cell development	13	0.037425	0.502	0.295	Biological Process	GO:0002066	columnar/cuboidal epithelial cell development	0.037425	0.302866	0	0	13	44
GO:0050776 regulation of immune response	110	0.0374393	4.245	0.208	Biological Process	GO:0050776	regulation of immune response	0.0374393	0.302866	0	0	110	530
GO:0010467 gene expression	729	0.0374441	28.136	0.187	Biological Process	GO:0010467	gene expression	0.0374441	0.302866	0	0	729	3905
GO:0034341 response to interferon-gamma	19	0.037496	0.733	0.268	Biological Process	GO:0034341	response to interferon-gamma	0.037496	0.302866	0	0	19	71
GO:1903509 liposaccharide metabolic process	19	0.037496	0.733	0.268	Biological Process	GO:1903509	liposaccharide metabolic process	0.037496	0.302866	0	0	19	71
GO:0040019 positive regulation of embryonic development	9	0.037625	0.347	0.333	Biological Process	GO:0040019	positive regulation of embryonic development	0.037625	0.302866	0	0	9	27
GO:0042181 ketone biosynthetic process	9	0.037625	0.347	0.333	Biological Process	GO:0042181	ketone biosynthetic process	0.037625	0.302866	0	0	9	27
GO:0048873 homeostasis of number of cells within a tissue	9	0.037625	0.347	0.333	Biological Process	GO:0048873	homeostasis of number of cells within a tissue	0.037625	0.302866	0	0	9	27
GO:0000244 spliceosomal tri-snRNP complex assembly	4	0.0376709	0.154	0.5	Biological Process	GO:0000244	spliceosomal tri-snRNP complex assembly	0.0376709	0.302866	0	0	4	8
GO:0006000 fructose metabolic process	4	0.0376709	0.154	0.5	Biological Process	GO:0006000	fructose metabolic process	0.0376709	0.302866	0	0	4	8
GO:0010452 histone H3-K36 methylation	4	0.0376709	0.154	0.5	Biological Process	GO:0010452	histone H3-K36 methylation	0.0376709	0.302866	0	0	4	8
GO:0010889 regulation of sequestering of triglyceride	4	0.0376709	0.154	0.5	Biological Process	GO:0010889	regulation of sequestering of triglyceride	0.0376709	0.302866	0	0	4	8
GO:0016188 synaptic vesicle maturation	4	0.0376709	0.154	0.5	Biological Process	GO:0016188	synaptic vesicle maturation	0.0376709	0.302866	0	0	4	8
GO:0016559 peroxisome fission	4	0.0376709	0.154	0.5	Biological Process	GO:0016559	peroxisome fission	0.0376709	0.302866	0	0	4	8
GO:0031666 positive regulation of lipopolysaccharide-mediated signaling pathway	4	0.0376709	0.154	0.5	Biological Process	GO:0031666	positive regulation of lipopolysaccharide-mediated signaling pathway	0.0376709	0.302866	0	0	4	8
GO:0033079 immature T cell proliferation	4	0.0376709	0.154	0.5	Biological Process	GO:0033079	immature T cell proliferation	0.0376709	0.302866	0	0	4	8
GO:0033083 regulation of immature T cell proliferation	4	0.0376709	0.154	0.5	Biological Process	GO:0033083	regulation of immature T cell proliferation	0.0376709	0.302866	0	0	4	8
GO:0045136 development of secondary sexual characteristics	4	0.0376709	0.154	0.5	Biological Process	GO:0045136	development of secondary sexual characteristics	0.0376709	0.302866	0	0	4	8
GO:0045945 positive regulation of transcription by RNA polymerase III	4	0.0376709	0.154	0.5	Biological Process	GO:0045945	positive regulation of transcription by RNA polymerase III	0.0376709	0.302866	0	0	4	8
GO:0045989 positive regulation of striated muscle contraction	4	0.0376709	0.154	0.5	Biological Process	GO:0045989	positive regulation of striated muscle contraction	0.0376709	0.302866	0	0	4	8
GO:0070933 histone H4 deacetylation	4	0.0376709	0.154	0.5	Biological Process	GO:0070933	histone H4 deacetylation	0.0376709	0.302866	0	0	4	8
GO:0086013 membrane repolarization during cardiac muscle cell action potential	4	0.0376709	0.154	0.5	Biological Process	GO:0086013	membrane repolarization during cardiac muscle cell action potential	0.0376709	0.302866	0	0	4	8
GO:1900262 regulation of DNA-directed DNA polymerase activity	4	0.0376709	0.154	0.5	Biological Process	GO:1900262	regulation of DNA-directed DNA polymerase activity	0.0376709	0.302866	0	0	4	8
GO:1900264 positive regulation of DNA-directed DNA polymerase activity	4	0.0376709	0.154	0.5	Biological Process	GO:1900264	positive regulation of DNA-directed DNA polymerase activity	0.0376709	0.302866	0	0	4	8
GO:2000009 negative regulation of protein localization to cell surface	4	0.0376709	0.154	0.5	Biological Process	GO:2000009	negative regulation of protein localization to cell surface	0.0376709	0.302866	0	0	4	8
GO:2000508 regulation of dendritic cell chemotaxis	4	0.0376709	0.154	0.5	Biological Process	GO:2000508	regulation of dendritic cell chemotaxis	0.0376709	0.302866	0	0	4	8
GO:2000510 positive regulation of dendritic cell chemotaxis	4	0.0376709	0.154	0.5	Biological Process	GO:2000510	positive regulation of dendritic cell chemotaxis	0.0376709	0.302866	0	0	4	8
GO:0006688 glycosphingolipid biosynthetic process	7	0.0379715	0.27	0.368	Biological Process	GO:0006688	glycosphingolipid biosynthetic process	0.0379715	0.303968	0	0	7	19
GO:0010712 regulation of collagen metabolic process	7	0.0379715	0.27	0.368	Biological Process	GO:0010712	regulation of collagen metabolic process	0.0379715	0.303968	0	0	7	19
GO:0044331 cell-cell adhesion mediated by cadherin	7	0.0379715	0.27	0.368	Biological Process	GO:0044331	cell-cell adhesion mediated by cadherin	0.0379715	0.303968	0	0	7	19
GO:0072202 cell differentiation involved in metanephros development	7	0.0379715	0.27	0.368	Biological Process	GO:0072202	cell differentiation involved in metanephros development	0.0379715	0.303968	0	0	7	19
GO:0098810 neurotransmitter reuptake	7	0.0379715	0.27	0.368	Biological Process	GO:0098810	neurotransmitter reuptake	0.0379715	0.303968	0	0	7	19
GO:0042110 T cell activation	69	0.038128	2.663	0.217	Biological Process	GO:0042110	T cell activation	0.038128	0.304879	0	0	69	318
GO:0001942 hair follicle development	17	0.0382572	0.656	0.274	Biological Process	GO:0001942	hair follicle development	0.0382572	0.304879	0	0	17	62
GO:0048259 regulation of receptor-mediated endocytosis	17	0.0382572	0.656	0.274	Biological Process	GO:0048259	regulation of receptor-mediated endocytosis	0.0382572	0.304879	0	0	17	62
GO:2000177 regulation of neural precursor cell proliferation	17	0.0382572	0.656	0.274	Biological Process	GO:2000177	regulation of neural precursor cell proliferation	0.0382572	0.304879	0	0	17	62
GO:0010464 regulation of mesenchymal cell proliferation	8	0.0382821	0.309	0.348	Biological Process	GO:0010464	regulation of mesenchymal cell proliferation	0.0382821	0.304879	0	0	8	23
GO:1902692 regulation of neuroblast proliferation	8	0.0382821	0.309	0.348	Biological Process	GO:1902692	regulation of neuroblast proliferation	0.0382821	0.304879	0	0	8	23
GO:0006909 phagocytosis	31	0.0383742	1.196	0.242	Biological Process	GO:0006909	phagocytosis	0.0383742	0.305351	0	0	31	128
GO:0006816 calcium ion transport	55	0.0384921	2.123	0.223	Biological Process	GO:0006816	calcium ion transport	0.0384921	0.306027	0	0	55	247
GO:0006082 organic acid metabolic process	127	0.0387086	4.902	0.205	Biological Process	GO:0006082	organic acid metabolic process	0.0387086	0.307485	0	0	127	620
GO:0000904 cell morphogenesis involved in differentiation	92	0.0389938	3.551	0.211	Biological Process	GO:0000904	cell morphogenesis involved in differentiation	0.0389938	0.309487	0	0	92	437
GO:0008305 integrin complex	8	0.0674446	0.33	0.296	Cellular Component	GO:0008305	integrin complex	0.0674446	0.310302	0	0	8	27
GO:0098552 side of membrane	57	0.0685328	2.351	0.201	Cellular Component	GO:0098552	side of membrane	0.0685328	0.310302	0	0	57	283
GO:0005865 striated muscle thin filament	4	0.0695861	0.165	0.4	Cellular Component	GO:0005865	striated muscle thin filament	0.0695861	0.310302	0	0	4	10
GO:0044295 axonal growth cone	4	0.0695861	0.165	0.4	Cellular Component	GO:0044295	axonal growth cone	0.0695861	0.310302	0	0	4	10
GO:0070161 anchoring junction	40	0.0697354	1.65	0.209	Cellular Component	GO:0070161	anchoring junction	0.0697354	0.310302	0	0	40	191
GO:0030532 small nuclear ribonucleoprotein complex	12	0.0698617	0.495	0.261	Cellular Component	GO:0030532	small nuclear ribonucleoprotein complex	0.0698617	0.310302	0	0	12	46
GO:0031966 mitochondrial membrane	63	0.0723005	2.599	0.199	Cellular Component	GO:0031966	mitochondrial membrane	0.0723005	0.310302	0	0	63	317
GO:0032153 cell division site	9	0.0725511	0.371	0.281	Cellular Component	GO:0032153	cell division site	0.0725511	0.310302	0	0	9	32
GO:0032155 cell division site part	9	0.0725511	0.371	0.281	Cellular Component	GO:0032155	cell division site part	0.0725511	0.310302	0	0	9	32
GO:0005903 brush border	15	0.0725871	0.619	0.246	Cellular Component	GO:0005903	brush border	0.0725871	0.310302	0	0	15	61
GO:0000120 RNA polymerase I transcription factor complex	2	0.0740073	0.083	0.667	Cellular Component	GO:0000120	RNA polymerase I transcription factor complex	0.0740073	0.310302	0	0	2	3
GO:0000814 ESCRT II complex	2	0.0740073	0.083	0.667	Cellular Component	GO:0000814	ESCRT II complex	0.0740073	0.310302	0	0	2	3
GO:0005853 eukaryotic translation elongation factor 1 complex	2	0.0740073	0.083	0.667	Cellular Component	GO:0005853	eukaryotic translation elongation factor 1 complex	0.0740073	0.310302	0	0	2	3
GO:0031523 Myb complex	2	0.0740073	0.083	0.667	Cellular Component	GO:0031523	Myb complex	0.0740073	0.310302	0	0	2	3
GO:0033093 Weibel-Palade body	2	0.0740073	0.083	0.667	Cellular Component	GO:0033093	Weibel-Palade body	0.0740073	0.310302	0	0	2	3
GO:0033106 cis-Golgi network membrane	2	0.0740073	0.083	0.667	Cellular Component	GO:0033106	cis-Golgi network membrane	0.0740073	0.310302	0	0	2	3
GO:0070110 ciliary neurotrophic factor receptor complex	2	0.0740073	0.083	0.667	Cellular Component	GO:0070110	ciliary neurotrophic factor receptor complex	0.0740073	0.310302	0	0	2	3
GO:0090498 extrinsic component of Golgi membrane	2	0.0740073	0.083	0.667	Cellular Component	GO:0090498	extrinsic component of Golgi membrane	0.0740073	0.310302	0	0	2	3
GO:0097129 cyclin D2-CDK4 complex	2	0.0740073	0.083	0.667	Cellular Component	GO:0097129	cyclin D2-CDK4 complex	0.0740073	0.310302	0	0	2	3
GO:0097136 Bcl-2 family protein complex	2	0.0740073	0.083	0.667	Cellular Component	GO:0097136	Bcl-2 family protein complex	0.0740073	0.310302	0	0	2	3
GO:0097208 alveolar lamellar body	2	0.0740073	0.083	0.667	Cellular Component	GO:0097208	alveolar lamellar body	0.0740073	0.310302	0	0	2	3
GO:0097227 sperm annulus	2	0.0740073	0.083	0.667	Cellular Component	GO:0097227	sperm annulus	0.0740073	0.310302	0	0	2	3
GO:0097413 Lewy body	2	0.0740073	0.083	0.667	Cellular Component	GO:0097413	Lewy body	0.0740073	0.310302	0	0	2	3
GO:0097450 astrocyte end-foot	2	0.0740073	0.083	0.667	Cellular Component	GO:0097450	astrocyte end-foot	0.0740073	0.310302	0	0	2	3
GO:1905721 mitotic spindle astral microtubule end	2	0.0740073	0.083	0.667	Cellular Component	GO:1905721	mitotic spindle astral microtubule end	0.0740073	0.310302	0	0	2	3
GO:1990124 messenger ribonucleoprotein complex	2	0.0740073	0.083	0.667	Cellular Component	GO:1990124	messenger ribonucleoprotein complex	0.0740073	0.310302	0	0	2	3
GO:0006814 sodium ion transport	27	0.0393284	1.042	0.248	Biological Process	GO:0006814	sodium ion transport	0.0393284	0.311344	0	0	27	109
GO:0016482 cytosolic transport	27	0.0393284	1.042	0.248	Biological Process	GO:0016482	cytosolic transport	0.0393284	0.311344	0	0	27	109
GO:0030073 insulin secretion	27	0.0393284	1.042	0.248	Biological Process	GO:0030073	insulin secretion	0.0393284	0.311344	0	0	27	109
GO:0034332 adherens junction organization	20	0.0394045	0.772	0.263	Biological Process	GO:0034332	adherens junction organization	0.0394045	0.311681	0	0	20	76
GO:0015379 potassium:chloride symporter activity	3	0.0196079	0.115	0.75	Molecular Function	GO:0015379	potassium:chloride symporter activity	0.0196079	0.314169	0	0	3	4
GO:0031701 angiotensin receptor binding	3	0.0196079	0.115	0.75	Molecular Function	GO:0031701	angiotensin receptor binding	0.0196079	0.314169	0	0	3	4
GO:0098519 nucleotide phosphatase activity, acting on free nucleotides	3	0.0196079	0.115	0.75	Molecular Function	GO:0098519	nucleotide phosphatase activity, acting on free nucleotides	0.0196079	0.314169	0	0	3	4
GO:0002228 natural killer cell mediated immunity	12	0.039901	0.463	0.3	Biological Process	GO:0002228	natural killer cell mediated immunity	0.039901	0.314804	0	0	12	40
GO:0050435 amyloid-beta metabolic process	12	0.039901	0.463	0.3	Biological Process	GO:0050435	amyloid-beta metabolic process	0.039901	0.314804	0	0	12	40
GO:0061951 establishment of protein localization to plasma membrane	12	0.039901	0.463	0.3	Biological Process	GO:0061951	establishment of protein localization to plasma membrane	0.039901	0.314804	0	0	12	40
GO:0017110 nucleoside-diphosphatase activity	5	0.0204349	0.191	0.5	Molecular Function	GO:0017110	nucleoside-diphosphatase activity	0.0204349	0.31495	0	0	5	10
GO:0070696 transmembrane receptor protein serine/threonine kinase binding	5	0.0204349	0.191	0.5	Molecular Function	GO:0070696	transmembrane receptor protein serine/threonine kinase binding	0.0204349	0.31495	0	0	5	10
GO:1901611 phosphatidylglycerol binding	5	0.0204349	0.191	0.5	Molecular Function	GO:1901611	phosphatidylglycerol binding	0.0204349	0.31495	0	0	5	10
GO:0016747 transferase activity, transferring acyl groups other than amino-acyl groups	41	0.0208419	1.565	0.243	Molecular Function	GO:0016747	transferase activity, transferring acyl groups other than amino-acyl groups	0.0208419	0.31495	0	0	41	169
GO:0070530 K63-linked polyubiquitin modification-dependent protein binding	7	0.0208786	0.267	0.412	Molecular Function	GO:0070530	K63-linked polyubiquitin modification-dependent protein binding	0.0208786	0.31495	0	0	7	17
GO:0045309 protein phosphorylated amino acid binding	13	0.022212	0.496	0.317	Molecular Function	GO:0045309	protein phosphorylated amino acid binding	0.022212	0.31495	0	0	13	41
GO:0030246 carbohydrate binding	28	0.0222598	1.069	0.259	Molecular Function	GO:0030246	carbohydrate binding	0.0222598	0.31495	0	0	28	108
GO:0004708 MAP kinase kinase activity	4	0.022317	0.153	0.571	Molecular Function	GO:0004708	MAP kinase kinase activity	0.022317	0.31495	0	0	4	7
GO:0005165 neurotrophin receptor binding	4	0.022317	0.153	0.571	Molecular Function	GO:0005165	neurotrophin receptor binding	0.022317	0.31495	0	0	4	7
GO:0015280 ligand-gated sodium channel activity	4	0.022317	0.153	0.571	Molecular Function	GO:0015280	ligand-gated sodium channel activity	0.022317	0.31495	0	0	4	7
GO:0016832 aldehyde-lyase activity	4	0.022317	0.153	0.571	Molecular Function	GO:0016832	aldehyde-lyase activity	0.022317	0.31495	0	0	4	7
GO:0019211 phosphatase activator activity	4	0.022317	0.153	0.571	Molecular Function	GO:0019211	phosphatase activator activity	0.022317	0.31495	0	0	4	7
GO:0019992 diacylglycerol binding	4	0.022317	0.153	0.571	Molecular Function	GO:0019992	diacylglycerol binding	0.022317	0.31495	0	0	4	7
GO:0030548 acetylcholine receptor regulator activity	4	0.022317	0.153	0.571	Molecular Function	GO:0030548	acetylcholine receptor regulator activity	0.022317	0.31495	0	0	4	7
GO:0043560 insulin receptor substrate binding	4	0.022317	0.153	0.571	Molecular Function	GO:0043560	insulin receptor substrate binding	0.022317	0.31495	0	0	4	7
GO:0070016 armadillo repeat domain binding	4	0.022317	0.153	0.571	Molecular Function	GO:0070016	armadillo repeat domain binding	0.022317	0.31495	0	0	4	7
GO:0070700 BMP receptor binding	4	0.022317	0.153	0.571	Molecular Function	GO:0070700	BMP receptor binding	0.022317	0.31495	0	0	4	7
GO:0099602 neurotransmitter receptor regulator activity	4	0.022317	0.153	0.571	Molecular Function	GO:0099602	neurotransmitter receptor regulator activity	0.022317	0.31495	0	0	4	7
GO:0048871 multicellular organismal homeostasis	69	0.0404719	2.663	0.216	Biological Process	GO:0048871	multicellular organismal homeostasis	0.0404719	0.316179	0	0	69	319
GO:0014013 regulation of gliogenesis	18	0.0406323	0.695	0.269	Biological Process	GO:0014013	regulation of gliogenesis	0.0406323	0.316179	0	0	18	67
GO:0051261 protein depolymerization	18	0.0406323	0.695	0.269	Biological Process	GO:0051261	protein depolymerization	0.0406323	0.316179	0	0	18	67
GO:0002791 regulation of peptide secretion	38	0.0412052	1.467	0.233	Biological Process	GO:0002791	regulation of peptide secretion	0.0412052	0.316179	0	0	38	163
GO:0001817 regulation of cytokine production	101	0.0412192	3.898	0.208	Biological Process	GO:0001817	regulation of cytokine production	0.0412192	0.316179	0	0	101	485
GO:0030808 regulation of nucleotide biosynthetic process	14	0.041284	0.54	0.286	Biological Process	GO:0030808	regulation of nucleotide biosynthetic process	0.041284	0.316179	0	0	14	49
GO:1900371 regulation of purine nucleotide biosynthetic process	14	0.041284	0.54	0.286	Biological Process	GO:1900371	regulation of purine nucleotide biosynthetic process	0.041284	0.316179	0	0	14	49
GO:0030203 glycosaminoglycan metabolic process	16	0.0413621	0.618	0.276	Biological Process	GO:0030203	glycosaminoglycan metabolic process	0.0413621	0.316179	0	0	16	58
GO:0035082 axoneme assembly	16	0.0413621	0.618	0.276	Biological Process	GO:0035082	axoneme assembly	0.0413621	0.316179	0	0	16	58
GO:1901137 carbohydrate derivative biosynthetic process	91	0.0414277	3.512	0.21	Biological Process	GO:1901137	carbohydrate derivative biosynthetic process	0.0414277	0.316179	0	0	91	433
GO:0034612 response to tumor necrosis factor	30	0.041618	1.158	0.242	Biological Process	GO:0034612	response to tumor necrosis factor	0.041618	0.316179	0	0	30	124
GO:0090090 negative regulation of canonical Wnt signaling pathway	25	0.0416838	0.965	0.25	Biological Process	GO:0090090	negative regulation of canonical Wnt signaling pathway	0.0416838	0.316179	0	0	25	100
GO:0006066 alcohol metabolic process	42	0.0418558	1.621	0.23	Biological Process	GO:0006066	alcohol metabolic process	0.0418558	0.316179	0	0	42	183
GO:0003097 renal water transport	3	0.0418783	0.116	0.6	Biological Process	GO:0003097	renal water transport	0.0418783	0.316179	0	0	3	5
GO:0006498 N-terminal protein lipidation	3	0.0418783	0.116	0.6	Biological Process	GO:0006498	N-terminal protein lipidation	0.0418783	0.316179	0	0	3	5
GO:0007190 activation of adenylate cyclase activity	3	0.0418783	0.116	0.6	Biological Process	GO:0007190	activation of adenylate cyclase activity	0.0418783	0.316179	0	0	3	5
GO:0010511 regulation of phosphatidylinositol biosynthetic process	3	0.0418783	0.116	0.6	Biological Process	GO:0010511	regulation of phosphatidylinositol biosynthetic process	0.0418783	0.316179	0	0	3	5
GO:0010752 regulation of cGMP-mediated signaling	3	0.0418783	0.116	0.6	Biological Process	GO:0010752	regulation of cGMP-mediated signaling	0.0418783	0.316179	0	0	3	5
GO:0014041 regulation of neuron maturation	3	0.0418783	0.116	0.6	Biological Process	GO:0014041	regulation of neuron maturation	0.0418783	0.316179	0	0	3	5
GO:0021562 vestibulocochlear nerve development	3	0.0418783	0.116	0.6	Biological Process	GO:0021562	vestibulocochlear nerve development	0.0418783	0.316179	0	0	3	5
GO:0021636 trigeminal nerve morphogenesis	3	0.0418783	0.116	0.6	Biological Process	GO:0021636	trigeminal nerve morphogenesis	0.0418783	0.316179	0	0	3	5
GO:0021637 trigeminal nerve structural organization	3	0.0418783	0.116	0.6	Biological Process	GO:0021637	trigeminal nerve structural organization	0.0418783	0.316179	0	0	3	5
GO:0021855 hypothalamus cell migration	3	0.0418783	0.116	0.6	Biological Process	GO:0021855	hypothalamus cell migration	0.0418783	0.316179	0	0	3	5
GO:0030952 establishment or maintenance of cytoskeleton polarity	3	0.0418783	0.116	0.6	Biological Process	GO:0030952	establishment or maintenance of cytoskeleton polarity	0.0418783	0.316179	0	0	3	5
GO:0032075 positive regulation of nuclease activity	3	0.0418783	0.116	0.6	Biological Process	GO:0032075	positive regulation of nuclease activity	0.0418783	0.316179	0	0	3	5
GO:0032471 negative regulation of endoplasmic reticulum calcium ion concentration	3	0.0418783	0.116	0.6	Biological Process	GO:0032471	negative regulation of endoplasmic reticulum calcium ion concentration	0.0418783	0.316179	0	0	3	5
GO:0032534 regulation of microvillus assembly	3	0.0418783	0.116	0.6	Biological Process	GO:0032534	regulation of microvillus assembly	0.0418783	0.316179	0	0	3	5
GO:0035090 maintenance of apical/basal cell polarity	3	0.0418783	0.116	0.6	Biological Process	GO:0035090	maintenance of apical/basal cell polarity	0.0418783	0.316179	0	0	3	5
GO:0035280 miRNA loading onto RISC involved in gene silencing by miRNA	3	0.0418783	0.116	0.6	Biological Process	GO:0035280	miRNA loading onto RISC involved in gene silencing by miRNA	0.0418783	0.316179	0	0	3	5
GO:0035655 interleukin-18-mediated signaling pathway	3	0.0418783	0.116	0.6	Biological Process	GO:0035655	interleukin-18-mediated signaling pathway	0.0418783	0.316179	0	0	3	5
GO:0036289 peptidyl-serine autophosphorylation	3	0.0418783	0.116	0.6	Biological Process	GO:0036289	peptidyl-serine autophosphorylation	0.0418783	0.316179	0	0	3	5
GO:0044381 glucose import in response to insulin stimulus	3	0.0418783	0.116	0.6	Biological Process	GO:0044381	glucose import in response to insulin stimulus	0.0418783	0.316179	0	0	3	5
GO:0044691 tooth eruption	3	0.0418783	0.116	0.6	Biological Process	GO:0044691	tooth eruption	0.0418783	0.316179	0	0	3	5
GO:0045199 maintenance of epithelial cell apical/basal polarity	3	0.0418783	0.116	0.6	Biological Process	GO:0045199	maintenance of epithelial cell apical/basal polarity	0.0418783	0.316179	0	0	3	5
GO:0045988 negative regulation of striated muscle contraction	3	0.0418783	0.116	0.6	Biological Process	GO:0045988	negative regulation of striated muscle contraction	0.0418783	0.316179	0	0	3	5
GO:0048312 intracellular distribution of mitochondria	3	0.0418783	0.116	0.6	Biological Process	GO:0048312	intracellular distribution of mitochondria	0.0418783	0.316179	0	0	3	5
GO:0051458 corticotropin secretion	3	0.0418783	0.116	0.6	Biological Process	GO:0051458	corticotropin secretion	0.0418783	0.316179	0	0	3	5
GO:0051956 negative regulation of amino acid transport	3	0.0418783	0.116	0.6	Biological Process	GO:0051956	negative regulation of amino acid transport	0.0418783	0.316179	0	0	3	5
GO:0060666 dichotomous subdivision of terminal units involved in salivary gland branching	3	0.0418783	0.116	0.6	Biological Process	GO:0060666	dichotomous subdivision of terminal units involved in salivary gland branching	0.0418783	0.316179	0	0	3	5
GO:0060684 epithelial-mesenchymal cell signaling	3	0.0418783	0.116	0.6	Biological Process	GO:0060684	epithelial-mesenchymal cell signaling	0.0418783	0.316179	0	0	3	5
GO:0061038 uterus morphogenesis	3	0.0418783	0.116	0.6	Biological Process	GO:0061038	uterus morphogenesis	0.0418783	0.316179	0	0	3	5
GO:0061518 microglial cell proliferation	3	0.0418783	0.116	0.6	Biological Process	GO:0061518	microglial cell proliferation	0.0418783	0.316179	0	0	3	5
GO:0070072 vacuolar proton-transporting V-type ATPase complex assembly	3	0.0418783	0.116	0.6	Biological Process	GO:0070072	vacuolar proton-transporting V-type ATPase complex assembly	0.0418783	0.316179	0	0	3	5
GO:0071351 cellular response to interleukin-18	3	0.0418783	0.116	0.6	Biological Process	GO:0071351	cellular response to interleukin-18	0.0418783	0.316179	0	0	3	5
GO:0071838 cell proliferation in bone marrow	3	0.0418783	0.116	0.6	Biological Process	GO:0071838	cell proliferation in bone marrow	0.0418783	0.316179	0	0	3	5
GO:0097503 sialylation	3	0.0418783	0.116	0.6	Biological Process	GO:0097503	sialylation	0.0418783	0.316179	0	0	3	5
GO:0098598 learned vocalization behavior or vocal learning	3	0.0418783	0.116	0.6	Biological Process	GO:0098598	learned vocalization behavior or vocal learning	0.0418783	0.316179	0	0	3	5
GO:0098703 calcium ion import across plasma membrane	3	0.0418783	0.116	0.6	Biological Process	GO:0098703	calcium ion import across plasma membrane	0.0418783	0.316179	0	0	3	5
GO:1900034 regulation of cellular response to heat	3	0.0418783	0.116	0.6	Biological Process	GO:1900034	regulation of cellular response to heat	0.0418783	0.316179	0	0	3	5
GO:1901030 positive regulation of mitochondrial outer membrane permeabilization involved in apoptotic signaling pathway	3	0.0418783	0.116	0.6	Biological Process	GO:1901030	positive regulation of mitochondrial outer membrane permeabilization involved in apoptotic signaling pathway	0.0418783	0.316179	0	0	3	5
GO:1903525 regulation of membrane tubulation	3	0.0418783	0.116	0.6	Biological Process	GO:1903525	regulation of membrane tubulation	0.0418783	0.316179	0	0	3	5
GO:1904970 brush border assembly	3	0.0418783	0.116	0.6	Biological Process	GO:1904970	brush border assembly	0.0418783	0.316179	0	0	3	5
GO:2001046 positive regulation of integrin-mediated signaling pathway	3	0.0418783	0.116	0.6	Biological Process	GO:2001046	positive regulation of integrin-mediated signaling pathway	0.0418783	0.316179	0	0	3	5
GO:0042391 regulation of membrane potential	47	0.0420002	1.814	0.226	Biological Process	GO:0042391	regulation of membrane potential	0.0420002	0.316716	0	0	47	208
GO:0032103 positive regulation of response to external stimulus	45	0.0420175	1.737	0.227	Biological Process	GO:0032103	positive regulation of response to external stimulus	0.0420175	0.316716	0	0	45	198
GO:0005227 calcium activated cation channel activity	8	0.0227957	0.305	0.381	Molecular Function	GO:0005227	calcium activated cation channel activity	0.0227957	0.317501	0	0	8	21
GO:0016645 oxidoreductase activity, acting on the CH-NH group of donors	8	0.0227957	0.305	0.381	Molecular Function	GO:0016645	oxidoreductase activity, acting on the CH-NH group of donors	0.0227957	0.317501	0	0	8	21
GO:0001726 ruffle	22	0.0760946	0.908	0.227	Cellular Component	GO:0001726	ruffle	0.0760946	0.317918	0	0	22	97
GO:0090257 regulation of muscle system process	31	0.0422224	1.196	0.24	Biological Process	GO:0090257	regulation of muscle system process	0.0422224	0.318003	0	0	31	129
GO:0002090 regulation of receptor internalization	11	0.0423872	0.425	0.306	Biological Process	GO:0002090	regulation of receptor internalization	0.0423872	0.318671	0	0	11	36
GO:0046148 pigment biosynthetic process	11	0.0423872	0.425	0.306	Biological Process	GO:0046148	pigment biosynthetic process	0.0423872	0.318671	0	0	11	36
GO:0002253 activation of immune response	62	0.0424141	2.393	0.218	Biological Process	GO:0002253	activation of immune response	0.0424141	0.318671	0	0	62	284
GO:0046914 transition metal ion binding	179	0.0230989	6.832	0.204	Molecular Function	GO:0046914	transition metal ion binding	0.0230989	0.319634	0	0	179	877
GO:0033674 positive regulation of kinase activity	70	0.0425977	2.702	0.215	Biological Process	GO:0033674	positive regulation of kinase activity	0.0425977	0.319792	0	0	70	325
GO:0007272 ensheathment of neurons	22	0.0426671	0.849	0.256	Biological Process	GO:0007272	ensheathment of neurons	0.0426671	0.319797	0	0	22	86
GO:0008366 axon ensheathment	22	0.0426671	0.849	0.256	Biological Process	GO:0008366	axon ensheathment	0.0426671	0.319797	0	0	22	86
GO:0048015 phosphatidylinositol-mediated signaling	26	0.0427045	1.003	0.248	Biological Process	GO:0048015	phosphatidylinositol-mediated signaling	0.0427045	0.319819	0	0	26	105
GO:0060048 cardiac muscle contraction	19	0.0427622	0.733	0.264	Biological Process	GO:0060048	cardiac muscle contraction	0.0427622	0.319994	0	0	19	72
GO:0034220 ion transmembrane transport	125	0.0431128	4.824	0.204	Biological Process	GO:0034220	ion transmembrane transport	0.0431128	0.322357	0	0	125	612
GO:0034451 centriolar satellite	20	0.078323	0.825	0.23	Cellular Component	GO:0034451	centriolar satellite	0.078323	0.324899	0	0	20	87
GO:0031902 late endosome membrane	11	0.0785957	0.454	0.262	Cellular Component	GO:0031902	late endosome membrane	0.0785957	0.324899	0	0	11	42
GO:0097525 spliceosomal snRNP complex	11	0.0785957	0.454	0.262	Cellular Component	GO:0097525	spliceosomal snRNP complex	0.0785957	0.324899	0	0	11	42
GO:0044451 nucleoplasm part	155	0.0789505	6.394	0.185	Cellular Component	GO:0044451	nucleoplasm part	0.0789505	0.325221	0	0	155	838
GO:0000910 cytokinesis	27	0.0436172	1.042	0.245	Biological Process	GO:0000910	cytokinesis	0.0436172	0.325867	0	0	27	110
GO:0007160 cell-matrix adhesion	35	0.043994	1.351	0.235	Biological Process	GO:0007160	cell-matrix adhesion	0.043994	0.327972	0	0	35	149
GO:0007586 digestion	17	0.0440402	0.656	0.27	Biological Process	GO:0007586	digestion	0.0440402	0.327972	0	0	17	63
GO:0031099 regeneration	17	0.0440402	0.656	0.27	Biological Process	GO:0031099	regeneration	0.0440402	0.327972	0	0	17	63
GO:1903557 positive regulation of tumor necrosis factor superfamily cytokine production	17	0.0440402	0.656	0.27	Biological Process	GO:1903557	positive regulation of tumor necrosis factor superfamily cytokine production	0.0440402	0.327972	0	0	17	63
GO:0036464 cytoplasmic ribonucleoprotein granule	31	0.0808501	1.279	0.214	Cellular Component	GO:0036464	cytoplasmic ribonucleoprotein granule	0.0808501	0.330038	0	0	31	145
GO:0005795 Golgi stack	13	0.0811481	0.536	0.25	Cellular Component	GO:0005795	Golgi stack	0.0811481	0.330038	0	0	13	52
GO:0034399 nuclear periphery	16	0.0813749	0.66	0.239	Cellular Component	GO:0034399	nuclear periphery	0.0813749	0.330038	0	0	16	67
GO:0030863 cortical cytoskeleton	15	0.0816385	0.619	0.242	Cellular Component	GO:0030863	cortical cytoskeleton	0.0816385	0.330038	0	0	15	62
GO:0005819 spindle	48	0.0819405	1.98	0.203	Cellular Component	GO:0005819	spindle	0.0819405	0.330038	0	0	48	237
GO:0044798 nuclear transcription factor complex	27	0.0820375	1.114	0.218	Cellular Component	GO:0044798	nuclear transcription factor complex	0.0820375	0.330038	0	0	27	124
GO:0045334 clathrin-coated endocytic vesicle	6	0.0821824	0.248	0.316	Cellular Component	GO:0045334	clathrin-coated endocytic vesicle	0.0821824	0.330038	0	0	6	19
GO:1990351 transporter complex	41	0.082369	1.691	0.206	Cellular Component	GO:1990351	transporter complex	0.082369	0.330038	0	0	41	199
GO:0032963 collagen metabolic process	13	0.0443771	0.502	0.289	Biological Process	GO:0032963	collagen metabolic process	0.0443771	0.330087	0	0	13	45
GO:0009156 ribonucleoside monophosphate biosynthetic process	28	0.0444307	1.081	0.243	Biological Process	GO:0009156	ribonucleoside monophosphate biosynthetic process	0.0444307	0.330087	0	0	28	115
GO:0035264 multicellular organism growth	28	0.0444307	1.081	0.243	Biological Process	GO:0035264	multicellular organism growth	0.0444307	0.330087	0	0	28	115
GO:0035770 ribonucleoprotein granule	33	0.0827923	1.361	0.212	Cellular Component	GO:0035770	ribonucleoprotein granule	0.0827923	0.330606	0	0	33	156
GO:0010632 regulation of epithelial cell migration	38	0.0447689	1.467	0.232	Biological Process	GO:0010632	regulation of epithelial cell migration	0.0447689	0.332041	0	0	38	164
GO:0010799 regulation of peptidyl-threonine phosphorylation	10	0.0448009	0.386	0.312	Biological Process	GO:0010799	regulation of peptidyl-threonine phosphorylation	0.0448009	0.332041	0	0	10	32
GO:2000648 positive regulation of stem cell proliferation	10	0.0448009	0.386	0.312	Biological Process	GO:2000648	positive regulation of stem cell proliferation	0.0448009	0.332041	0	0	10	32
GO:0016829 lyase activity	34	0.0241646	1.298	0.248	Molecular Function	GO:0016829	lyase activity	0.0241646	0.332225	0	0	34	137
GO:0043565 sequence-specific DNA binding	199	0.0243927	7.595	0.202	Molecular Function	GO:0043565	sequence-specific DNA binding	0.0243927	0.333211	0	0	199	984
GO:0002263 cell activation involved in immune response	41	0.0451764	1.582	0.229	Biological Process	GO:0002263	cell activation involved in immune response	0.0451764	0.334291	0	0	41	179
GO:0051091 positive regulation of DNA-binding transcription factor activity	41	0.0451764	1.582	0.229	Biological Process	GO:0051091	positive regulation of DNA-binding transcription factor activity	0.0451764	0.334291	0	0	41	179
GO:0034765 regulation of ion transmembrane transport	46	0.0452339	1.775	0.225	Biological Process	GO:0034765	regulation of ion transmembrane transport	0.0452339	0.334448	0	0	46	204
GO:0031175 neuron projection development	113	0.045396	4.361	0.205	Biological Process	GO:0031175	neuron projection development	0.045396	0.334448	0	0	113	550
GO:0050679 positive regulation of epithelial cell proliferation	30	0.0457906	1.158	0.24	Biological Process	GO:0050679	positive regulation of epithelial cell proliferation	0.0457906	0.334448	0	0	30	125
GO:0006359 regulation of transcription by RNA polymerase III	5	0.0460253	0.193	0.417	Biological Process	GO:0006359	regulation of transcription by RNA polymerase III	0.0460253	0.334448	0	0	5	12
GO:0030502 negative regulation of bone mineralization	5	0.0460253	0.193	0.417	Biological Process	GO:0030502	negative regulation of bone mineralization	0.0460253	0.334448	0	0	5	12
GO:0030812 negative regulation of nucleotide catabolic process	5	0.0460253	0.193	0.417	Biological Process	GO:0030812	negative regulation of nucleotide catabolic process	0.0460253	0.334448	0	0	5	12
GO:0032691 negative regulation of interleukin-1 beta production	5	0.0460253	0.193	0.417	Biological Process	GO:0032691	negative regulation of interleukin-1 beta production	0.0460253	0.334448	0	0	5	12
GO:0033690 positive regulation of osteoblast proliferation	5	0.0460253	0.193	0.417	Biological Process	GO:0033690	positive regulation of osteoblast proliferation	0.0460253	0.334448	0	0	5	12
GO:0035025 positive regulation of Rho protein signal transduction	5	0.0460253	0.193	0.417	Biological Process	GO:0035025	positive regulation of Rho protein signal transduction	0.0460253	0.334448	0	0	5	12
GO:0035587 purinergic receptor signaling pathway	5	0.0460253	0.193	0.417	Biological Process	GO:0035587	purinergic receptor signaling pathway	0.0460253	0.334448	0	0	5	12
GO:0042362 fat-soluble vitamin biosynthetic process	5	0.0460253	0.193	0.417	Biological Process	GO:0042362	fat-soluble vitamin biosynthetic process	0.0460253	0.334448	0	0	5	12
GO:0043129 surfactant homeostasis	5	0.0460253	0.193	0.417	Biological Process	GO:0043129	surfactant homeostasis	0.0460253	0.334448	0	0	5	12
GO:0051044 positive regulation of membrane protein ectodomain proteolysis	5	0.0460253	0.193	0.417	Biological Process	GO:0051044	positive regulation of membrane protein ectodomain proteolysis	0.0460253	0.334448	0	0	5	12
GO:0051198 negative regulation of coenzyme metabolic process	5	0.0460253	0.193	0.417	Biological Process	GO:0051198	negative regulation of coenzyme metabolic process	0.0460253	0.334448	0	0	5	12
GO:0072111 cell proliferation involved in kidney development	5	0.0460253	0.193	0.417	Biological Process	GO:0072111	cell proliferation involved in kidney development	0.0460253	0.334448	0	0	5	12
GO:0072176 nephric duct development	5	0.0460253	0.193	0.417	Biological Process	GO:0072176	nephric duct development	0.0460253	0.334448	0	0	5	12
GO:0072215 regulation of metanephros development	5	0.0460253	0.193	0.417	Biological Process	GO:0072215	regulation of metanephros development	0.0460253	0.334448	0	0	5	12
GO:0099590 neurotransmitter receptor internalization	5	0.0460253	0.193	0.417	Biological Process	GO:0099590	neurotransmitter receptor internalization	0.0460253	0.334448	0	0	5	12
GO:0099632 protein transport within plasma membrane	5	0.0460253	0.193	0.417	Biological Process	GO:0099632	protein transport within plasma membrane	0.0460253	0.334448	0	0	5	12
GO:0099637 neurotransmitter receptor transport	5	0.0460253	0.193	0.417	Biological Process	GO:0099637	neurotransmitter receptor transport	0.0460253	0.334448	0	0	5	12
GO:1902894 negative regulation of pri-miRNA transcription by RNA polymerase II	5	0.0460253	0.193	0.417	Biological Process	GO:1902894	negative regulation of pri-miRNA transcription by RNA polymerase II	0.0460253	0.334448	0	0	5	12
GO:1904385 cellular response to angiotensin	5	0.0460253	0.193	0.417	Biological Process	GO:1904385	cellular response to angiotensin	0.0460253	0.334448	0	0	5	12
GO:1990776 response to angiotensin	5	0.0460253	0.193	0.417	Biological Process	GO:1990776	response to angiotensin	0.0460253	0.334448	0	0	5	12
GO:0045682 regulation of epidermis development	18	0.0464245	0.695	0.265	Biological Process	GO:0045682	regulation of epidermis development	0.0464245	0.336559	0	0	18	68
GO:0060993 kidney morphogenesis	18	0.0464245	0.695	0.265	Biological Process	GO:0060993	kidney morphogenesis	0.0464245	0.336559	0	0	18	68
GO:1900542 regulation of purine nucleotide metabolic process	18	0.0464245	0.695	0.265	Biological Process	GO:1900542	regulation of purine nucleotide metabolic process	0.0464245	0.336559	0	0	18	68
GO:0048729 tissue morphogenesis	94	0.046576	3.628	0.208	Biological Process	GO:0048729	tissue morphogenesis	0.046576	0.337395	0	0	94	451
GO:0042445 hormone metabolic process	32	0.04684	1.235	0.237	Biological Process	GO:0042445	hormone metabolic process	0.04684	0.338667	0	0	32	135
GO:0030155 regulation of cell adhesion	102	0.0469331	3.937	0.207	Biological Process	GO:0030155	regulation of cell adhesion	0.0469331	0.338667	0	0	102	493
GO:0046460 neutral lipid biosynthetic process	9	0.0470067	0.347	0.321	Biological Process	GO:0046460	neutral lipid biosynthetic process	0.0470067	0.338667	0	0	9	28
GO:0046463 acylglycerol biosynthetic process	9	0.0470067	0.347	0.321	Biological Process	GO:0046463	acylglycerol biosynthetic process	0.0470067	0.338667	0	0	9	28
GO:0050798 activated T cell proliferation	9	0.0470067	0.347	0.321	Biological Process	GO:0050798	activated T cell proliferation	0.0470067	0.338667	0	0	9	28
GO:0051646 mitochondrion localization	9	0.0470067	0.347	0.321	Biological Process	GO:0051646	mitochondrion localization	0.0470067	0.338667	0	0	9	28
GO:0071300 cellular response to retinoic acid	9	0.0470067	0.347	0.321	Biological Process	GO:0071300	cellular response to retinoic acid	0.0470067	0.338667	0	0	9	28
GO:0031406 carboxylic acid binding	28	0.0250088	1.069	0.257	Molecular Function	GO:0031406	carboxylic acid binding	0.0250088	0.339451	0	0	28	109
GO:0044057 regulation of system process	64	0.0472718	2.47	0.216	Biological Process	GO:0044057	regulation of system process	0.0472718	0.340313	0	0	64	296
GO:0033344 cholesterol efflux	12	0.0476248	0.463	0.293	Biological Process	GO:0033344	cholesterol efflux	0.0476248	0.342324	0	0	12	41
GO:1901880 negative regulation of protein depolymerization	12	0.0476248	0.463	0.293	Biological Process	GO:1901880	negative regulation of protein depolymerization	0.0476248	0.342324	0	0	12	41
GO:0019882 antigen processing and presentation	16	0.047743	0.618	0.271	Biological Process	GO:0019882	antigen processing and presentation	0.047743	0.342643	0	0	16	59
GO:1903578 regulation of ATP metabolic process	16	0.047743	0.618	0.271	Biological Process	GO:1903578	regulation of ATP metabolic process	0.047743	0.342643	0	0	16	59
GO:0043296 apical junction complex	20	0.0861678	0.825	0.227	Cellular Component	GO:0043296	apical junction complex	0.0861678	0.342919	0	0	20	88
GO:0019888 protein phosphatase regulator activity	14	0.0257321	0.534	0.304	Molecular Function	GO:0019888	protein phosphatase regulator activity	0.0257321	0.343252	0	0	14	46
GO:0016787 hydrolase activity	404	0.0259499	15.42	0.194	Molecular Function	GO:0016787	hydrolase activity	0.0259499	0.343252	0	0	404	2086
GO:0019207 kinase regulator activity	33	0.0261177	1.26	0.248	Molecular Function	GO:0019207	kinase regulator activity	0.0261177	0.343252	0	0	33	133
GO:0070491 repressing transcription factor binding	13	0.027067	0.496	0.31	Molecular Function	GO:0070491	repressing transcription factor binding	0.027067	0.343252	0	0	13	42
GO:0042826 histone deacetylase binding	22	0.0274892	0.84	0.268	Molecular Function	GO:0042826	histone deacetylase binding	0.0274892	0.343252	0	0	22	82
GO:0043177 organic acid binding	28	0.0280139	1.069	0.255	Molecular Function	GO:0043177	organic acid binding	0.0280139	0.343252	0	0	28	110
GO:0001784 phosphotyrosine residue binding	11	0.0294127	0.42	0.324	Molecular Function	GO:0001784	phosphotyrosine residue binding	0.0294127	0.343252	0	0	11	34
GO:0030374 nuclear receptor transcription coactivator activity	11	0.0294127	0.42	0.324	Molecular Function	GO:0030374	nuclear receptor transcription coactivator activity	0.0294127	0.343252	0	0	11	34
GO:0019213 deacetylase activity	10	0.0302412	0.382	0.333	Molecular Function	GO:0019213	deacetylase activity	0.0302412	0.343252	0	0	10	30
GO:0030331 estrogen receptor binding	9	0.0306406	0.344	0.346	Molecular Function	GO:0030331	estrogen receptor binding	0.0306406	0.343252	0	0	9	26
GO:0008238 exopeptidase activity	22	0.031302	0.84	0.265	Molecular Function	GO:0008238	exopeptidase activity	0.031302	0.343252	0	0	22	83
GO:0000293 ferric-chelate reductase activity	2	0.0317608	0.076	1	Molecular Function	GO:0000293	ferric-chelate reductase activity	0.0317608	0.343252	0	0	2	2
GO:0003945 N-acetyllactosamine synthase activity	2	0.0317608	0.076	1	Molecular Function	GO:0003945	N-acetyllactosamine synthase activity	0.0317608	0.343252	0	0	2	2
GO:0004140 dephospho-CoA kinase activity	2	0.0317608	0.076	1	Molecular Function	GO:0004140	dephospho-CoA kinase activity	0.0317608	0.343252	0	0	2	2
GO:0004345 glucose-6-phosphate dehydrogenase activity	2	0.0317608	0.076	1	Molecular Function	GO:0004345	glucose-6-phosphate dehydrogenase activity	0.0317608	0.343252	0	0	2	2
GO:0004445 inositol-polyphosphate 5-phosphatase activity	2	0.0317608	0.076	1	Molecular Function	GO:0004445	inositol-polyphosphate 5-phosphatase activity	0.0317608	0.343252	0	0	2	2
GO:0004706 JUN kinase kinase kinase activity	2	0.0317608	0.076	1	Molecular Function	GO:0004706	JUN kinase kinase kinase activity	0.0317608	0.343252	0	0	2	2
GO:0004743 pyruvate kinase activity	2	0.0317608	0.076	1	Molecular Function	GO:0004743	pyruvate kinase activity	0.0317608	0.343252	0	0	2	2
GO:0008126 acetylesterase activity	2	0.0317608	0.076	1	Molecular Function	GO:0008126	acetylesterase activity	0.0317608	0.343252	0	0	2	2
GO:0008425 2-polyprenyl-6-methoxy-1,4-benzoquinone methyltransferase activity	2	0.0317608	0.076	1	Molecular Function	GO:0008425	2-polyprenyl-6-methoxy-1,4-benzoquinone methyltransferase activity	0.0317608	0.343252	0	0	2	2
GO:0008444 CDP-diacylglycerol-glycerol-3-phosphate 3-phosphatidyltransferase activity	2	0.0317608	0.076	1	Molecular Function	GO:0008444	CDP-diacylglycerol-glycerol-3-phosphate 3-phosphatidyltransferase activity	0.0317608	0.343252	0	0	2	2
GO:0016435 rRNA (guanine) methyltransferase activity	2	0.0317608	0.076	1	Molecular Function	GO:0016435	rRNA (guanine) methyltransferase activity	0.0317608	0.343252	0	0	2	2
GO:0017129 triglyceride binding	2	0.0317608	0.076	1	Molecular Function	GO:0017129	triglyceride binding	0.0317608	0.343252	0	0	2	2
GO:0030580 quinone cofactor methyltransferase activity	2	0.0317608	0.076	1	Molecular Function	GO:0030580	quinone cofactor methyltransferase activity	0.0317608	0.343252	0	0	2	2
GO:0034235 GPI anchor binding	2	0.0317608	0.076	1	Molecular Function	GO:0034235	GPI anchor binding	0.0317608	0.343252	0	0	2	2
GO:0034338 short-chain carboxylesterase activity	2	0.0317608	0.076	1	Molecular Function	GO:0034338	short-chain carboxylesterase activity	0.0317608	0.343252	0	0	2	2
GO:0035851 Krueppel-associated box domain binding	2	0.0317608	0.076	1	Molecular Function	GO:0035851	Krueppel-associated box domain binding	0.0317608	0.343252	0	0	2	2
GO:0042007 interleukin-18 binding	2	0.0317608	0.076	1	Molecular Function	GO:0042007	interleukin-18 binding	0.0317608	0.343252	0	0	2	2
GO:0042008 interleukin-18 receptor activity	2	0.0317608	0.076	1	Molecular Function	GO:0042008	interleukin-18 receptor activity	0.0317608	0.343252	0	0	2	2
GO:0042903 tubulin deacetylase activity	2	0.0317608	0.076	1	Molecular Function	GO:0042903	tubulin deacetylase activity	0.0317608	0.343252	0	0	2	2
GO:0043262 adenosine-diphosphatase activity	2	0.0317608	0.076	1	Molecular Function	GO:0043262	adenosine-diphosphatase activity	0.0317608	0.343252	0	0	2	2
GO:0047288 monosialoganglioside sialyltransferase activity	2	0.0317608	0.076	1	Molecular Function	GO:0047288	monosialoganglioside sialyltransferase activity	0.0317608	0.343252	0	0	2	2
GO:0050659 N-acetylgalactosamine 4-sulfate 6-O-sulfotransferase activity	2	0.0317608	0.076	1	Molecular Function	GO:0050659	N-acetylgalactosamine 4-sulfate 6-O-sulfotransferase activity	0.0317608	0.343252	0	0	2	2
GO:0050682 AF-2 domain binding	2	0.0317608	0.076	1	Molecular Function	GO:0050682	AF-2 domain binding	0.0317608	0.343252	0	0	2	2
GO:0051139 metal ion:proton antiporter activity	2	0.0317608	0.076	1	Molecular Function	GO:0051139	metal ion:proton antiporter activity	0.0317608	0.343252	0	0	2	2
GO:0070644 vitamin D response element binding	2	0.0317608	0.076	1	Molecular Function	GO:0070644	vitamin D response element binding	0.0317608	0.343252	0	0	2	2
GO:0071208 histone pre-mRNA DCP binding	2	0.0317608	0.076	1	Molecular Function	GO:0071208	histone pre-mRNA DCP binding	0.0317608	0.343252	0	0	2	2
GO:0086089 voltage-gated potassium channel activity involved in atrial cardiac muscle cell action potential repolarization	2	0.0317608	0.076	1	Molecular Function	GO:0086089	voltage-gated potassium channel activity involved in atrial cardiac muscle cell action potential repolarization	0.0317608	0.343252	0	0	2	2
GO:1990174 phosphodiesterase decapping endonuclease activity	2	0.0317608	0.076	1	Molecular Function	GO:1990174	phosphodiesterase decapping endonuclease activity	0.0317608	0.343252	0	0	2	2
GO:0004312 fatty acid synthase activity	5	0.032054	0.191	0.455	Molecular Function	GO:0004312	fatty acid synthase activity	0.032054	0.343252	0	0	5	11
GO:0030228 lipoprotein particle receptor activity	5	0.032054	0.191	0.455	Molecular Function	GO:0030228	lipoprotein particle receptor activity	0.032054	0.343252	0	0	5	11
GO:0033612 receptor serine/threonine kinase binding	5	0.032054	0.191	0.455	Molecular Function	GO:0033612	receptor serine/threonine kinase binding	0.032054	0.343252	0	0	5	11
GO:0050796 regulation of insulin secretion	22	0.0478846	0.849	0.253	Biological Process	GO:0050796	regulation of insulin secretion	0.0478846	0.343394	0	0	22	87
GO:0007611 learning or memory	36	0.0481876	1.389	0.232	Biological Process	GO:0007611	learning or memory	0.0481876	0.344857	0	0	36	155
GO:0035023 regulation of Rho protein signal transduction	14	0.0483135	0.54	0.28	Biological Process	GO:0035023	regulation of Rho protein signal transduction	0.0483135	0.344857	0	0	14	50
GO:0007266 Rho protein signal transduction	19	0.0485426	0.733	0.26	Biological Process	GO:0007266	Rho protein signal transduction	0.0485426	0.344857	0	0	19	73
GO:0042158 lipoprotein biosynthetic process	19	0.0485426	0.733	0.26	Biological Process	GO:0042158	lipoprotein biosynthetic process	0.0485426	0.344857	0	0	19	73
GO:1904019 epithelial cell apoptotic process	19	0.0485426	0.733	0.26	Biological Process	GO:1904019	epithelial cell apoptotic process	0.0485426	0.344857	0	0	19	73
GO:0018345 protein palmitoylation	8	0.0487813	0.309	0.333	Biological Process	GO:0018345	protein palmitoylation	0.0487813	0.344857	0	0	8	24
GO:0043276 anoikis	8	0.0487813	0.309	0.333	Biological Process	GO:0043276	anoikis	0.0487813	0.344857	0	0	8	24
GO:0043551 regulation of phosphatidylinositol 3-kinase activity	8	0.0487813	0.309	0.333	Biological Process	GO:0043551	regulation of phosphatidylinositol 3-kinase activity	0.0487813	0.344857	0	0	8	24
GO:0045687 positive regulation of glial cell differentiation	8	0.0487813	0.309	0.333	Biological Process	GO:0045687	positive regulation of glial cell differentiation	0.0487813	0.344857	0	0	8	24
GO:0070741 response to interleukin-6	8	0.0487813	0.309	0.333	Biological Process	GO:0070741	response to interleukin-6	0.0487813	0.344857	0	0	8	24
GO:0071108 protein K48-linked deubiquitination	8	0.0487813	0.309	0.333	Biological Process	GO:0071108	protein K48-linked deubiquitination	0.0487813	0.344857	0	0	8	24
GO:0071353 cellular response to interleukin-4	8	0.0487813	0.309	0.333	Biological Process	GO:0071353	cellular response to interleukin-4	0.0487813	0.344857	0	0	8	24
GO:2000273 positive regulation of signaling receptor activity	8	0.0487813	0.309	0.333	Biological Process	GO:2000273	positive regulation of signaling receptor activity	0.0487813	0.344857	0	0	8	24
GO:0048705 skeletal system morphogenesis	41	0.0488158	1.582	0.228	Biological Process	GO:0048705	skeletal system morphogenesis	0.0488158	0.344857	0	0	41	180
GO:0032869 cellular response to insulin stimulus	28	0.0490069	1.081	0.241	Biological Process	GO:0032869	cellular response to insulin stimulus	0.0490069	0.344857	0	0	28	116
GO:0071897 DNA biosynthetic process	28	0.0490069	1.081	0.241	Biological Process	GO:0071897	DNA biosynthetic process	0.0490069	0.344857	0	0	28	116
GO:0032446 protein modification by small protein conjugation	102	0.049134	3.937	0.206	Biological Process	GO:0032446	protein modification by small protein conjugation	0.049134	0.344857	0	0	102	494
GO:0030218 erythrocyte differentiation	23	0.0492308	0.888	0.25	Biological Process	GO:0030218	erythrocyte differentiation	0.0492308	0.344857	0	0	23	92
GO:0006658 phosphatidylserine metabolic process	6	0.0492387	0.232	0.375	Biological Process	GO:0006658	phosphatidylserine metabolic process	0.0492387	0.344857	0	0	6	16
GO:0010884 positive regulation of lipid storage	6	0.0492387	0.232	0.375	Biological Process	GO:0010884	positive regulation of lipid storage	0.0492387	0.344857	0	0	6	16
GO:0019048 modulation by virus of host morphology or physiology	6	0.0492387	0.232	0.375	Biological Process	GO:0019048	modulation by virus of host morphology or physiology	0.0492387	0.344857	0	0	6	16
GO:0030539 male genitalia development	6	0.0492387	0.232	0.375	Biological Process	GO:0030539	male genitalia development	0.0492387	0.344857	0	0	6	16
GO:0032148 activation of protein kinase B activity	6	0.0492387	0.232	0.375	Biological Process	GO:0032148	activation of protein kinase B activity	0.0492387	0.344857	0	0	6	16
GO:0043171 peptide catabolic process	6	0.0492387	0.232	0.375	Biological Process	GO:0043171	peptide catabolic process	0.0492387	0.344857	0	0	6	16
GO:0045649 regulation of macrophage differentiation	6	0.0492387	0.232	0.375	Biological Process	GO:0045649	regulation of macrophage differentiation	0.0492387	0.344857	0	0	6	16
GO:0048485 sympathetic nervous system development	6	0.0492387	0.232	0.375	Biological Process	GO:0048485	sympathetic nervous system development	0.0492387	0.344857	0	0	6	16
GO:0048486 parasympathetic nervous system development	6	0.0492387	0.232	0.375	Biological Process	GO:0048486	parasympathetic nervous system development	0.0492387	0.344857	0	0	6	16
GO:0051491 positive regulation of filopodium assembly	6	0.0492387	0.232	0.375	Biological Process	GO:0051491	positive regulation of filopodium assembly	0.0492387	0.344857	0	0	6	16
GO:0072170 metanephric tubule development	6	0.0492387	0.232	0.375	Biological Process	GO:0072170	metanephric tubule development	0.0492387	0.344857	0	0	6	16
GO:0072311 glomerular epithelial cell differentiation	6	0.0492387	0.232	0.375	Biological Process	GO:0072311	glomerular epithelial cell differentiation	0.0492387	0.344857	0	0	6	16
GO:2000757 negative regulation of peptidyl-lysine acetylation	6	0.0492387	0.232	0.375	Biological Process	GO:2000757	negative regulation of peptidyl-lysine acetylation	0.0492387	0.344857	0	0	6	16
GO:1904018 positive regulation of vasculature development	29	0.0496785	1.119	0.24	Biological Process	GO:1904018	positive regulation of vasculature development	0.0496785	0.346068	0	0	29	121
GO:0030224 monocyte differentiation	7	0.0497468	0.27	0.35	Biological Process	GO:0030224	monocyte differentiation	0.0497468	0.346068	0	0	7	20
GO:0036336 dendritic cell migration	7	0.0497468	0.27	0.35	Biological Process	GO:0036336	dendritic cell migration	0.0497468	0.346068	0	0	7	20
GO:0042168 heme metabolic process	7	0.0497468	0.27	0.35	Biological Process	GO:0042168	heme metabolic process	0.0497468	0.346068	0	0	7	20
GO:0072207 metanephric epithelium development	7	0.0497468	0.27	0.35	Biological Process	GO:0072207	metanephric epithelium development	0.0497468	0.346068	0	0	7	20
GO:1902624 positive regulation of neutrophil migration	7	0.0497468	0.27	0.35	Biological Process	GO:1902624	positive regulation of neutrophil migration	0.0497468	0.346068	0	0	7	20
GO:1903131 mononuclear cell differentiation	7	0.0497468	0.27	0.35	Biological Process	GO:1903131	mononuclear cell differentiation	0.0497468	0.346068	0	0	7	20
GO:1903599 positive regulation of autophagy of mitochondrion	7	0.0497468	0.27	0.35	Biological Process	GO:1903599	positive regulation of autophagy of mitochondrion	0.0497468	0.346068	0	0	7	20
GO:1904646 cellular response to amyloid-beta	7	0.0497468	0.27	0.35	Biological Process	GO:1904646	cellular response to amyloid-beta	0.0497468	0.346068	0	0	7	20
GO:0072507 divalent inorganic cation homeostasis	56	0.0498719	2.161	0.219	Biological Process	GO:0072507	divalent inorganic cation homeostasis	0.0498719	0.346678	0	0	56	256
GO:0048029 monosaccharide binding	13	0.0326549	0.496	0.302	Molecular Function	GO:0048029	monosaccharide binding	0.0326549	0.347032	0	0	13	43
GO:0000287 magnesium ion binding	42	0.0328752	1.603	0.235	Molecular Function	GO:0000287	magnesium ion binding	0.0328752	0.347032	0	0	42	179
GO:0001228 DNA-binding transcription activator activity, RNA polymerase II-specific	72	0.0328955	2.748	0.219	Molecular Function	GO:0001228	DNA-binding transcription activator activity, RNA polymerase II-specific	0.0328955	0.347032	0	0	72	329
GO:0034763 negative regulation of transmembrane transport	17	0.0504213	0.656	0.266	Biological Process	GO:0034763	negative regulation of transmembrane transport	0.0504213	0.349467	0	0	17	64
GO:0006282 regulation of DNA repair	24	0.0504235	0.926	0.247	Biological Process	GO:0006282	regulation of DNA repair	0.0504235	0.349467	0	0	24	97
GO:0008361 regulation of cell size	24	0.0504235	0.926	0.247	Biological Process	GO:0008361	regulation of cell size	0.0504235	0.349467	0	0	24	97
GO:0021543 pallium development	24	0.0504235	0.926	0.247	Biological Process	GO:0021543	pallium development	0.0504235	0.349467	0	0	24	97
GO:0044432 endoplasmic reticulum part	80	0.0885639	3.3	0.192	Cellular Component	GO:0044432	endoplasmic reticulum part	0.0885639	0.350708	0	0	80	416
GO:0030055 cell-substrate junction	27	0.0887226	1.114	0.216	Cellular Component	GO:0030055	cell-substrate junction	0.0887226	0.350708	0	0	27	125
GO:0032787 monocarboxylic acid metabolic process	69	0.0509736	2.663	0.214	Biological Process	GO:0032787	monocarboxylic acid metabolic process	0.0509736	0.352637	0	0	69	323
GO:0035196 production of miRNAs involved in gene silencing by miRNA	11	0.0509947	0.425	0.297	Biological Process	GO:0035196	production of miRNAs involved in gene silencing by miRNA	0.0509947	0.352637	0	0	11	37
GO:1903053 regulation of extracellular matrix organization	11	0.0509947	0.425	0.297	Biological Process	GO:1903053	regulation of extracellular matrix organization	0.0509947	0.352637	0	0	11	37
GO:0000159 protein phosphatase type 2A complex	5	0.0895513	0.206	0.333	Cellular Component	GO:0000159	protein phosphatase type 2A complex	0.0895513	0.352796	0	0	5	15
GO:0098827 endoplasmic reticulum subcompartment	69	0.0905089	2.847	0.194	Cellular Component	GO:0098827	endoplasmic reticulum subcompartment	0.0905089	0.354395	0	0	69	355
GO:1902555 endoribonuclease complex	7	0.0908628	0.289	0.292	Cellular Component	GO:1902555	endoribonuclease complex	0.0908628	0.354395	0	0	7	24
GO:1905348 endonuclease complex	7	0.0908628	0.289	0.292	Cellular Component	GO:1905348	endonuclease complex	0.0908628	0.354395	0	0	7	24
GO:0030662 coated vesicle membrane	12	0.09145	0.495	0.25	Cellular Component	GO:0030662	coated vesicle membrane	0.09145	0.355504	0	0	12	48
GO:0003700 DNA-binding transcription factor activity	165	0.0338776	6.298	0.203	Molecular Function	GO:0003700	DNA-binding transcription factor activity	0.0338776	0.355631	0	0	165	813
GO:0005901 caveola	13	0.0918613	0.536	0.245	Cellular Component	GO:0005901	caveola	0.0918613	0.355925	0	0	13	53
GO:0022600 digestive system process	15	0.0517653	0.579	0.273	Biological Process	GO:0022600	digestive system process	0.0517653	0.3577	0	0	15	55
GO:0048863 stem cell differentiation	34	0.0518765	1.312	0.233	Biological Process	GO:0048863	stem cell differentiation	0.0518765	0.358202	0	0	34	146
GO:0009266 response to temperature stimulus	21	0.0520812	0.81	0.253	Biological Process	GO:0009266	response to temperature stimulus	0.0520812	0.359349	0	0	21	83
GO:0032922 circadian regulation of gene expression	13	0.0521805	0.502	0.283	Biological Process	GO:0032922	circadian regulation of gene expression	0.0521805	0.359767	0	0	13	46
GO:0061138 morphogenesis of a branching epithelium	36	0.0523238	1.389	0.231	Biological Process	GO:0061138	morphogenesis of a branching epithelium	0.0523238	0.36042	0	0	36	156
GO:0051301 cell division	45	0.0523529	1.737	0.224	Biological Process	GO:0051301	cell division	0.0523529	0.36042	0	0	45	201
GO:0072073 kidney epithelium development	26	0.0524023	1.003	0.243	Biological Process	GO:0072073	kidney epithelium development	0.0524023	0.360494	0	0	26	107
GO:0034504 protein localization to nucleus	43	0.0525648	1.66	0.225	Biological Process	GO:0034504	protein localization to nucleus	0.0525648	0.361344	0	0	43	191
GO:0051348 negative regulation of transferase activity	40	0.0526746	1.544	0.227	Biological Process	GO:0051348	negative regulation of transferase activity	0.0526746	0.361564	0	0	40	176
GO:1904062 regulation of cation transmembrane transport	40	0.0526746	1.544	0.227	Biological Process	GO:1904062	regulation of cation transmembrane transport	0.0526746	0.361564	0	0	40	176
GO:0005614 interstitial matrix	4	0.0953929	0.165	0.364	Cellular Component	GO:0005614	interstitial matrix	0.0953929	0.364575	0	0	4	11
GO:0044322 endoplasmic reticulum quality control compartment	4	0.0953929	0.165	0.364	Cellular Component	GO:0044322	endoplasmic reticulum quality control compartment	0.0953929	0.364575	0	0	4	11
GO:0005579 membrane attack complex	3	0.0956466	0.124	0.429	Cellular Component	GO:0005579	membrane attack complex	0.0956466	0.364575	0	0	3	7
GO:0031143 pseudopodium	3	0.0956466	0.124	0.429	Cellular Component	GO:0031143	pseudopodium	0.0956466	0.364575	0	0	3	7
GO:0097449 astrocyte projection	3	0.0956466	0.124	0.429	Cellular Component	GO:0097449	astrocyte projection	0.0956466	0.364575	0	0	3	7
GO:0002262 myeloid cell homeostasis	28	0.0539175	1.081	0.239	Biological Process	GO:0002262	myeloid cell homeostasis	0.0539175	0.369822	0	0	28	117
GO:0005924 cell-substrate adherens junction	26	0.0980785	1.073	0.215	Cellular Component	GO:0005924	cell-substrate adherens junction	0.0980785	0.370238	0	0	26	121
GO:0014069 postsynaptic density	26	0.0980785	1.073	0.215	Cellular Component	GO:0014069	postsynaptic density	0.0980785	0.370238	0	0	26	121
GO:0032279 asymmetric synapse	26	0.0980785	1.073	0.215	Cellular Component	GO:0032279	asymmetric synapse	0.0980785	0.370238	0	0	26	121
GO:0098655 cation transmembrane transport	97	0.0543903	3.744	0.206	Biological Process	GO:0098655	cation transmembrane transport	0.0543903	0.371399	0	0	97	470
GO:0002757 immune response-activating signal transduction	52	0.0544199	2.007	0.219	Biological Process	GO:0002757	immune response-activating signal transduction	0.0544199	0.371399	0	0	52	237
GO:0032007 negative regulation of TOR signaling	10	0.0544272	0.386	0.303	Biological Process	GO:0032007	negative regulation of TOR signaling	0.0544272	0.371399	0	0	10	33
GO:0042307 positive regulation of protein import into nucleus	10	0.0544272	0.386	0.303	Biological Process	GO:0042307	positive regulation of protein import into nucleus	0.0544272	0.371399	0	0	10	33
GO:0048146 positive regulation of fibroblast proliferation	10	0.0544272	0.386	0.303	Biological Process	GO:0048146	positive regulation of fibroblast proliferation	0.0544272	0.371399	0	0	10	33
GO:0051057 positive regulation of small GTPase mediated signal transduction	10	0.0544272	0.386	0.303	Biological Process	GO:0051057	positive regulation of small GTPase mediated signal transduction	0.0544272	0.371399	0	0	10	33
GO:1903533 regulation of protein targeting	10	0.0544272	0.386	0.303	Biological Process	GO:1903533	regulation of protein targeting	0.0544272	0.371399	0	0	10	33
GO:0001776 leukocyte homeostasis	16	0.0547861	0.618	0.267	Biological Process	GO:0001776	leukocyte homeostasis	0.0547861	0.372271	0	0	16	60
GO:0032760 positive regulation of tumor necrosis factor production	16	0.0547861	0.618	0.267	Biological Process	GO:0032760	positive regulation of tumor necrosis factor production	0.0547861	0.372271	0	0	16	60
GO:0034333 adherens junction assembly	16	0.0547861	0.618	0.267	Biological Process	GO:0034333	adherens junction assembly	0.0547861	0.372271	0	0	16	60
GO:0042102 positive regulation of T cell proliferation	16	0.0547861	0.618	0.267	Biological Process	GO:0042102	positive regulation of T cell proliferation	0.0547861	0.372271	0	0	16	60
GO:0070555 response to interleukin-1	16	0.0547861	0.618	0.267	Biological Process	GO:0070555	response to interleukin-1	0.0547861	0.372271	0	0	16	60
GO:0006937 regulation of muscle contraction	23	0.0548352	0.888	0.247	Biological Process	GO:0006937	regulation of muscle contraction	0.0548352	0.372271	0	0	23	93
GO:0055123 digestive system development	23	0.0548352	0.888	0.247	Biological Process	GO:0055123	digestive system development	0.0548352	0.372271	0	0	23	93
GO:0042176 regulation of protein catabolic process	60	0.0548813	2.316	0.216	Biological Process	GO:0042176	regulation of protein catabolic process	0.0548813	0.372312	0	0	60	278
GO:0001227 DNA-binding transcription repressor activity, RNA polymerase II-specific	42	0.0357177	1.603	0.233	Molecular Function	GO:0001227	DNA-binding transcription repressor activity, RNA polymerase II-specific	0.0357177	0.37311	0	0	42	180
GO:0099536 synaptic signaling	71	0.0558786	2.74	0.212	Biological Process	GO:0099536	synaptic signaling	0.0558786	0.3788	0	0	71	335
GO:0006469 negative regulation of protein kinase activity	33	0.0561583	1.274	0.232	Biological Process	GO:0006469	negative regulation of protein kinase activity	0.0561583	0.380419	0	0	33	142
GO:0030516 regulation of axon extension	12	0.0563136	0.463	0.286	Biological Process	GO:0030516	regulation of axon extension	0.0563136	0.380657	0	0	12	42
GO:0042987 amyloid precursor protein catabolic process	12	0.0563136	0.463	0.286	Biological Process	GO:0042987	amyloid precursor protein catabolic process	0.0563136	0.380657	0	0	12	42
GO:0051249 regulation of lymphocyte activation	64	0.0563178	2.47	0.214	Biological Process	GO:0051249	regulation of lymphocyte activation	0.0563178	0.380657	0	0	64	299
GO:0006402 mRNA catabolic process	34	0.0563982	1.312	0.231	Biological Process	GO:0006402	mRNA catabolic process	0.0563982	0.380657	0	0	34	147
GO:0051480 regulation of cytosolic calcium ion concentration	34	0.0563982	1.312	0.231	Biological Process	GO:0051480	regulation of cytosolic calcium ion concentration	0.0563982	0.380657	0	0	34	147
GO:0009306 protein secretion	42	0.0566426	1.621	0.225	Biological Process	GO:0009306	protein secretion	0.0566426	0.381752	0	0	42	187
GO:0072659 protein localization to plasma membrane	42	0.0566426	1.621	0.225	Biological Process	GO:0072659	protein localization to plasma membrane	0.0566426	0.381752	0	0	42	187
GO:0006813 potassium ion transport	36	0.0567145	1.389	0.229	Biological Process	GO:0006813	potassium ion transport	0.0567145	0.38196	0	0	36	157
GO:0035690 cellular response to drug	40	0.0568093	1.544	0.226	Biological Process	GO:0035690	cellular response to drug	0.0568093	0.382321	0	0	40	177
GO:0010950 positive regulation of endopeptidase activity	25	0.0569501	0.965	0.243	Biological Process	GO:0010950	positive regulation of endopeptidase activity	0.0569501	0.382768	0	0	25	103
GO:0043086 negative regulation of catalytic activity	84	0.0571	3.242	0.208	Biological Process	GO:0043086	negative regulation of catalytic activity	0.0571	0.382768	0	0	84	403
GO:0022404 molting cycle process	17	0.057425	0.656	0.262	Biological Process	GO:0022404	molting cycle process	0.057425	0.382768	0	0	17	65
GO:0022405 hair cycle process	17	0.057425	0.656	0.262	Biological Process	GO:0022405	hair cycle process	0.057425	0.382768	0	0	17	65
GO:0042129 regulation of T cell proliferation	26	0.0578054	1.003	0.241	Biological Process	GO:0042129	regulation of T cell proliferation	0.0578054	0.382768	0	0	26	108
GO:0048017 inositol lipid-mediated signaling	26	0.0578054	1.003	0.241	Biological Process	GO:0048017	inositol lipid-mediated signaling	0.0578054	0.382768	0	0	26	108
GO:0072006 nephron development	26	0.0578054	1.003	0.241	Biological Process	GO:0072006	nephron development	0.0578054	0.382768	0	0	26	108
GO:0035088 establishment or maintenance of apical/basal cell polarity	9	0.0578171	0.347	0.31	Biological Process	GO:0035088	establishment or maintenance of apical/basal cell polarity	0.0578171	0.382768	0	0	9	29
GO:0045601 regulation of endothelial cell differentiation	9	0.0578171	0.347	0.31	Biological Process	GO:0045601	regulation of endothelial cell differentiation	0.0578171	0.382768	0	0	9	29
GO:0046579 positive regulation of Ras protein signal transduction	9	0.0578171	0.347	0.31	Biological Process	GO:0046579	positive regulation of Ras protein signal transduction	0.0578171	0.382768	0	0	9	29
GO:0061245 establishment or maintenance of bipolar cell polarity	9	0.0578171	0.347	0.31	Biological Process	GO:0061245	establishment or maintenance of bipolar cell polarity	0.0578171	0.382768	0	0	9	29
GO:1905332 positive regulation of morphogenesis of an epithelium	9	0.0578171	0.347	0.31	Biological Process	GO:1905332	positive regulation of morphogenesis of an epithelium	0.0578171	0.382768	0	0	9	29
GO:0042552 myelination	21	0.0582762	0.81	0.25	Biological Process	GO:0042552	myelination	0.0582762	0.382768	0	0	21	84
GO:0001771 immunological synapse formation	4	0.0584819	0.154	0.444	Biological Process	GO:0001771	immunological synapse formation	0.0584819	0.382768	0	0	4	9
GO:0002091 negative regulation of receptor internalization	4	0.0584819	0.154	0.444	Biological Process	GO:0002091	negative regulation of receptor internalization	0.0584819	0.382768	0	0	4	9
GO:0010587 miRNA catabolic process	4	0.0584819	0.154	0.444	Biological Process	GO:0010587	miRNA catabolic process	0.0584819	0.382768	0	0	4	9
GO:0010763 positive regulation of fibroblast migration	4	0.0584819	0.154	0.444	Biological Process	GO:0010763	positive regulation of fibroblast migration	0.0584819	0.382768	0	0	4	9
GO:0021612 facial nerve structural organization	4	0.0584819	0.154	0.444	Biological Process	GO:0021612	facial nerve structural organization	0.0584819	0.382768	0	0	4	9
GO:0021794 thalamus development	4	0.0584819	0.154	0.444	Biological Process	GO:0021794	thalamus development	0.0584819	0.382768	0	0	4	9
GO:0030656 regulation of vitamin metabolic process	4	0.0584819	0.154	0.444	Biological Process	GO:0030656	regulation of vitamin metabolic process	0.0584819	0.382768	0	0	4	9
GO:0032105 negative regulation of response to extracellular stimulus	4	0.0584819	0.154	0.444	Biological Process	GO:0032105	negative regulation of response to extracellular stimulus	0.0584819	0.382768	0	0	4	9
GO:0032108 negative regulation of response to nutrient levels	4	0.0584819	0.154	0.444	Biological Process	GO:0032108	negative regulation of response to nutrient levels	0.0584819	0.382768	0	0	4	9
GO:0034309 primary alcohol biosynthetic process	4	0.0584819	0.154	0.444	Biological Process	GO:0034309	primary alcohol biosynthetic process	0.0584819	0.382768	0	0	4	9
GO:0036120 cellular response to platelet-derived growth factor stimulus	4	0.0584819	0.154	0.444	Biological Process	GO:0036120	cellular response to platelet-derived growth factor stimulus	0.0584819	0.382768	0	0	4	9
GO:0039532 negative regulation of viral-induced cytoplasmic pattern recognition receptor signaling pathway	4	0.0584819	0.154	0.444	Biological Process	GO:0039532	negative regulation of viral-induced cytoplasmic pattern recognition receptor signaling pathway	0.0584819	0.382768	0	0	4	9
GO:0045060 negative thymic T cell selection	4	0.0584819	0.154	0.444	Biological Process	GO:0045060	negative thymic T cell selection	0.0584819	0.382768	0	0	4	9
GO:0048311 mitochondrion distribution	4	0.0584819	0.154	0.444	Biological Process	GO:0048311	mitochondrion distribution	0.0584819	0.382768	0	0	4	9
GO:0060020 Bergmann glial cell differentiation	4	0.0584819	0.154	0.444	Biological Process	GO:0060020	Bergmann glial cell differentiation	0.0584819	0.382768	0	0	4	9
GO:0061469 regulation of type B pancreatic cell proliferation	4	0.0584819	0.154	0.444	Biological Process	GO:0061469	regulation of type B pancreatic cell proliferation	0.0584819	0.382768	0	0	4	9
GO:0071435 potassium ion export	4	0.0584819	0.154	0.444	Biological Process	GO:0071435	potassium ion export	0.0584819	0.382768	0	0	4	9
GO:0072109 glomerular mesangium development	4	0.0584819	0.154	0.444	Biological Process	GO:0072109	glomerular mesangium development	0.0584819	0.382768	0	0	4	9
GO:0086011 membrane repolarization during action potential	4	0.0584819	0.154	0.444	Biological Process	GO:0086011	membrane repolarization during action potential	0.0584819	0.382768	0	0	4	9
GO:0090070 positive regulation of ribosome biogenesis	4	0.0584819	0.154	0.444	Biological Process	GO:0090070	positive regulation of ribosome biogenesis	0.0584819	0.382768	0	0	4	9
GO:0090083 regulation of inclusion body assembly	4	0.0584819	0.154	0.444	Biological Process	GO:0090083	regulation of inclusion body assembly	0.0584819	0.382768	0	0	4	9
GO:0097623 potassium ion export across plasma membrane	4	0.0584819	0.154	0.444	Biological Process	GO:0097623	potassium ion export across plasma membrane	0.0584819	0.382768	0	0	4	9
GO:0098969 neurotransmitter receptor transport to postsynaptic membrane	4	0.0584819	0.154	0.444	Biological Process	GO:0098969	neurotransmitter receptor transport to postsynaptic membrane	0.0584819	0.382768	0	0	4	9
GO:1901386 negative regulation of voltage-gated calcium channel activity	4	0.0584819	0.154	0.444	Biological Process	GO:1901386	negative regulation of voltage-gated calcium channel activity	0.0584819	0.382768	0	0	4	9
GO:1903540 establishment of protein localization to postsynaptic membrane	4	0.0584819	0.154	0.444	Biological Process	GO:1903540	establishment of protein localization to postsynaptic membrane	0.0584819	0.382768	0	0	4	9
GO:2000234 positive regulation of rRNA processing	4	0.0584819	0.154	0.444	Biological Process	GO:2000234	positive regulation of rRNA processing	0.0584819	0.382768	0	0	4	9
GO:0035148 tube formation	27	0.0585427	1.042	0.239	Biological Process	GO:0035148	tube formation	0.0585427	0.382897	0	0	27	113
GO:0003002 regionalization	58	0.0591617	2.239	0.216	Biological Process	GO:0003002	regionalization	0.0591617	0.386476	0	0	58	269
GO:0016331 morphogenesis of embryonic epithelium	28	0.0591732	1.081	0.237	Biological Process	GO:0016331	morphogenesis of embryonic epithelium	0.0591732	0.386476	0	0	28	118
GO:0043062 extracellular structure organization	48	0.0593771	1.853	0.22	Biological Process	GO:0043062	extracellular structure organization	0.0593771	0.387264	0	0	48	218
GO:0072001 renal system development	48	0.0593771	1.853	0.22	Biological Process	GO:0072001	renal system development	0.0593771	0.387264	0	0	48	218
GO:0034121 regulation of toll-like receptor signaling pathway	15	0.0595558	0.579	0.268	Biological Process	GO:0034121	regulation of toll-like receptor signaling pathway	0.0595558	0.388157	0	0	15	56
GO:0002065 columnar/cuboidal epithelial cell differentiation	22	0.0596684	0.849	0.247	Biological Process	GO:0002065	columnar/cuboidal epithelial cell differentiation	0.0596684	0.388178	0	0	22	89
GO:0048565 digestive tract development	22	0.0596684	0.849	0.247	Biological Process	GO:0048565	digestive tract development	0.0596684	0.388178	0	0	22	89
GO:0001892 embryonic placenta development	18	0.0597262	0.695	0.257	Biological Process	GO:0001892	embryonic placenta development	0.0597262	0.388178	0	0	18	70
GO:0071236 cellular response to antibiotic	18	0.0597262	0.695	0.257	Biological Process	GO:0071236	cellular response to antibiotic	0.0597262	0.388178	0	0	18	70
GO:0098936 intrinsic component of postsynaptic membrane	13	0.103407	0.536	0.241	Cellular Component	GO:0098936	intrinsic component of postsynaptic membrane	0.103407	0.388651	0	0	13	54
GO:0005793 endoplasmic reticulum-Golgi intermediate compartment	12	0.103618	0.495	0.245	Cellular Component	GO:0005793	endoplasmic reticulum-Golgi intermediate compartment	0.103618	0.388651	0	0	12	49
GO:0051960 regulation of nervous system development	111	0.0600323	4.284	0.203	Biological Process	GO:0051960	regulation of nervous system development	0.0600323	0.389895	0	0	111	546
GO:0048598 embryonic morphogenesis	92	0.0602443	3.551	0.206	Biological Process	GO:0048598	embryonic morphogenesis	0.0602443	0.390433	0	0	92	446
GO:0035303 regulation of dephosphorylation	31	0.0605168	1.196	0.233	Biological Process	GO:0035303	regulation of dephosphorylation	0.0605168	0.390433	0	0	31	133
GO:0006342 chromatin silencing	11	0.0607034	0.425	0.289	Biological Process	GO:0006342	chromatin silencing	0.0607034	0.390433	0	0	11	38
GO:0031050 dsRNA processing	11	0.0607034	0.425	0.289	Biological Process	GO:0031050	dsRNA processing	0.0607034	0.390433	0	0	11	38
GO:0060711 labyrinthine layer development	11	0.0607034	0.425	0.289	Biological Process	GO:0060711	labyrinthine layer development	0.0607034	0.390433	0	0	11	38
GO:0070918 production of small RNA involved in gene silencing by RNA	11	0.0607034	0.425	0.289	Biological Process	GO:0070918	production of small RNA involved in gene silencing by RNA	0.0607034	0.390433	0	0	11	38
GO:0006643 membrane lipid metabolic process	32	0.0608088	1.235	0.232	Biological Process	GO:0006643	membrane lipid metabolic process	0.0608088	0.390433	0	0	32	138
GO:0006612 protein targeting to membrane	13	0.0608708	0.502	0.277	Biological Process	GO:0006612	protein targeting to membrane	0.0608708	0.390433	0	0	13	47
GO:0006626 protein targeting to mitochondrion	13	0.0608708	0.502	0.277	Biological Process	GO:0006626	protein targeting to mitochondrion	0.0608708	0.390433	0	0	13	47
GO:0015807 L-amino acid transport	13	0.0608708	0.502	0.277	Biological Process	GO:0015807	L-amino acid transport	0.0608708	0.390433	0	0	13	47
GO:0030101 natural killer cell activation	13	0.0608708	0.502	0.277	Biological Process	GO:0030101	natural killer cell activation	0.0608708	0.390433	0	0	13	47
GO:0090277 positive regulation of peptide hormone secretion	13	0.0608708	0.502	0.277	Biological Process	GO:0090277	positive regulation of peptide hormone secretion	0.0608708	0.390433	0	0	13	47
GO:0006482 protein demethylation	8	0.0609808	0.309	0.32	Biological Process	GO:0006482	protein demethylation	0.0609808	0.390433	0	0	8	25
GO:0008214 protein dealkylation	8	0.0609808	0.309	0.32	Biological Process	GO:0008214	protein dealkylation	0.0609808	0.390433	0	0	8	25
GO:0045981 positive regulation of nucleotide metabolic process	8	0.0609808	0.309	0.32	Biological Process	GO:0045981	positive regulation of nucleotide metabolic process	0.0609808	0.390433	0	0	8	25
GO:0086091 regulation of heart rate by cardiac conduction	8	0.0609808	0.309	0.32	Biological Process	GO:0086091	regulation of heart rate by cardiac conduction	0.0609808	0.390433	0	0	8	25
GO:1900544 positive regulation of purine nucleotide metabolic process	8	0.0609808	0.309	0.32	Biological Process	GO:1900544	positive regulation of purine nucleotide metabolic process	0.0609808	0.390433	0	0	8	25
GO:1905476 negative regulation of protein localization to membrane	8	0.0609808	0.309	0.32	Biological Process	GO:1905476	negative regulation of protein localization to membrane	0.0609808	0.390433	0	0	8	25
GO:2000008 regulation of protein localization to cell surface	8	0.0609808	0.309	0.32	Biological Process	GO:2000008	regulation of protein localization to cell surface	0.0609808	0.390433	0	0	8	25
GO:0060560 developmental growth involved in morphogenesis	33	0.0610342	1.274	0.231	Biological Process	GO:0060560	developmental growth involved in morphogenesis	0.0610342	0.390433	0	0	33	143
GO:0034976 response to endoplasmic reticulum stress	41	0.0610393	1.582	0.224	Biological Process	GO:0034976	response to endoplasmic reticulum stress	0.0610393	0.390433	0	0	41	183
GO:0050890 cognition	41	0.0610393	1.582	0.224	Biological Process	GO:0050890	cognition	0.0610393	0.390433	0	0	41	183
GO:0070588 calcium ion transmembrane transport	40	0.061176	1.544	0.225	Biological Process	GO:0070588	calcium ion transmembrane transport	0.061176	0.390647	0	0	40	178
GO:0032147 activation of protein kinase activity	34	0.0611988	1.312	0.23	Biological Process	GO:0032147	activation of protein kinase activity	0.0611988	0.390647	0	0	34	148
GO:0032496 response to lipopolysaccharide	34	0.0611988	1.312	0.23	Biological Process	GO:0032496	response to lipopolysaccharide	0.0611988	0.390647	0	0	34	148
GO:1903050 regulation of proteolysis involved in cellular protein catabolic process	35	0.0613081	1.351	0.229	Biological Process	GO:1903050	regulation of proteolysis involved in cellular protein catabolic process	0.0613081	0.391076	0	0	35	153
GO:0009100 glycoprotein metabolic process	53	0.0614011	2.046	0.217	Biological Process	GO:0009100	glycoprotein metabolic process	0.0614011	0.3914	0	0	53	244
GO:0007565 female pregnancy	19	0.0617286	0.733	0.253	Biological Process	GO:0007565	female pregnancy	0.0617286	0.393218	0	0	19	75
GO:0008525 phosphatidylcholine transporter activity	4	0.0384127	0.153	0.5	Molecular Function	GO:0008525	phosphatidylcholine transporter activity	0.0384127	0.393546	0	0	4	8
GO:0016004 phospholipase activator activity	4	0.0384127	0.153	0.5	Molecular Function	GO:0016004	phospholipase activator activity	0.0384127	0.393546	0	0	4	8
GO:0016494 C-X-C chemokine receptor activity	4	0.0384127	0.153	0.5	Molecular Function	GO:0016494	C-X-C chemokine receptor activity	0.0384127	0.393546	0	0	4	8
GO:0030955 potassium ion binding	4	0.0384127	0.153	0.5	Molecular Function	GO:0030955	potassium ion binding	0.0384127	0.393546	0	0	4	8
GO:0019898 extrinsic component of membrane	29	0.105308	1.196	0.21	Cellular Component	GO:0019898	extrinsic component of membrane	0.105308	0.393731	0	0	29	138
GO:0034101 erythrocyte homeostasis	24	0.0619254	0.926	0.242	Biological Process	GO:0034101	erythrocyte homeostasis	0.0619254	0.394202	0	0	24	99
GO:0003678 DNA helicase activity	13	0.0390273	0.496	0.295	Molecular Function	GO:0003678	DNA helicase activity	0.0390273	0.395862	0	0	13	44
GO:0019887 protein kinase regulator activity	29	0.0395903	1.107	0.246	Molecular Function	GO:0019887	protein kinase regulator activity	0.0395903	0.395862	0	0	29	118
GO:0016810 hydrolase activity, acting on carbon-nitrogen (but not peptide) bonds	25	0.0397061	0.954	0.253	Molecular Function	GO:0016810	hydrolase activity, acting on carbon-nitrogen (but not peptide) bonds	0.0397061	0.395862	0	0	25	99
GO:0046943 carboxylic acid transmembrane transporter activity	25	0.0397061	0.954	0.253	Molecular Function	GO:0046943	carboxylic acid transmembrane transporter activity	0.0397061	0.395862	0	0	25	99
GO:0042562 hormone binding	15	0.0401476	0.573	0.283	Molecular Function	GO:0042562	hormone binding	0.0401476	0.395862	0	0	15	53
GO:0015179 L-amino acid transmembrane transporter activity	12	0.0415124	0.458	0.3	Molecular Function	GO:0015179	L-amino acid transmembrane transporter activity	0.0415124	0.395862	0	0	12	40
GO:0097110 scaffold protein binding	12	0.0415124	0.458	0.3	Molecular Function	GO:0097110	scaffold protein binding	0.0415124	0.395862	0	0	12	40
GO:0003779 actin binding	61	0.041561	2.328	0.22	Molecular Function	GO:0003779	actin binding	0.041561	0.395862	0	0	61	277
GO:0046983 protein dimerization activity	159	0.0420735	6.069	0.202	Molecular Function	GO:0046983	protein dimerization activity	0.0420735	0.395862	0	0	159	787
GO:0005261 cation channel activity	56	0.0422363	2.137	0.222	Molecular Function	GO:0005261	cation channel activity	0.0422363	0.395862	0	0	56	252
GO:0015631 tubulin binding	55	0.0423359	2.099	0.223	Molecular Function	GO:0015631	tubulin binding	0.0423359	0.395862	0	0	55	247
GO:0003854 3-beta-hydroxy-delta5-steroid dehydrogenase activity	3	0.0425398	0.115	0.6	Molecular Function	GO:0003854	3-beta-hydroxy-delta5-steroid dehydrogenase activity	0.0425398	0.395862	0	0	3	5
GO:0005168 neurotrophin TRKA receptor binding	3	0.0425398	0.115	0.6	Molecular Function	GO:0005168	neurotrophin TRKA receptor binding	0.0425398	0.395862	0	0	3	5
GO:0016176 superoxide-generating NADPH oxidase activator activity	3	0.0425398	0.115	0.6	Molecular Function	GO:0016176	superoxide-generating NADPH oxidase activator activity	0.0425398	0.395862	0	0	3	5
GO:0019828 aspartic-type endopeptidase inhibitor activity	3	0.0425398	0.115	0.6	Molecular Function	GO:0019828	aspartic-type endopeptidase inhibitor activity	0.0425398	0.395862	0	0	3	5
[truncated: 10,602 more rows]

## Sheet: Down_GO
Table S6. The GO and KEGG analyses of DE-miRNAs in HIGH vs. CON.
S6B.down-regulated DE-miRNAs' GO
id	num	pvalue	per	ratio	class	ID	Descrption	Pvalue	Qvalue	Up	Down	fg_num	bg_num
GO:0005623 cell	600	2.68754e-15	87.083	0.055	Cellular Component	GO:0005623	cell	2.68754e-15	1.00514e-12	0	0	600	10948
GO:0044464 cell part	600	2.68754e-15	87.083	0.055	Cellular Component	GO:0044464	cell part	2.68754e-15	1.00514e-12	0	0	600	10948
GO:0005622 intracellular	536	8.22201e-14	77.794	0.057	Cellular Component	GO:0005622	intracellular	8.22201e-14	1.53752e-11	0	0	536	9470
GO:0044424 intracellular part	536	8.22201e-14	77.794	0.057	Cellular Component	GO:0044424	intracellular part	8.22201e-14	1.53752e-11	0	0	536	9470
GO:0043226 organelle	477	4.16625e-10	69.231	0.056	Cellular Component	GO:0043226	organelle	4.16625e-10	6.23271e-08	0	0	477	8449
GO:0043229 intracellular organelle	466	7.29845e-10	67.634	0.057	Cellular Component	GO:0043229	intracellular organelle	7.29845e-10	8.84569e-08	0	0	466	8229
GO:0005737 cytoplasm	402	8.27805e-10	58.345	0.059	Cellular Component	GO:0005737	cytoplasm	8.27805e-10	8.84569e-08	0	0	402	6850
GO:0043227 membrane-bounded organelle	419	3.11297e-09	60.813	0.058	Cellular Component	GO:0043227	membrane-bounded organelle	3.11297e-09	2.91063e-07	0	0	419	7271
GO:0005488 binding	575	4.13651e-10	80.872	0.055	Molecular Function	GO:0005488	binding	4.13651e-10	4.09772e-07	0	0	575	10434
GO:0005515 protein binding	405	7.18267e-10	56.962	0.06	Molecular Function	GO:0005515	protein binding	7.18267e-10	4.09772e-07	0	0	405	6738
GO:0043231 intracellular membrane-bounded organelle	389	1.67889e-07	56.459	0.057	Cellular Component	GO:0043231	intracellular membrane-bounded organelle	1.67889e-07	1.39535e-05	0	0	389	6825
GO:0044444 cytoplasmic part	334	2.09955e-07	48.476	0.059	Cellular Component	GO:0044444	cytoplasmic part	2.09955e-07	1.57047e-05	0	0	334	5693
GO:0044446 intracellular organelle part	313	0.000108634	45.428	0.056	Cellular Component	GO:0044446	intracellular organelle part	0.000108634	0.00686348	0	0	313	5617
GO:0044422 organelle part	323	0.000110109	46.88	0.055	Cellular Component	GO:0044422	organelle part	0.000110109	0.00686348	0	0	323	5824
GO:0048518 positive regulation of biological process	255	6.2989e-06	35.221	0.062	Biological Process	GO:0048518	positive regulation of biological process	6.2989e-06	0.0153082	0	0	255	4080
GO:0008152 metabolic process	474	6.89628e-06	65.47	0.056	Biological Process	GO:0008152	metabolic process	6.89628e-06	0.0153082	0	0	474	8435
GO:0065008 regulation of biological quality	167	9.26439e-06	23.066	0.067	Biological Process	GO:0065008	regulation of biological quality	9.26439e-06	0.0153082	0	0	167	2479
GO:1901564 organonitrogen compound metabolic process	289	1.02242e-05	39.917	0.061	Biological Process	GO:1901564	organonitrogen compound metabolic process	1.02242e-05	0.0153082	0	0	289	4753
GO:0016043 cellular component organization	251	1.38415e-05	34.669	0.062	Biological Process	GO:0016043	cellular component organization	1.38415e-05	0.0165793	0	0	251	4045
GO:0019899 enzyme binding	104	5.16887e-05	14.627	0.07	Molecular Function	GO:0019899	enzyme binding	5.16887e-05	0.0196589	0	0	104	1479
GO:0006807 nitrogen compound metabolic process	413	2.40115e-05	57.044	0.057	Biological Process	GO:0006807	nitrogen compound metabolic process	2.40115e-05	0.0232918	0	0	413	7255
GO:0048522 positive regulation of cellular process	224	2.72237e-05	30.939	0.063	Biological Process	GO:0048522	positive regulation of cellular process	2.72237e-05	0.0232918	0	0	224	3573
GO:0051020 GTPase binding	32	9.17721e-05	4.501	0.099	Molecular Function	GO:0051020	GTPase binding	9.17721e-05	0.026178	0	0	32	322
GO:0071840 cellular component organization or biogenesis	254	3.70475e-05	35.083	0.061	Biological Process	GO:0071840	cellular component organization or biogenesis	3.70475e-05	0.0277347	0	0	254	4155
GO:0065009 regulation of molecular function	118	4.6174e-05	16.298	0.07	Biological Process	GO:0065009	regulation of molecular function	4.6174e-05	0.0307262	0	0	118	1681
GO:0007264 small GTPase mediated signal transduction	31	5.27089e-05	4.282	0.106	Biological Process	GO:0007264	small GTPase mediated signal transduction	5.27089e-05	0.0315673	0	0	31	292
GO:0048583 regulation of response to stimulus	169	6.16351e-05	23.343	0.065	Biological Process	GO:0048583	regulation of response to stimulus	6.16351e-05	0.0335575	0	0	169	2600
GO:0044238 primary metabolic process	429	7.88568e-05	59.254	0.056	Biological Process	GO:0044238	primary metabolic process	7.88568e-05	0.035322	0	0	429	7657
GO:0061820 telomeric D-loop disassembly	4	8.25695e-05	0.552	0.667	Biological Process	GO:0061820	telomeric D-loop disassembly	8.25695e-05	0.035322	0	0	4	6
GO:0090657 telomeric loop disassembly	4	8.25695e-05	0.552	0.667	Biological Process	GO:0090657	telomeric loop disassembly	8.25695e-05	0.035322	0	0	4	6
GO:0071704 organic substance metabolic process	445	9.43601e-05	61.464	0.056	Biological Process	GO:0071704	organic substance metabolic process	9.43601e-05	0.03752	0	0	445	7997
GO:0045184 establishment of protein localization	71	0.000100237	9.807	0.078	Biological Process	GO:0045184	establishment of protein localization	0.000100237	0.03752	0	0	71	915
GO:0070016 armadillo repeat domain binding	4	0.000168985	0.563	0.571	Molecular Function	GO:0070016	armadillo repeat domain binding	0.000168985	0.0385624	0	0	4	7
GO:0140097 catalytic activity, acting on DNA	18	0.000202907	2.532	0.125	Molecular Function	GO:0140097	catalytic activity, acting on DNA	0.000202907	0.0385862	0	0	18	144
GO:0044421 extracellular region part	63	0.000699226	9.144	0.071	Cellular Component	GO:0044421	extracellular region part	0.000699226	0.0402324	0	0	63	883
GO:0042613 MHC class II protein complex	4	0.000832699	0.581	0.4	Cellular Component	GO:0042613	MHC class II protein complex	0.000832699	0.0444899	0	0	4	10
GO:0031300 intrinsic component of organelle membrane	15	0.000979534	2.177	0.118	Cellular Component	GO:0031300	intrinsic component of organelle membrane	0.000979534	0.0488461	0	0	15	127
GO:0042611 MHC protein complex	4	0.0012597	0.581	0.364	Cellular Component	GO:0042611	MHC protein complex	0.0012597	0.0587025	0	0	4	11
GO:0005654 nucleoplasm	162	0.00162973	23.512	0.058	Cellular Component	GO:0005654	nucleoplasm	0.00162973	0.0587025	0	0	162	2771
GO:0031974 membrane-enclosed lumen	189	0.00169734	27.431	0.057	Cellular Component	GO:0031974	membrane-enclosed lumen	0.00169734	0.0587025	0	0	189	3304
GO:0043233 organelle lumen	189	0.00169734	27.431	0.057	Cellular Component	GO:0043233	organelle lumen	0.00169734	0.0587025	0	0	189	3304
GO:0070013 intracellular organelle lumen	189	0.00169734	27.431	0.057	Cellular Component	GO:0070013	intracellular organelle lumen	0.00169734	0.0587025	0	0	189	3304
GO:0000323 lytic vacuole	23	0.00172655	3.338	0.092	Cellular Component	GO:0000323	lytic vacuole	0.00172655	0.0587025	0	0	23	249
GO:0005764 lysosome	23	0.00172655	3.338	0.092	Cellular Component	GO:0005764	lysosome	0.00172655	0.0587025	0	0	23	249
GO:0031645 negative regulation of neurological system process	5	0.000173792	0.691	0.417	Biological Process	GO:0031645	negative regulation of neurological system process	0.000173792	0.0612258	0	0	5	12
GO:0044237 cellular metabolic process	422	0.00018774	58.287	0.056	Biological Process	GO:0044237	cellular metabolic process	0.00018774	0.0614869	0	0	422	7573
GO:0006996 organelle organization	161	0.000195066	22.238	0.064	Biological Process	GO:0006996	organelle organization	0.000195066	0.0614869	0	0	161	2511
GO:0009966 regulation of signal transduction	129	0.000269827	17.818	0.066	Biological Process	GO:0009966	regulation of signal transduction	0.000269827	0.075933	0	0	129	1949
GO:0032270 positive regulation of cellular protein metabolic process	75	0.000274899	10.359	0.074	Biological Process	GO:0032270	positive regulation of cellular protein metabolic process	0.000274899	0.075933	0	0	75	1013
GO:0010646 regulation of cell communication	142	0.000278932	19.613	0.065	Biological Process	GO:0010646	regulation of cell communication	0.000278932	0.075933	0	0	142	2184
GO:0031981 nuclear lumen	176	0.00249975	25.544	0.057	Cellular Component	GO:0031981	nuclear lumen	0.00249975	0.0812962	0	0	176	3074
GO:0042592 homeostatic process	84	0.000319248	11.602	0.072	Biological Process	GO:0042592	homeostatic process	0.000319248	0.0831295	0	0	84	1170
GO:0009986 cell surface	36	0.00269654	5.225	0.077	Cellular Component	GO:0009986	cell surface	0.00269654	0.0840421	0	0	36	466
GO:0010647 positive regulation of cell communication	80	0.000365108	11.05	0.072	Biological Process	GO:0010647	positive regulation of cell communication	0.000365108	0.0845478	0	0	80	1107
GO:0035556 intracellular signal transduction	116	0.000402724	16.022	0.067	Biological Process	GO:0035556	intracellular signal transduction	0.000402724	0.0845478	0	0	116	1736
GO:0051246 regulation of protein metabolic process	118	0.000407267	16.298	0.067	Biological Process	GO:0051246	regulation of protein metabolic process	0.000407267	0.0845478	0	0	118	1772
GO:0008542 visual learning	7	0.000425141	0.967	0.241	Biological Process	GO:0008542	visual learning	0.000425141	0.0845478	0	0	7	29
GO:0023051 regulation of signaling	142	0.000425685	19.613	0.064	Biological Process	GO:0023051	regulation of signaling	0.000425685	0.0845478	0	0	142	2205
GO:0023056 positive regulation of signaling	80	0.000430788	11.05	0.072	Biological Process	GO:0023056	positive regulation of signaling	0.000430788	0.0845478	0	0	80	1113
GO:0019538 protein metabolic process	241	0.000437699	33.287	0.059	Biological Process	GO:0019538	protein metabolic process	0.000437699	0.0845478	0	0	241	4055
GO:0051247 positive regulation of protein metabolic process	77	0.0004407	10.635	0.072	Biological Process	GO:0051247	positive regulation of protein metabolic process	0.0004407	0.0845478	0	0	77	1063
GO:0008104 protein localization	101	0.000452528	13.95	0.068	Biological Process	GO:0008104	protein localization	0.000452528	0.0845478	0	0	101	1477
GO:0003219 cardiac right ventricle formation	3	0.000465867	0.414	0.75	Biological Process	GO:0003219	cardiac right ventricle formation	0.000465867	0.0845478	0	0	3	4
GO:0043232 intracellular non-membrane-bounded organelle	172	0.00318298	24.964	0.057	Cellular Component	GO:0043232	intracellular non-membrane-bounded organelle	0.00318298	0.0894401	0	0	172	3012
GO:0070187 shelterin complex	3	0.00320697	0.435	0.429	Cellular Component	GO:0070187	shelterin complex	0.00320697	0.0894401	0	0	3	7
GO:0043228 non-membrane-bounded organelle	172	0.00322845	24.964	0.057	Cellular Component	GO:0043228	non-membrane-bounded organelle	0.00322845	0.0894401	0	0	172	3013
GO:0044428 nuclear part	189	0.00366185	27.431	0.056	Cellular Component	GO:0044428	nuclear part	0.00366185	0.0961813	0	0	189	3359
GO:0012505 endomembrane system	134	0.00372895	19.448	0.059	Cellular Component	GO:0012505	endomembrane system	0.00372895	0.0961813	0	0	134	2280
GO:0006950 response to stress	146	0.000561492	20.166	0.064	Biological Process	GO:0006950	response to stress	0.000561492	0.0976238	0	0	146	2292
GO:0006796 phosphate-containing compound metabolic process	142	0.000570518	19.613	0.064	Biological Process	GO:0006796	phosphate-containing compound metabolic process	0.000570518	0.0976238	0	0	142	2220
GO:0006637 acyl-CoA metabolic process	8	0.000652521	1.105	0.2	Biological Process	GO:0006637	acyl-CoA metabolic process	0.000652521	0.103553	0	0	8	40
GO:0035383 thioester metabolic process	8	0.000652521	1.105	0.2	Biological Process	GO:0035383	thioester metabolic process	0.000652521	0.103553	0	0	8	40
GO:0007632 visual behavior	7	0.000657041	0.967	0.226	Biological Process	GO:0007632	visual behavior	0.000657041	0.103553	0	0	7	31
GO:0006793 phosphorus metabolic process	142	0.000717262	19.613	0.064	Biological Process	GO:0006793	phosphorus metabolic process	0.000717262	0.110146	0	0	142	2232
GO:0046578 regulation of Ras protein signal transduction	15	0.000780584	2.072	0.126	Biological Process	GO:0046578	regulation of Ras protein signal transduction	0.000780584	0.116873	0	0	15	119
GO:0043531 ADP binding	5	0.000729988	0.703	0.312	Molecular Function	GO:0043531	ADP binding	0.000729988	0.118988	0	0	5	16
GO:0000815 ESCRT III complex	3	0.00495141	0.435	0.375	Cellular Component	GO:0000815	ESCRT III complex	0.00495141	0.119473	0	0	3	8
GO:0098563 intrinsic component of synaptic vesicle membrane	3	0.00495141	0.435	0.375	Cellular Component	GO:0098563	intrinsic component of synaptic vesicle membrane	0.00495141	0.119473	0	0	3	8
GO:0051056 regulation of small GTPase mediated signal transduction	17	0.000831851	2.348	0.117	Biological Process	GO:0051056	regulation of small GTPase mediated signal transduction	0.000831851	0.121511	0	0	17	145
GO:0050790 regulation of catalytic activity	85	0.00085302	11.74	0.069	Biological Process	GO:0050790	regulation of catalytic activity	0.00085302	0.121637	0	0	85	1225
GO:0080090 regulation of primary metabolic process	238	0.000880667	32.873	0.059	Biological Process	GO:0080090	regulation of primary metabolic process	0.000880667	0.122658	0	0	238	4044
GO:1903902 positive regulation of viral life cycle	9	0.000922742	1.243	0.173	Biological Process	GO:1903902	positive regulation of viral life cycle	0.000922742	0.125598	0	0	9	52
GO:0090443 FAR/SIN/STRIPAK complex	2	0.00650728	0.29	0.667	Cellular Component	GO:0090443	FAR/SIN/STRIPAK complex	0.00650728	0.144902	0	0	2	3
GO:0000782 telomere cap complex	3	0.00716761	0.435	0.333	Cellular Component	GO:0000782	telomere cap complex	0.00716761	0.144902	0	0	3	9
GO:0000783 nuclear telomere cap complex	3	0.00716761	0.435	0.333	Cellular Component	GO:0000783	nuclear telomere cap complex	0.00716761	0.144902	0	0	3	9
GO:0000784 nuclear chromosome, telomeric region	3	0.00716761	0.435	0.333	Cellular Component	GO:0000784	nuclear chromosome, telomeric region	0.00716761	0.144902	0	0	3	9
GO:0044754 autolysosome	3	0.00716761	0.435	0.333	Cellular Component	GO:0044754	autolysosome	0.00716761	0.144902	0	0	3	9
GO:0072546 ER membrane protein complex	3	0.00716761	0.435	0.333	Cellular Component	GO:0072546	ER membrane protein complex	0.00716761	0.144902	0	0	3	9
GO:0090394 negative regulation of excitatory postsynaptic potential	3	0.00112169	0.414	0.6	Biological Process	GO:0090394	negative regulation of excitatory postsynaptic potential	0.00112169	0.148168	0	0	3	5
GO:0030149 sphingolipid catabolic process	6	0.00113804	0.829	0.24	Biological Process	GO:0030149	sphingolipid catabolic process	0.00113804	0.148168	0	0	6	25
GO:0032268 regulation of cellular protein metabolic process	109	0.00118943	15.055	0.066	Biological Process	GO:0032268	regulation of cellular protein metabolic process	0.00118943	0.149626	0	0	109	1662
GO:0009967 positive regulation of signal transduction	72	0.0011992	9.945	0.071	Biological Process	GO:0009967	positive regulation of signal transduction	0.0011992	0.149626	0	0	72	1015
GO:0044450 microtubule organizing center part	17	0.00762693	2.467	0.091	Cellular Component	GO:0044450	microtubule organizing center part	0.00762693	0.15013	0	0	17	187
GO:0034451 centriolar satellite	10	0.00792877	1.451	0.115	Cellular Component	GO:0034451	centriolar satellite	0.00792877	0.15207	0	0	10	87
GO:0003824 catalytic activity	269	0.00112145	37.834	0.056	Molecular Function	GO:0003824	catalytic activity	0.00112145	0.159946	0	0	269	4773
GO:0005634 nucleus	247	0.00872416	35.849	0.054	Cellular Component	GO:0005634	nucleus	0.00872416	0.160865	0	0	247	4602
GO:0005773 vacuole	25	0.00881746	3.628	0.079	Cellular Component	GO:0005773	vacuole	0.00881746	0.160865	0	0	25	317
GO:0099080 supramolecular complex	32	0.00971954	4.644	0.073	Cellular Component	GO:0099080	supramolecular complex	0.00971954	0.165586	0	0	32	437
GO:0099081 supramolecular polymer	32	0.00971954	4.644	0.073	Cellular Component	GO:0099081	supramolecular polymer	0.00971954	0.165586	0	0	32	437
GO:0005767 secondary lysosome	3	0.00988257	0.435	0.3	Cellular Component	GO:0005767	secondary lysosome	0.00988257	0.165586	0	0	3	10
GO:1902494 catalytic complex	63	0.00996172	9.144	0.064	Cellular Component	GO:1902494	catalytic complex	0.00996172	0.165586	0	0	63	991
GO:0008021 synaptic vesicle	8	0.0103362	1.161	0.125	Cellular Component	GO:0008021	synaptic vesicle	0.0103362	0.167059	0	0	8	64
GO:0005739 mitochondrion	64	0.010497	9.289	0.063	Cellular Component	GO:0005739	mitochondrion	0.010497	0.167059	0	0	64	1012
GO:0031301 integral component of organelle membrane	12	0.0114092	1.742	0.1	Cellular Component	GO:0031301	integral component of organelle membrane	0.0114092	0.177793	0	0	12	120
GO:0005615 extracellular space	45	0.0119311	6.531	0.067	Cellular Component	GO:0005615	extracellular space	0.0119311	0.182131	0	0	45	672
GO:0098993 anchored component of synaptic vesicle membrane	2	0.0126064	0.29	0.5	Cellular Component	GO:0098993	anchored component of synaptic vesicle membrane	0.0126064	0.188592	0	0	2	4
GO:0005576 extracellular region	75	0.0129153	10.885	0.061	Cellular Component	GO:0005576	extracellular region	0.0129153	0.189424	0	0	75	1228
GO:0003720 telomerase activity	3	0.0020193	0.422	0.5	Molecular Function	GO:0003720	telomerase activity	0.0020193	0.189693	0	0	3	6
GO:0004767 sphingomyelin phosphodiesterase activity	3	0.0020193	0.422	0.5	Molecular Function	GO:0004767	sphingomyelin phosphodiesterase activity	0.0020193	0.189693	0	0	3	6
GO:0098505 G-rich strand telomeric DNA binding	3	0.0020193	0.422	0.5	Molecular Function	GO:0098505	G-rich strand telomeric DNA binding	0.0020193	0.189693	0	0	3	6
GO:0031267 small GTPase binding	16	0.00215574	2.25	0.108	Molecular Function	GO:0031267	small GTPase binding	0.00215574	0.189693	0	0	16	148
GO:0031406 carboxylic acid binding	13	0.002298	1.828	0.119	Molecular Function	GO:0031406	carboxylic acid binding	0.002298	0.189693	0	0	13	109
GO:0016301 kinase activity	49	0.00237312	6.892	0.073	Molecular Function	GO:0016301	kinase activity	0.00237312	0.189693	0	0	49	668
GO:0043177 organic acid binding	13	0.00249377	1.828	0.118	Molecular Function	GO:0043177	organic acid binding	0.00249377	0.189693	0	0	13	110
GO:0051171 regulation of nitrogen compound metabolic process	231	0.00159202	31.906	0.058	Biological Process	GO:0051171	regulation of nitrogen compound metabolic process	0.00159202	0.194584	0	0	231	3951
GO:0044057 regulation of system process	27	0.00166433	3.729	0.091	Biological Process	GO:0044057	regulation of system process	0.00166433	0.195544	0	0	27	296
GO:0033036 macromolecule localization	111	0.00171646	15.331	0.065	Biological Process	GO:0033036	macromolecule localization	0.00171646	0.195544	0	0	111	1716
GO:0070199 establishment of protein localization to chromosome	5	0.00191045	0.691	0.263	Biological Process	GO:0070199	establishment of protein localization to chromosome	0.00191045	0.195544	0	0	5	19
GO:0048584 positive regulation of response to stimulus	96	0.00194265	13.26	0.066	Biological Process	GO:0048584	positive regulation of response to stimulus	0.00194265	0.195544	0	0	96	1454
GO:0043085 positive regulation of catalytic activity	53	0.0021121	7.32	0.074	Biological Process	GO:0043085	positive regulation of catalytic activity	0.0021121	0.195544	0	0	53	715
GO:0031323 regulation of cellular metabolic process	241	0.00213882	33.287	0.058	Biological Process	GO:0031323	regulation of cellular metabolic process	0.00213882	0.195544	0	0	241	4165
GO:0001325 formation of extrachromosomal circular DNA	3	0.00216081	0.414	0.5	Biological Process	GO:0001325	formation of extrachromosomal circular DNA	0.00216081	0.195544	0	0	3	6
GO:0034379 very-low-density lipoprotein particle assembly	3	0.00216081	0.414	0.5	Biological Process	GO:0034379	very-low-density lipoprotein particle assembly	0.00216081	0.195544	0	0	3	6
GO:0090656 t-circle formation	3	0.00216081	0.414	0.5	Biological Process	GO:0090656	t-circle formation	0.00216081	0.195544	0	0	3	6
GO:0090737 telomere maintenance via telomere trimming	3	0.00216081	0.414	0.5	Biological Process	GO:0090737	telomere maintenance via telomere trimming	0.00216081	0.195544	0	0	3	6
GO:0048523 negative regulation of cellular process	188	0.00228824	25.967	0.06	Biological Process	GO:0048523	negative regulation of cellular process	0.00228824	0.195544	0	0	188	3157
GO:0031644 regulation of neurological system process	9	0.00231605	1.243	0.153	Biological Process	GO:0031644	regulation of neurological system process	0.00231605	0.195544	0	0	9	59
GO:0019222 regulation of metabolic process	256	0.00233614	35.359	0.057	Biological Process	GO:0019222	regulation of metabolic process	0.00233614	0.195544	0	0	256	4462
GO:0016310 phosphorylation	102	0.0023822	14.088	0.065	Biological Process	GO:0016310	phosphorylation	0.0023822	0.195544	0	0	102	1571
GO:0072657 protein localization to membrane	29	0.00240402	4.006	0.087	Biological Process	GO:0072657	protein localization to membrane	0.00240402	0.195544	0	0	29	334
GO:1902531 regulation of intracellular signal transduction	76	0.00240946	10.497	0.068	Biological Process	GO:1902531	regulation of intracellular signal transduction	0.00240946	0.195544	0	0	76	1112
GO:0090150 establishment of protein localization to membrane	15	0.00241942	2.072	0.113	Biological Process	GO:0090150	establishment of protein localization to membrane	0.00241942	0.195544	0	0	15	133
GO:0098815 modulation of excitatory postsynaptic potential	5	0.00244465	0.691	0.25	Biological Process	GO:0098815	modulation of excitatory postsynaptic potential	0.00244465	0.195544	0	0	5	20
GO:0014005 microglia development	2	0.00244879	0.276	1	Biological Process	GO:0014005	microglia development	0.00244879	0.195544	0	0	2	2
GO:0036090 cleavage furrow ingression	2	0.00244879	0.276	1	Biological Process	GO:0036090	cleavage furrow ingression	0.00244879	0.195544	0	0	2	2
GO:1904533 regulation of telomeric loop disassembly	2	0.00244879	0.276	1	Biological Process	GO:1904533	regulation of telomeric loop disassembly	0.00244879	0.195544	0	0	2	2
GO:1904534 negative regulation of telomeric loop disassembly	2	0.00244879	0.276	1	Biological Process	GO:1904534	negative regulation of telomeric loop disassembly	0.00244879	0.195544	0	0	2	2
GO:1905777 regulation of exonuclease activity	2	0.00244879	0.276	1	Biological Process	GO:1905777	regulation of exonuclease activity	0.00244879	0.195544	0	0	2	2
GO:1905778 negative regulation of exonuclease activity	2	0.00244879	0.276	1	Biological Process	GO:1905778	negative regulation of exonuclease activity	0.00244879	0.195544	0	0	2	2
GO:1905838 regulation of telomeric D-loop disassembly	2	0.00244879	0.276	1	Biological Process	GO:1905838	regulation of telomeric D-loop disassembly	0.00244879	0.195544	0	0	2	2
GO:1905839 negative regulation of telomeric D-loop disassembly	2	0.00244879	0.276	1	Biological Process	GO:1905839	negative regulation of telomeric D-loop disassembly	0.00244879	0.195544	0	0	2	2
GO:0004536 deoxyribonuclease activity	7	0.00277626	0.985	0.175	Molecular Function	GO:0004536	deoxyribonuclease activity	0.00277626	0.197982	0	0	7	40
GO:0032991 protein-containing complex	207	0.0139339	30.044	0.054	Cellular Component	GO:0032991	protein-containing complex	0.0139339	0.199238	0	0	207	3831
GO:0099512 supramolecular fiber	31	0.0141171	4.499	0.072	Cellular Component	GO:0099512	supramolecular fiber	0.0141171	0.199238	0	0	31	432
GO:0051186 cofactor metabolic process	28	0.00253581	3.867	0.087	Biological Process	GO:0051186	cofactor metabolic process	0.00253581	0.199828	0	0	28	320
GO:0005829 cytosol	135	0.015186	19.594	0.056	Cellular Component	GO:0005829	cytosol	0.015186	0.210354	0	0	135	2398
GO:0048524 positive regulation of viral process	10	0.00276851	1.381	0.139	Biological Process	GO:0048524	positive regulation of viral process	0.00276851	0.21391	0	0	10	72
GO:0051128 regulation of cellular component organization	108	0.00278594	14.917	0.064	Biological Process	GO:0051128	regulation of cellular component organization	0.00278594	0.21391	0	0	108	1687
GO:0043047 single-stranded telomeric DNA binding	3	0.00340704	0.422	0.429	Molecular Function	GO:0043047	single-stranded telomeric DNA binding	0.00340704	0.215969	0	0	3	7
GO:0048185 activin binding	3	0.00340704	0.422	0.429	Molecular Function	GO:0048185	activin binding	0.00340704	0.215969	0	0	3	7
GO:0006684 sphingomyelin metabolic process	4	0.0029776	0.552	0.308	Biological Process	GO:0006684	sphingomyelin metabolic process	0.0029776	0.217474	0	0	4	13
GO:0032228 regulation of synaptic transmission, GABAergic	4	0.0029776	0.552	0.308	Biological Process	GO:0032228	regulation of synaptic transmission, GABAergic	0.0029776	0.217474	0	0	4	13
GO:0070200 establishment of protein localization to telomere	4	0.0029776	0.552	0.308	Biological Process	GO:0070200	establishment of protein localization to telomere	0.0029776	0.217474	0	0	4	13
GO:0071816 tail-anchored membrane protein insertion into ER membrane	4	0.0029776	0.552	0.308	Biological Process	GO:0071816	tail-anchored membrane protein insertion into ER membrane	0.0029776	0.217474	0	0	4	13
GO:0097164 ammonium ion metabolic process	14	0.00305701	1.934	0.114	Biological Process	GO:0097164	ammonium ion metabolic process	0.00305701	0.22034	0	0	14	123
GO:0046466 membrane lipid catabolic process	6	0.00309042	0.829	0.2	Biological Process	GO:0046466	membrane lipid catabolic process	0.00309042	0.22034	0	0	6	30
GO:0031325 positive regulation of cellular metabolic process	137	0.00315398	18.923	0.062	Biological Process	GO:0031325	positive regulation of cellular metabolic process	0.00315398	0.222226	0	0	137	2224
GO:0005886 plasma membrane	158	0.0163427	22.932	0.055	Cellular Component	GO:0005886	plasma membrane	0.0163427	0.222261	0	0	158	2860
GO:0044093 positive regulation of molecular function	67	0.00320879	9.254	0.069	Biological Process	GO:0044093	positive regulation of molecular function	0.00320879	0.22319	0	0	67	968
GO:0009893 positive regulation of metabolic process	147	0.0032422	20.304	0.061	Biological Process	GO:0009893	positive regulation of metabolic process	0.0032422	0.22319	0	0	147	2411
GO:1990498 mitotic spindle microtubule	3	0.0168818	0.435	0.25	Cellular Component	GO:1990498	mitotic spindle microtubule	0.0168818	0.225493	0	0	3	12
GO:0070382 exocytic vesicle	8	0.0172413	1.161	0.114	Cellular Component	GO:0070382	exocytic vesicle	0.0172413	0.226254	0	0	8	70
GO:0071944 cell periphery	162	0.018185	23.512	0.055	Cellular Component	GO:0071944	cell periphery	0.018185	0.23013	0	0	162	2949
GO:0030672 synaptic vesicle membrane	4	0.0184596	0.581	0.182	Cellular Component	GO:0030672	synaptic vesicle membrane	0.0184596	0.23013	0	0	4	22
GO:0099501 exocytic vesicle membrane	4	0.0184596	0.581	0.182	Cellular Component	GO:0099501	exocytic vesicle membrane	0.0184596	0.23013	0	0	4	22
GO:0043170 macromolecule metabolic process	372	0.00338461	51.381	0.055	Biological Process	GO:0043170	macromolecule metabolic process	0.00338461	0.230346	0	0	372	6786
GO:0016772 transferase activity, transferring phosphorus-containing groups	55	0.00395068	7.736	0.07	Molecular Function	GO:0016772	transferase activity, transferring phosphorus-containing groups	0.00395068	0.23063	0	0	55	789
GO:0048029 monosaccharide binding	7	0.00423374	0.985	0.163	Molecular Function	GO:0048029	monosaccharide binding	0.00423374	0.23063	0	0	7	43
GO:0032559 adenyl ribonucleotide binding	75	0.00424472	10.549	0.065	Molecular Function	GO:0032559	adenyl ribonucleotide binding	0.00424472	0.23063	0	0	75	1146
GO:0005085 guanyl-nucleotide exchange factor activity	17	0.00487623	2.391	0.097	Molecular Function	GO:0005085	guanyl-nucleotide exchange factor activity	0.00487623	0.230669	0	0	17	175
GO:0030554 adenyl nucleotide binding	75	0.00503293	10.549	0.065	Molecular Function	GO:0030554	adenyl nucleotide binding	0.00503293	0.230669	0	0	75	1154
GO:0003964 RNA-directed DNA polymerase activity	3	0.00525625	0.422	0.375	Molecular Function	GO:0003964	RNA-directed DNA polymerase activity	0.00525625	0.230669	0	0	3	8
GO:0016668 oxidoreductase activity, acting on a sulfur group of donors, NAD(P) as acceptor	3	0.00525625	0.422	0.375	Molecular Function	GO:0016668	oxidoreductase activity, acting on a sulfur group of donors, NAD(P) as acceptor	0.00525625	0.230669	0	0	3	8
GO:0098847 sequence-specific single stranded DNA binding	3	0.00525625	0.422	0.375	Molecular Function	GO:0098847	sequence-specific single stranded DNA binding	0.00525625	0.230669	0	0	3	8
GO:0003211 cardiac ventricle formation	3	0.0036426	0.414	0.429	Biological Process	GO:0003211	cardiac ventricle formation	0.0036426	0.231423	0	0	3	7
GO:0006685 sphingomyelin catabolic process	3	0.0036426	0.414	0.429	Biological Process	GO:0006685	sphingomyelin catabolic process	0.0036426	0.231423	0	0	3	7
GO:0033080 immature T cell proliferation in thymus	3	0.0036426	0.414	0.429	Biological Process	GO:0033080	immature T cell proliferation in thymus	0.0036426	0.231423	0	0	3	7
GO:0033084 regulation of immature T cell proliferation in thymus	3	0.0036426	0.414	0.429	Biological Process	GO:0033084	regulation of immature T cell proliferation in thymus	0.0036426	0.231423	0	0	3	7
GO:0034983 peptidyl-lysine deacetylation	3	0.0036426	0.414	0.429	Biological Process	GO:0034983	peptidyl-lysine deacetylation	0.0036426	0.231423	0	0	3	7
GO:0045657 positive regulation of monocyte differentiation	3	0.0036426	0.414	0.429	Biological Process	GO:0045657	positive regulation of monocyte differentiation	0.0036426	0.231423	0	0	3	7
GO:0032506 cytokinetic process	6	0.00367444	0.829	0.194	Biological Process	GO:0032506	cytokinetic process	0.00367444	0.231423	0	0	6	31
GO:0030099 myeloid cell differentiation	25	0.00370957	3.453	0.088	Biological Process	GO:0030099	myeloid cell differentiation	0.00370957	0.231423	0	0	25	283
GO:0003697 single-stranded DNA binding	9	0.00638618	1.266	0.129	Molecular Function	GO:0003697	single-stranded DNA binding	0.00638618	0.240523	0	0	9	70
GO:0043168 anion binding	124	0.00650389	17.44	0.06	Molecular Function	GO:0043168	anion binding	0.00650389	0.240523	0	0	124	2077
GO:0030234 enzyme regulator activity	45	0.00654603	6.329	0.071	Molecular Function	GO:0030234	enzyme regulator activity	0.00654603	0.240523	0	0	45	635
GO:0004065 arylsulfatase activity	2	0.00678432	0.281	0.667	Molecular Function	GO:0004065	arylsulfatase activity	0.00678432	0.240523	0	0	2	3
GO:0005128 erythropoietin receptor binding	2	0.00678432	0.281	0.667	Molecular Function	GO:0005128	erythropoietin receptor binding	0.00678432	0.240523	0	0	2	3
GO:0015184 L-cystine transmembrane transporter activity	2	0.00678432	0.281	0.667	Molecular Function	GO:0015184	L-cystine transmembrane transporter activity	0.00678432	0.240523	0	0	2	3
GO:0098772 molecular function regulator	74	0.00701702	10.408	0.064	Molecular Function	GO:0098772	molecular function regulator	0.00701702	0.240523	0	0	74	1152
GO:0005102 signaling receptor binding	67	0.00739455	9.423	0.065	Molecular Function	GO:0005102	signaling receptor binding	0.00739455	0.240523	0	0	67	1028
GO:0016888 endodeoxyribonuclease activity, producing 5'-phosphomonoesters	3	0.00760304	0.422	0.333	Molecular Function	GO:0016888	endodeoxyribonuclease activity, producing 5'-phosphomonoesters	0.00760304	0.240523	0	0	3	9
GO:0036094 small molecule binding	115	0.00774343	16.174	0.06	Molecular Function	GO:0036094	small molecule binding	0.00774343	0.240523	0	0	115	1918
GO:0031418 L-ascorbic acid binding	4	0.0077996	0.563	0.235	Molecular Function	GO:0031418	L-ascorbic acid binding	0.0077996	0.240523	0	0	4	17
GO:0033061 DNA recombinase mediator complex	2	0.0203546	0.29	0.4	Cellular Component	GO:0033061	DNA recombinase mediator complex	0.0203546	0.249594	0	0	2	5
GO:0015630 microtubule cytoskeleton	54	0.0211143	7.837	0.063	Cellular Component	GO:0015630	microtubule cytoskeleton	0.0211143	0.254734	0	0	54	862
GO:0016032 viral process	21	0.0042006	2.901	0.093	Biological Process	GO:0016032	viral process	0.0042006	0.259354	0	0	21	226
GO:0007029 endoplasmic reticulum organization	8	0.00427216	1.105	0.151	Biological Process	GO:0007029	endoplasmic reticulum organization	0.00427216	0.261082	0	0	8	53
GO:0051082 unfolded protein binding	8	0.0087914	1.125	0.131	Molecular Function	GO:0051082	unfolded protein binding	0.0087914	0.263973	0	0	8	61
GO:0015031 protein transport	58	0.00451695	8.011	0.07	Biological Process	GO:0015031	protein transport	0.00451695	0.273253	0	0	58	827
GO:0000151 ubiquitin ligase complex	15	0.0230516	2.177	0.084	Cellular Component	GO:0000151	ubiquitin ligase complex	0.0230516	0.273692	0	0	15	179
GO:0000922 spindle pole	10	0.0239634	1.451	0.097	Cellular Component	GO:0000922	spindle pole	0.0239634	0.280072	0	0	10	103
GO:0019058 viral life cycle	17	0.0048698	2.348	0.099	Biological Process	GO:0019058	viral life cycle	0.0048698	0.290525	0	0	17	171
GO:0010256 endomembrane system organization	24	0.00490345	3.315	0.088	Biological Process	GO:0010256	endomembrane system organization	0.00490345	0.290525	0	0	24	274
GO:0044267 cellular protein metabolic process	203	0.00494799	28.039	0.058	Biological Process	GO:0044267	cellular protein metabolic process	0.00494799	0.290525	0	0	203	3498
GO:0005524 ATP binding	71	0.0099586	9.986	0.064	Molecular Function	GO:0005524	ATP binding	0.0099586	0.291353	0	0	71	1115
GO:0030695 GTPase regulator activity	15	0.0102242	2.11	0.094	Molecular Function	GO:0030695	GTPase regulator activity	0.0102242	0.291646	0	0	15	159
GO:0051129 negative regulation of cellular component organization	38	0.0050682	5.249	0.077	Biological Process	GO:0051129	negative regulation of cellular component organization	0.0050682	0.294694	0	0	38	496
GO:0015833 peptide transport	60	0.00519978	8.287	0.069	Biological Process	GO:0015833	peptide transport	0.00519978	0.299437	0	0	60	867
GO:0030057 desmosome	3	0.0260356	0.435	0.214	Cellular Component	GO:0030057	desmosome	0.0260356	0.299609	0	0	3	14
GO:0004674 protein serine/threonine kinase activity	24	0.0109677	3.376	0.08	Molecular Function	GO:0004674	protein serine/threonine kinase activity	0.0109677	0.301601	0	0	24	300
GO:0008092 cytoskeletal protein binding	45	0.0111019	6.329	0.069	Molecular Function	GO:0008092	cytoskeletal protein binding	0.0111019	0.301601	0	0	45	655
GO:0042886 amide transport	61	0.00542355	8.425	0.069	Biological Process	GO:0042886	amide transport	0.00542355	0.302669	0	0	61	886
GO:0006878 cellular copper ion homeostasis	3	0.00561476	0.414	0.375	Biological Process	GO:0006878	cellular copper ion homeostasis	0.00561476	0.302669	0	0	3	8
GO:0033079 immature T cell proliferation	3	0.00561476	0.414	0.375	Biological Process	GO:0033079	immature T cell proliferation	0.00561476	0.302669	0	0	3	8
GO:0033083 regulation of immature T cell proliferation	3	0.00561476	0.414	0.375	Biological Process	GO:0033083	regulation of immature T cell proliferation	0.00561476	0.302669	0	0	3	8
GO:0045050 protein insertion into ER membrane by stop-transfer membrane-anchor sequence	3	0.00561476	0.414	0.375	Biological Process	GO:0045050	protein insertion into ER membrane by stop-transfer membrane-anchor sequence	0.00561476	0.302669	0	0	3	8
GO:0070198 protein localization to chromosome, telomeric region	5	0.00568877	0.691	0.208	Biological Process	GO:0070198	protein localization to chromosome, telomeric region	0.00568877	0.302669	0	0	5	24
GO:0044419 interspecies interaction between organisms	24	0.00585942	3.315	0.086	Biological Process	GO:0044419	interspecies interaction between organisms	0.00585942	0.302669	0	0	24	278
GO:1903706 regulation of hemopoiesis	24	0.00585942	3.315	0.086	Biological Process	GO:1903706	regulation of hemopoiesis	0.00585942	0.302669	0	0	24	278
GO:0051173 positive regulation of nitrogen compound metabolic process	129	0.00591376	17.818	0.061	Biological Process	GO:0051173	positive regulation of nitrogen compound metabolic process	0.00591376	0.302669	0	0	129	2115
GO:0048519 negative regulation of biological process	203	0.00593	28.039	0.058	Biological Process	GO:0048519	negative regulation of biological process	0.00593	0.302669	0	0	203	3512
GO:0009892 negative regulation of metabolic process	116	0.00599769	16.022	0.062	Biological Process	GO:0009892	negative regulation of metabolic process	0.00599769	0.302669	0	0	116	1876
GO:0006954 inflammatory response	31	0.00600232	4.282	0.08	Biological Process	GO:0006954	inflammatory response	0.00600232	0.302669	0	0	31	388
GO:0033865 nucleoside bisphosphate metabolic process	8	0.00601395	1.105	0.143	Biological Process	GO:0033865	nucleoside bisphosphate metabolic process	0.00601395	0.302669	0	0	8	56
GO:0033875 ribonucleoside bisphosphate metabolic process	8	0.00601395	1.105	0.143	Biological Process	GO:0033875	ribonucleoside bisphosphate metabolic process	0.00601395	0.302669	0	0	8	56
GO:0034032 purine nucleoside bisphosphate metabolic process	8	0.00601395	1.105	0.143	Biological Process	GO:0034032	purine nucleoside bisphosphate metabolic process	0.00601395	0.302669	0	0	8	56
GO:0097367 carbohydrate derivative binding	99	0.0121256	13.924	0.06	Molecular Function	GO:0097367	carbohydrate derivative binding	0.0121256	0.304725	0	0	99	1645
GO:0044877 protein-containing complex binding	47	0.0122348	6.61	0.068	Molecular Function	GO:0044877	protein-containing complex binding	0.0122348	0.304725	0	0	47	694
GO:0008821 crossover junction endodeoxyribonuclease activity	2	0.0131341	0.281	0.5	Molecular Function	GO:0008821	crossover junction endodeoxyribonuclease activity	0.0131341	0.304725	0	0	2	4
GO:0016361 activin receptor activity, type I	2	0.0131341	0.281	0.5	Molecular Function	GO:0016361	activin receptor activity, type I	0.0131341	0.304725	0	0	2	4
GO:0023026 MHC class II protein complex binding	2	0.0131341	0.281	0.5	Molecular Function	GO:0023026	MHC class II protein complex binding	0.0131341	0.304725	0	0	2	4
GO:0043167 ion binding	202	0.0134519	28.411	0.055	Molecular Function	GO:0043167	ion binding	0.0134519	0.304725	0	0	202	3646
GO:0019213 deacetylase activity	5	0.0136099	0.703	0.167	Molecular Function	GO:0019213	deacetylase activity	0.0136099	0.304725	0	0	5	30
GO:0016894 endonuclease activity, active with either ribo- or deoxyribonucleic acids and producing 3'-phosphomonoesters	3	0.0138917	0.422	0.273	Molecular Function	GO:0016894	endonuclease activity, active with either ribo- or deoxyribonucleic acids and producing 3'-phosphomonoesters	0.0138917	0.304725	0	0	3	11
GO:0030742 GTP-dependent protein binding	3	0.0138917	0.422	0.273	Molecular Function	GO:0030742	GTP-dependent protein binding	0.0138917	0.304725	0	0	3	11
GO:0032977 membrane insertase activity	3	0.0138917	0.422	0.273	Molecular Function	GO:0032977	membrane insertase activity	0.0138917	0.304725	0	0	3	11
GO:0005540 hyaluronic acid binding	4	0.0141546	0.563	0.2	Molecular Function	GO:0005540	hyaluronic acid binding	0.0141546	0.304725	0	0	4	20
GO:0006091 generation of precursor metabolites and energy	23	0.00619136	3.177	0.087	Biological Process	GO:0006091	generation of precursor metabolites and energy	0.00619136	0.306107	0	0	23	264
GO:0044403 symbiont process	23	0.00647389	3.177	0.087	Biological Process	GO:0044403	symbiont process	0.00647389	0.306107	0	0	23	265
GO:0006464 cellular protein modification process	160	0.00649879	22.099	0.059	Biological Process	GO:0006464	cellular protein modification process	0.00649879	0.306107	0	0	160	2701
GO:0036211 protein modification process	160	0.00649879	22.099	0.059	Biological Process	GO:0036211	protein modification process	0.00649879	0.306107	0	0	160	2701
GO:0007188 adenylate cyclase-modulating G protein-coupled receptor signaling pathway	12	0.00660625	1.657	0.112	Biological Process	GO:0007188	adenylate cyclase-modulating G protein-coupled receptor signaling pathway	0.00660625	0.306107	0	0	12	107
GO:0019048 modulation by virus of host morphology or physiology	4	0.00673243	0.552	0.25	Biological Process	GO:0019048	modulation by virus of host morphology or physiology	0.00673243	0.306107	0	0	4	16
GO:0032148 activation of protein kinase B activity	4	0.00673243	0.552	0.25	Biological Process	GO:0032148	activation of protein kinase B activity	0.00673243	0.306107	0	0	4	16
GO:0045048 protein insertion into ER membrane	4	0.00673243	0.552	0.25	Biological Process	GO:0045048	protein insertion into ER membrane	0.00673243	0.306107	0	0	4	16
GO:0071526 semaphorin-plexin signaling pathway	5	0.00682645	0.691	0.2	Biological Process	GO:0071526	semaphorin-plexin signaling pathway	0.00682645	0.306107	0	0	5	25
GO:0035690 cellular response to drug	17	0.00685276	2.348	0.096	Biological Process	GO:0035690	cellular response to drug	0.00685276	0.306107	0	0	17	177
GO:0030029 actin filament-based process	37	0.00707434	5.11	0.076	Biological Process	GO:0030029	actin filament-based process	0.00707434	0.306107	0	0	37	490
GO:0019732 antifungal humoral response	2	0.0071045	0.276	0.667	Biological Process	GO:0019732	antifungal humoral response	0.0071045	0.306107	0	0	2	3
GO:0033615 mitochondrial proton-transporting ATP synthase complex assembly	2	0.0071045	0.276	0.667	Biological Process	GO:0033615	mitochondrial proton-transporting ATP synthase complex assembly	0.0071045	0.306107	0	0	2	3
GO:0035813 regulation of renal sodium excretion	2	0.0071045	0.276	0.667	Biological Process	GO:0035813	regulation of renal sodium excretion	0.0071045	0.306107	0	0	2	3
GO:0045967 negative regulation of growth rate	2	0.0071045	0.276	0.667	Biological Process	GO:0045967	negative regulation of growth rate	0.0071045	0.306107	0	0	2	3
GO:0051562 negative regulation of mitochondrial calcium ion concentration	2	0.0071045	0.276	0.667	Biological Process	GO:0051562	negative regulation of mitochondrial calcium ion concentration	0.0071045	0.306107	0	0	2	3
GO:0072174 metanephric tubule formation	2	0.0071045	0.276	0.667	Biological Process	GO:0072174	metanephric tubule formation	0.0071045	0.306107	0	0	2	3
GO:1900127 positive regulation of hyaluronan biosynthetic process	2	0.0071045	0.276	0.667	Biological Process	GO:1900127	positive regulation of hyaluronan biosynthetic process	0.0071045	0.306107	0	0	2	3
GO:1905206 positive regulation of hydrogen peroxide-induced cell death	2	0.0071045	0.276	0.667	Biological Process	GO:1905206	positive regulation of hydrogen peroxide-induced cell death	0.0071045	0.306107	0	0	2	3
GO:2001040 positive regulation of cellular response to drug	2	0.0071045	0.276	0.667	Biological Process	GO:2001040	positive regulation of cellular response to drug	0.0071045	0.306107	0	0	2	3
GO:1901361 organic cyclic compound catabolic process	29	0.00743856	4.006	0.08	Biological Process	GO:1901361	organic cyclic compound catabolic process	0.00743856	0.318211	0	0	29	362
GO:0008144 drug binding	78	0.0155955	10.97	0.062	Molecular Function	GO:0008144	drug binding	0.0155955	0.319453	0	0	78	1268
GO:0003823 antigen binding	4	0.0168307	0.563	0.19	Molecular Function	GO:0003823	antigen binding	0.0168307	0.319453	0	0	4	21
GO:0033558 protein deacetylase activity	4	0.0168307	0.563	0.19	Molecular Function	GO:0033558	protein deacetylase activity	0.0168307	0.319453	0	0	4	21
GO:0004672 protein kinase activity	37	0.0169035	5.204	0.07	Molecular Function	GO:0004672	protein kinase activity	0.0169035	0.319453	0	0	37	532
GO:0005096 GTPase activator activity	13	0.0172147	1.828	0.094	Molecular Function	GO:0005096	GTPase activator activity	0.0172147	0.319453	0	0	13	139
GO:0016773 phosphotransferase activity, alcohol group as acceptor	42	0.0176061	5.907	0.068	Molecular Function	GO:0016773	phosphotransferase activity, alcohol group as acceptor	0.0176061	0.319453	0	0	42	621
GO:0060589 nucleoside-triphosphatase regulator activity	16	0.017681	2.25	0.086	Molecular Function	GO:0060589	nucleoside-triphosphatase regulator activity	0.017681	0.319453	0	0	16	185
GO:0051879 Hsp90 protein binding	5	0.0177707	0.703	0.156	Molecular Function	GO:0051879	Hsp90 protein binding	0.0177707	0.319453	0	0	5	32
GO:0034987 immunoglobulin receptor binding	3	0.0178665	0.422	0.25	Molecular Function	GO:0034987	immunoglobulin receptor binding	0.0178665	0.319453	0	0	3	12
GO:0016788 hydrolase activity, acting on ester bonds	40	0.019497	5.626	0.068	Molecular Function	GO:0016788	hydrolase activity, acting on ester bonds	0.019497	0.319453	0	0	40	590
GO:0004181 metallocarboxypeptidase activity	4	0.0198024	0.563	0.182	Molecular Function	GO:0004181	metallocarboxypeptidase activity	0.0198024	0.319453	0	0	4	22
GO:0002162 dystroglycan binding	2	0.0211919	0.281	0.4	Molecular Function	GO:0002162	dystroglycan binding	0.0211919	0.319453	0	0	2	5
GO:0017002 activin-activated receptor activity	2	0.0211919	0.281	0.4	Molecular Function	GO:0017002	activin-activated receptor activity	0.0211919	0.319453	0	0	2	5
GO:0005539 glycosaminoglycan binding	11	0.0220737	1.547	0.096	Molecular Function	GO:0005539	glycosaminoglycan binding	0.0220737	0.319453	0	0	11	114
GO:0042974 retinoic acid receptor binding	3	0.0224064	0.422	0.231	Molecular Function	GO:0042974	retinoic acid receptor binding	0.0224064	0.319453	0	0	3	13
GO:0008138 protein tyrosine/serine/threonine phosphatase activity	5	0.0226945	0.703	0.147	Molecular Function	GO:0008138	protein tyrosine/serine/threonine phosphatase activity	0.0226945	0.319453	0	0	5	34
GO:0016740 transferase activity	105	0.0243683	14.768	0.058	Molecular Function	GO:0016740	transferase activity	0.0243683	0.319453	0	0	105	1806
GO:0042802 identical protein binding	83	0.0244983	11.674	0.06	Molecular Function	GO:0042802	identical protein binding	0.0244983	0.319453	0	0	83	1389
GO:0001609 G protein-coupled adenosine receptor activity	2	0.0307782	0.281	0.333	Molecular Function	GO:0001609	G protein-coupled adenosine receptor activity	0.0307782	0.319453	0	0	2	6
GO:0004936 alpha-adrenergic receptor activity	2	0.0307782	0.281	0.333	Molecular Function	GO:0004936	alpha-adrenergic receptor activity	0.0307782	0.319453	0	0	2	6
GO:0008093 cytoskeletal adaptor activity	2	0.0307782	0.281	0.333	Molecular Function	GO:0008093	cytoskeletal adaptor activity	0.0307782	0.319453	0	0	2	6
GO:0017040 N-acylsphingosine amidohydrolase activity	2	0.0307782	0.281	0.333	Molecular Function	GO:0017040	N-acylsphingosine amidohydrolase activity	0.0307782	0.319453	0	0	2	6
GO:0017108 5'-flap endonuclease activity	2	0.0307782	0.281	0.333	Molecular Function	GO:0017108	5'-flap endonuclease activity	0.0307782	0.319453	0	0	2	6
GO:0035312 5'-3' exodeoxyribonuclease activity	2	0.0307782	0.281	0.333	Molecular Function	GO:0035312	5'-3' exodeoxyribonuclease activity	0.0307782	0.319453	0	0	2	6
GO:0042605 peptide antigen binding	2	0.0307782	0.281	0.333	Molecular Function	GO:0042605	peptide antigen binding	0.0307782	0.319453	0	0	2	6
GO:0046965 retinoid X receptor binding	2	0.0307782	0.281	0.333	Molecular Function	GO:0046965	retinoid X receptor binding	0.0307782	0.319453	0	0	2	6
GO:0000166 nucleotide binding	96	0.0315714	13.502	0.058	Molecular Function	GO:0000166	nucleotide binding	0.0315714	0.319453	0	0	96	1653
GO:1901265 nucleoside phosphate binding	96	0.0315714	13.502	0.058	Molecular Function	GO:1901265	nucleoside phosphate binding	0.0315714	0.319453	0	0	96	1653
GO:0140096 catalytic activity, acting on a protein	104	0.0323332	14.627	0.058	Molecular Function	GO:0140096	catalytic activity, acting on a protein	0.0323332	0.319453	0	0	104	1808
GO:0004386 helicase activity	10	0.0323787	1.406	0.094	Molecular Function	GO:0004386	helicase activity	0.0323787	0.319453	0	0	10	106
GO:0005178 integrin binding	8	0.0344304	1.125	0.103	Molecular Function	GO:0005178	integrin binding	0.0344304	0.319453	0	0	8	78
GO:0004520 endodeoxyribonuclease activity	4	0.0347803	0.563	0.154	Molecular Function	GO:0004520	endodeoxyribonuclease activity	0.0347803	0.319453	0	0	4	26
GO:0042162 telomeric DNA binding	4	0.0347803	0.563	0.154	Molecular Function	GO:0042162	telomeric DNA binding	0.0347803	0.319453	0	0	4	26
GO:0008374 O-acyltransferase activity	5	0.0349946	0.703	0.132	Molecular Function	GO:0008374	O-acyltransferase activity	0.0349946	0.319453	0	0	5	38
GO:0031593 polyubiquitin modification-dependent protein binding	5	0.0349946	0.703	0.132	Molecular Function	GO:0031593	polyubiquitin modification-dependent protein binding	0.0349946	0.319453	0	0	5	38
GO:0032555 purine ribonucleotide binding	85	0.0365823	11.955	0.058	Molecular Function	GO:0032555	purine ribonucleotide binding	0.0365823	0.319453	0	0	85	1454
GO:0042803 protein homodimerization activity	32	0.0366788	4.501	0.067	Molecular Function	GO:0042803	protein homodimerization activity	0.0366788	0.319453	0	0	32	475
GO:0008047 enzyme activator activity	21	0.0390313	2.954	0.073	Molecular Function	GO:0008047	enzyme activator activity	0.0390313	0.319453	0	0	21	287
GO:0046966 thyroid hormone receptor binding	3	0.0394109	0.422	0.188	Molecular Function	GO:0046966	thyroid hormone receptor binding	0.0394109	0.319453	0	0	3	16
GO:0001664 G protein-coupled receptor binding	13	0.0394297	1.828	0.083	Molecular Function	GO:0001664	G protein-coupled receptor binding	0.0394297	0.319453	0	0	13	156
GO:0140030 modification-dependent protein binding	11	0.0397647	1.547	0.088	Molecular Function	GO:0140030	modification-dependent protein binding	0.0397647	0.319453	0	0	11	125
GO:0000099 sulfur amino acid transmembrane transporter activity	2	0.0417266	0.281	0.286	Molecular Function	GO:0000099	sulfur amino acid transmembrane transporter activity	0.0417266	0.319453	0	0	2	7
GO:0023023 MHC protein complex binding	2	0.0417266	0.281	0.286	Molecular Function	GO:0023023	MHC protein complex binding	0.0417266	0.319453	0	0	2	7
GO:0038036 sphingosine-1-phosphate receptor activity	2	0.0417266	0.281	0.286	Molecular Function	GO:0038036	sphingosine-1-phosphate receptor activity	0.0417266	0.319453	0	0	2	7
GO:0043139 5'-3' DNA helicase activity	2	0.0417266	0.281	0.286	Molecular Function	GO:0043139	5'-3' DNA helicase activity	0.0417266	0.319453	0	0	2	7
GO:0016903 oxidoreductase activity, acting on the aldehyde or oxo group of donors	5	0.0424302	0.703	0.125	Molecular Function	GO:0016903	oxidoreductase activity, acting on the aldehyde or oxo group of donors	0.0424302	0.319453	0	0	5	40
GO:0032553 ribonucleotide binding	85	0.043187	11.955	0.058	Molecular Function	GO:0032553	ribonucleotide binding	0.043187	0.319453	0	0	85	1466
GO:0004180 carboxypeptidase activity	4	0.0441785	0.563	0.143	Molecular Function	GO:0004180	carboxypeptidase activity	0.0441785	0.319453	0	0	4	28
GO:0017076 purine nucleotide binding	85	0.0455831	11.955	0.058	Molecular Function	GO:0017076	purine nucleotide binding	0.0455831	0.319453	0	0	85	1470
GO:0016874 ligase activity	11	0.0459348	1.547	0.086	Molecular Function	GO:0016874	ligase activity	0.0459348	0.319453	0	0	11	128
GO:0050839 cell adhesion molecule binding	11	0.0459348	1.547	0.086	Molecular Function	GO:0050839	cell adhesion molecule binding	0.0459348	0.319453	0	0	11	128
GO:0008409 5'-3' exonuclease activity	3	0.0461847	0.422	0.176	Molecular Function	GO:0008409	5'-3' exonuclease activity	0.0461847	0.319453	0	0	3	17
GO:0004519 endonuclease activity	8	0.0471069	1.125	0.096	Molecular Function	GO:0004519	endonuclease activity	0.0471069	0.319453	0	0	8	83
GO:0001165 RNA polymerase I upstream control element sequence-specific DNA binding	1	0.0483706	0.141	1	Molecular Function	GO:0001165	RNA polymerase I upstream control element sequence-specific DNA binding	0.0483706	0.319453	0	0	1	1
GO:0001512 dihydronicotinamide riboside quinone reductase activity	1	0.0483706	0.141	1	Molecular Function	GO:0001512	dihydronicotinamide riboside quinone reductase activity	0.0483706	0.319453	0	0	1	1
GO:0001515 opioid peptide activity	1	0.0483706	0.141	1	Molecular Function	GO:0001515	opioid peptide activity	0.0483706	0.319453	0	0	1	1
GO:0003868 4-hydroxyphenylpyruvate dioxygenase activity	1	0.0483706	0.141	1	Molecular Function	GO:0003868	4-hydroxyphenylpyruvate dioxygenase activity	0.0483706	0.319453	0	0	1	1
GO:0003947 (N-acetylneuraminyl)-galactosylglucosylceramide N-acetylgalactosaminyltransferase activity	1	0.0483706	0.141	1	Molecular Function	GO:0003947	(N-acetylneuraminyl)-galactosylglucosylceramide N-acetylgalactosaminyltransferase activity	0.0483706	0.319453	0	0	1	1
GO:0003989 acetyl-CoA carboxylase activity	1	0.0483706	0.141	1	Molecular Function	GO:0003989	acetyl-CoA carboxylase activity	0.0483706	0.319453	0	0	1	1
GO:0004055 argininosuccinate synthase activity	1	0.0483706	0.141	1	Molecular Function	GO:0004055	argininosuccinate synthase activity	0.0483706	0.319453	0	0	1	1
GO:0004113 2',3'-cyclic-nucleotide 3'-phosphodiesterase activity	1	0.0483706	0.141	1	Molecular Function	GO:0004113	2',3'-cyclic-nucleotide 3'-phosphodiesterase activity	0.0483706	0.319453	0	0	1	1
GO:0004138 deoxyguanosine kinase activity	1	0.0483706	0.141	1	Molecular Function	GO:0004138	deoxyguanosine kinase activity	0.0483706	0.319453	0	0	1	1
GO:0004144 diacylglycerol O-acyltransferase activity	1	0.0483706	0.141	1	Molecular Function	GO:0004144	diacylglycerol O-acyltransferase activity	0.0483706	0.319453	0	0	1	1
GO:0004146 dihydrofolate reductase activity	1	0.0483706	0.141	1	Molecular Function	GO:0004146	dihydrofolate reductase activity	0.0483706	0.319453	0	0	1	1
GO:0004163 diphosphomevalonate decarboxylase activity	1	0.0483706	0.141	1	Molecular Function	GO:0004163	diphosphomevalonate decarboxylase activity	0.0483706	0.319453	0	0	1	1
GO:0004169 dolichyl-phosphate-mannose-protein mannosyltransferase activity	1	0.0483706	0.141	1	Molecular Function	GO:0004169	dolichyl-phosphate-mannose-protein mannosyltransferase activity	0.0483706	0.319453	0	0	1	1
GO:0004314 [acyl-carrier-protein] S-malonyltransferase activity	1	0.0483706	0.141	1	Molecular Function	GO:0004314	[acyl-carrier-protein] S-malonyltransferase activity	0.0483706	0.319453	0	0	1	1
GO:0004336 galactosylceramidase activity	1	0.0483706	0.141	1	Molecular Function	GO:0004336	galactosylceramidase activity	0.0483706	0.319453	0	0	1	1
GO:0004362 glutathione-disulfide reductase activity	1	0.0483706	0.141	1	Molecular Function	GO:0004362	glutathione-disulfide reductase activity	0.0483706	0.319453	0	0	1	1
GO:0004582 dolichyl-phosphate beta-D-mannosyltransferase activity	1	0.0483706	0.141	1	Molecular Function	GO:0004582	dolichyl-phosphate beta-D-mannosyltransferase activity	0.0483706	0.319453	0	0	1	1
GO:0004671 protein C-terminal S-isoprenylcysteine carboxyl O-methyltransferase activity	1	0.0483706	0.141	1	Molecular Function	GO:0004671	protein C-terminal S-isoprenylcysteine carboxyl O-methyltransferase activity	0.0483706	0.319453	0	0	1	1
GO:0004676 3-phosphoinositide-dependent protein kinase activity	1	0.0483706	0.141	1	Molecular Function	GO:0004676	3-phosphoinositide-dependent protein kinase activity	0.0483706	0.319453	0	0	1	1
GO:0004686 elongation factor-2 kinase activity	1	0.0483706	0.141	1	Molecular Function	GO:0004686	elongation factor-2 kinase activity	0.0483706	0.319453	0	0	1	1
GO:0004729 oxygen-dependent protoporphyrinogen oxidase activity	1	0.0483706	0.141	1	Molecular Function	GO:0004729	oxygen-dependent protoporphyrinogen oxidase activity	0.0483706	0.319453	0	0	1	1
GO:0004904 interferon receptor activity	1	0.0483706	0.141	1	Molecular Function	GO:0004904	interferon receptor activity	0.0483706	0.319453	0	0	1	1
GO:0004905 type I interferon receptor activity	1	0.0483706	0.141	1	Molecular Function	GO:0004905	type I interferon receptor activity	0.0483706	0.319453	0	0	1	1
GO:0004963 follicle-stimulating hormone receptor activity	1	0.0483706	0.141	1	Molecular Function	GO:0004963	follicle-stimulating hormone receptor activity	0.0483706	0.319453	0	0	1	1
GO:0005135 interleukin-3 receptor binding	1	0.0483706	0.141	1	Molecular Function	GO:0005135	interleukin-3 receptor binding	0.0483706	0.319453	0	0	1	1
GO:0008119 thiopurine S-methyltransferase activity	1	0.0483706	0.141	1	Molecular Function	GO:0008119	thiopurine S-methyltransferase activity	0.0483706	0.319453	0	0	1	1
GO:0008437 thyrotropin-releasing hormone activity	1	0.0483706	0.141	1	Molecular Function	GO:0008437	thyrotropin-releasing hormone activity	0.0483706	0.319453	0	0	1	1
GO:0015292 uniporter activity	1	0.0483706	0.141	1	Molecular Function	GO:0015292	uniporter activity	0.0483706	0.319453	0	0	1	1
GO:0015369 calcium:proton antiporter activity	1	0.0483706	0.141	1	Molecular Function	GO:0015369	calcium:proton antiporter activity	0.0483706	0.319453	0	0	1	1
GO:0015433 peptide antigen-transporting ATPase activity	1	0.0483706	0.141	1	Molecular Function	GO:0015433	peptide antigen-transporting ATPase activity	0.0483706	0.319453	0	0	1	1
GO:0015607 fatty-acyl-CoA transmembrane transporter activity	1	0.0483706	0.141	1	Molecular Function	GO:0015607	fatty-acyl-CoA transmembrane transporter activity	0.0483706	0.319453	0	0	1	1
GO:0016312 inositol bisphosphate phosphatase activity	1	0.0483706	0.141	1	Molecular Function	GO:0016312	inositol bisphosphate phosphatase activity	0.0483706	0.319453	0	0	1	1
GO:0016419 S-malonyltransferase activity	1	0.0483706	0.141	1	Molecular Function	GO:0016419	S-malonyltransferase activity	0.0483706	0.319453	0	0	1	1
GO:0016420 malonyltransferase activity	1	0.0483706	0.141	1	Molecular Function	GO:0016420	malonyltransferase activity	0.0483706	0.319453	0	0	1	1
GO:0016521 pituitary adenylate cyclase activating polypeptide activity	1	0.0483706	0.141	1	Molecular Function	GO:0016521	pituitary adenylate cyclase activating polypeptide activity	0.0483706	0.319453	0	0	1	1
GO:0018467 formaldehyde dehydrogenase activity	1	0.0483706	0.141	1	Molecular Function	GO:0018467	formaldehyde dehydrogenase activity	0.0483706	0.319453	0	0	1	1
GO:0019150 D-ribulokinase activity	1	0.0483706	0.141	1	Molecular Function	GO:0019150	D-ribulokinase activity	0.0483706	0.319453	0	0	1	1
GO:0031151 histone methyltransferase activity (H3-K79 specific)	1	0.0483706	0.141	1	Molecular Function	GO:0031151	histone methyltransferase activity (H3-K79 specific)	0.0483706	0.319453	0	0	1	1
GO:0031717 cannabinoid receptor binding	1	0.0483706	0.141	1	Molecular Function	GO:0031717	cannabinoid receptor binding	0.0483706	0.319453	0	0	1	1
GO:0031718 type 1 cannabinoid receptor binding	1	0.0483706	0.141	1	Molecular Function	GO:0031718	type 1 cannabinoid receptor binding	0.0483706	0.319453	0	0	1	1
GO:0031858 pituitary adenylate cyclase-activating polypeptide receptor binding	1	0.0483706	0.141	1	Molecular Function	GO:0031858	pituitary adenylate cyclase-activating polypeptide receptor binding	0.0483706	0.319453	0	0	1	1
GO:0033699 DNA 5'-adenosine monophosphate hydrolase activity	1	0.0483706	0.141	1	Molecular Function	GO:0033699	DNA 5'-adenosine monophosphate hydrolase activity	0.0483706	0.319453	0	0	1	1
GO:0034602 oxoglutarate dehydrogenase (NAD+) activity	1	0.0483706	0.141	1	Molecular Function	GO:0034602	oxoglutarate dehydrogenase (NAD+) activity	0.0483706	0.319453	0	0	1	1
GO:0036004 GAF domain binding	1	0.0483706	0.141	1	Molecular Function	GO:0036004	GAF domain binding	0.0483706	0.319453	0	0	1	1
GO:0038131 neuregulin receptor activity	1	0.0483706	0.141	1	Molecular Function	GO:0038131	neuregulin receptor activity	0.0483706	0.319453	0	0	1	1
GO:0042011 interleukin-16 binding	1	0.0483706	0.141	1	Molecular Function	GO:0042011	interleukin-16 binding	0.0483706	0.319453	0	0	1	1
GO:0042012 interleukin-16 receptor activity	1	0.0483706	0.141	1	Molecular Function	GO:0042012	interleukin-16 receptor activity	0.0483706	0.319453	0	0	1	1
GO:0042988 X11-like protein binding	1	0.0483706	0.141	1	Molecular Function	GO:0042988	X11-like protein binding	0.0483706	0.319453	0	0	1	1
GO:0044508 glucagon-like peptide 1 receptor activity	1	0.0483706	0.141	1	Molecular Function	GO:0044508	glucagon-like peptide 1 receptor activity	0.0483706	0.319453	0	0	1	1
GO:0046979 TAP2 binding	1	0.0483706	0.141	1	Molecular Function	GO:0046979	TAP2 binding	0.0483706	0.319453	0	0	1	1
GO:0047412 N-(long-chain-acyl)ethanolamine deacylase activity	1	0.0483706	0.141	1	Molecular Function	GO:0047412	N-(long-chain-acyl)ethanolamine deacylase activity	0.0483706	0.319453	0	0	1	1
GO:0047444 N-acylneuraminate-9-phosphate synthase activity	1	0.0483706	0.141	1	Molecular Function	GO:0047444	N-acylneuraminate-9-phosphate synthase activity	0.0483706	0.319453	0	0	1	1
GO:0047708 biotinidase activity	1	0.0483706	0.141	1	Molecular Function	GO:0047708	biotinidase activity	0.0483706	0.319453	0	0	1	1
GO:0050483 IMP 5'-nucleotidase activity	1	0.0483706	0.141	1	Molecular Function	GO:0050483	IMP 5'-nucleotidase activity	0.0483706	0.319453	0	0	1	1
GO:0050561 glutamate-tRNA(Gln) ligase activity	1	0.0483706	0.141	1	Molecular Function	GO:0050561	glutamate-tRNA(Gln) ligase activity	0.0483706	0.319453	0	0	1	1
GO:0051903 S-(hydroxymethyl)glutathione dehydrogenase activity	1	0.0483706	0.141	1	Molecular Function	GO:0051903	S-(hydroxymethyl)glutathione dehydrogenase activity	0.0483706	0.319453	0	0	1	1
GO:0052855 ADP-dependent NAD(P)H-hydrate dehydratase activity	1	0.0483706	0.141	1	Molecular Function	GO:0052855	ADP-dependent NAD(P)H-hydrate dehydratase activity	0.0483706	0.319453	0	0	1	1
GO:0061690 lipoamidase activity	1	0.0483706	0.141	1	Molecular Function	GO:0061690	lipoamidase activity	0.0483706	0.319453	0	0	1	1
GO:0070191 methionine-R-sulfoxide reductase activity	1	0.0483706	0.141	1	Molecular Function	GO:0070191	methionine-R-sulfoxide reductase activity	0.0483706	0.319453	0	0	1	1
GO:0070818 protoporphyrinogen oxidase activity	1	0.0483706	0.141	1	Molecular Function	GO:0070818	protoporphyrinogen oxidase activity	0.0483706	0.319453	0	0	1	1
GO:0102545 phosphatidyl phospholipase B activity	1	0.0483706	0.141	1	Molecular Function	GO:0102545	phosphatidyl phospholipase B activity	0.0483706	0.319453	0	0	1	1
GO:0106006 microtubule cortical anchor activity	1	0.0483706	0.141	1	Molecular Function	GO:0106006	microtubule cortical anchor activity	0.0483706	0.319453	0	0	1	1
GO:1904408 melatonin binding	1	0.0483706	0.141	1	Molecular Function	GO:1904408	melatonin binding	0.0483706	0.319453	0	0	1	1
GO:1905594 resveratrol binding	1	0.0483706	0.141	1	Molecular Function	GO:1905594	resveratrol binding	0.0483706	0.319453	0	0	1	1
GO:1990450 linear polyubiquitin binding	1	0.0483706	0.141	1	Molecular Function	GO:1990450	linear polyubiquitin binding	0.0483706	0.319453	0	0	1	1
GO:1990955 G-rich single-stranded DNA binding	1	0.0483706	0.141	1	Molecular Function	GO:1990955	G-rich single-stranded DNA binding	0.0483706	0.319453	0	0	1	1
GO:0003779 actin binding	20	0.0484359	2.813	0.072	Molecular Function	GO:0003779	actin binding	0.0484359	0.319453	0	0	20	277
GO:0051117 ATPase binding	6	0.0487837	0.844	0.109	Molecular Function	GO:0051117	ATPase binding	0.0487837	0.319898	0	0	6	55
GO:0072594 establishment of protein localization to organelle	21	0.00753228	2.901	0.088	Biological Process	GO:0072594	establishment of protein localization to organelle	0.00753228	0.319935	0	0	21	238
GO:0098805 whole membrane	41	0.0282904	5.951	0.064	Cellular Component	GO:0098805	whole membrane	0.0282904	0.320625	0	0	41	637
GO:0019637 organophosphate metabolic process	50	0.0078904	6.906	0.07	Biological Process	GO:0019637	organophosphate metabolic process	0.0078904	0.327603	0	0	50	712
GO:0034613 cellular protein localization	74	0.00805853	10.221	0.065	Biological Process	GO:0034613	cellular protein localization	0.00805853	0.327603	0	0	74	1132
GO:0003016 respiratory system process	5	0.00811412	0.691	0.192	Biological Process	GO:0003016	respiratory system process	0.00811412	0.327603	0	0	5	26
GO:0007212 dopamine receptor signaling pathway	5	0.00811412	0.691	0.192	Biological Process	GO:0007212	dopamine receptor signaling pathway	0.00811412	0.327603	0	0	5	26
GO:0000722 telomere maintenance via recombination	3	0.00811456	0.414	0.333	Biological Process	GO:0000722	telomere maintenance via recombination	0.00811456	0.327603	0	0	3	9
GO:0032905 transforming growth factor beta1 production	3	0.00811456	0.414	0.333	Biological Process	GO:0032905	transforming growth factor beta1 production	0.00811456	0.327603	0	0	3	9
GO:0019882 antigen processing and presentation	8	0.00824853	1.105	0.136	Biological Process	GO:0019882	antigen processing and presentation	0.00824853	0.327603	0	0	8	59
GO:0048585 negative regulation of response to stimulus	73	0.00835391	10.083	0.065	Biological Process	GO:0048585	negative regulation of response to stimulus	0.00835391	0.327603	0	0	73	1116
GO:0043603 cellular amide metabolic process	54	0.00835935	7.459	0.069	Biological Process	GO:0043603	cellular amide metabolic process	0.00835935	0.327603	0	0	54	783
GO:0032925 regulation of activin receptor signaling pathway	4	0.00846425	0.552	0.235	Biological Process	GO:0032925	regulation of activin receptor signaling pathway	0.00846425	0.327603	0	0	4	17
GO:0048668 collateral sprouting	4	0.00846425	0.552	0.235	Biological Process	GO:0048668	collateral sprouting	0.00846425	0.327603	0	0	4	17
GO:0051932 synaptic transmission, GABAergic	4	0.00846425	0.552	0.235	Biological Process	GO:0051932	synaptic transmission, GABAergic	0.00846425	0.327603	0	0	4	17
GO:0007005 mitochondrion organization	26	0.00848439	3.591	0.082	Biological Process	GO:0007005	mitochondrion organization	0.00848439	0.327603	0	0	26	318
GO:0042110 T cell activation	26	0.00848439	3.591	0.082	Biological Process	GO:0042110	T cell activation	0.00848439	0.327603	0	0	26	318
GO:0006952 defense response	60	0.00853332	8.287	0.068	Biological Process	GO:0006952	defense response	0.00853332	0.327603	0	0	60	888
GO:0098684 photoreceptor ribbon synapse	2	0.0295822	0.29	0.333	Cellular Component	GO:0098684	photoreceptor ribbon synapse	0.0295822	0.330261	0	0	2	6
GO:0019904 protein domain specific binding	28	0.0511515	3.938	0.067	Molecular Function	GO:0019904	protein domain specific binding	0.0511515	0.33233	0	0	28	418
GO:0031072 heat shock protein binding	8	0.0529298	1.125	0.094	Molecular Function	GO:0031072	heat shock protein binding	0.0529298	0.33233	0	0	8	85
GO:0000217 DNA secondary structure binding	3	0.0534915	0.422	0.167	Molecular Function	GO:0000217	DNA secondary structure binding	0.0534915	0.33233	0	0	3	18
[truncated: 7,478 more rows]

## Sheet: Up_KEGG
Table S6. The GO and KEGG analyses of DE-miRNAs in HIGH vs. CON.
[truncated: 347 more rows]

[truncated: 1 more sheets: Down_KEGG]
