# Supplementary material for: Identification of microRNAs implicated in modulating resveratrol-induced apoptosis in porcine granulosa cells
Source: Front Cell Dev Biol. 2023 May 5;11:1169745. doi: 10.3389/fcell.2023.1169745 (PMC10211428; doi:10.3389/fcell.2023.1169745)
Supplement: Supplementary file 4 [file Table4.XLSX]

## Sheet: sheet1
Table S4. Lists of DE-miRNAs’ target genes
S4A. Lists of up-regulated DE-miRNAs’ target genes in LOW vs. CON
ENSSSCG00000000003	TTC38
ENSSSCG00000000005	CDPF1
ENSSSCG00000000039	POLDIP3
ENSSSCG00000000059	XRCC6
ENSSSCG00000000077	ADSL
ENSSSCG00000000080	GRAP2
ENSSSCG00000000091	APOBEC3B
ENSSSCG00000000092	NPTXR
ENSSSCG00000000093	DNAL4
ENSSSCG00000000097	TOMM22
ENSSSCG00000000104	DDX17
ENSSSCG00000000114	PICK1
ENSSSCG00000000146	MYH11
ENSSSCG00000000169	POLR3B
ENSSSCG00000000182	WNT10B
ENSSSCG00000000204	PRPF40B
ENSSSCG00000000234	GRASP
ENSSSCG00000000268	AAAS
ENSSSCG00000000298	PPP1R1A
ENSSSCG00000000365	ORMDL2
ENSSSCG00000000385	SLC39A5
ENSSSCG00000000411	NAB2
ENSSSCG00000000433	B4GALNT1
ENSSSCG00000000443	GLI1
ENSSSCG00000000449	DTX3
ENSSSCG00000000545	KLHL42
ENSSSCG00000000580	RECQL
ENSSSCG00000000645	GABARAPL1
ENSSSCG00000000675	C1R
ENSSSCG00000000682	GNB3
ENSSSCG00000000684	USP5
ENSSSCG00000000685	TPI1
ENSSSCG00000000687	CD4
ENSSSCG00000000694	GAPDH
ENSSSCG00000000695	IFFO1
ENSSSCG00000000730	PRMT8
ENSSSCG00000000737	TULP3
ENSSSCG00000000741	NRIP2
ENSSSCG00000000751	CCDC77
ENSSSCG00000000766	CECR2
ENSSSCG00000000769	BID
ENSSSCG00000000837	CHST11
ENSSSCG00000000857	IGF1
ENSSSCG00000000860	NUP37
ENSSSCG00000000892	HAL
ENSSSCG00000000927	TMTC3
ENSSSCG00000000939	ACSS3
ENSSSCG00000000970	PPP6R2
ENSSSCG00000000975	PANX2
ENSSSCG00000000983	IL17REL
ENSSSCG00000000985	EXOC2
ENSSSCG00000001002	PRPF4B
ENSSSCG00000001009	RIPK1
ENSSSCG00000001022	SSR1
ENSSSCG00000001052	PHACTR1
ENSSSCG00000001053	TBC1D7
ENSSSCG00000001062	DTNBP1
ENSSSCG00000001065	ATXN1
ENSSSCG00000001107	SLC17A1
ENSSSCG00000001219	TRIM27
ENSSSCG00000001372	GNL1
ENSSSCG00000001384	VARS2
ENSSSCG00000001421	ZBTB12
ENSSSCG00000001455	SLA-DRB1
ENSSSCG00000001470	SLA-DMA
ENSSSCG00000001471	BRD2
ENSSSCG00000001474	RXRB
ENSSSCG00000001501	VPS52
ENSSSCG00000001506	RGL2
ENSSSCG00000001511	PHF1
ENSSSCG00000001516	BAK1
ENSSSCG00000001537	ZNF76
ENSSSCG00000001539	PPARD
ENSSSCG00000001560	C6orf222
ENSSSCG00000001571	MTCH1
ENSSSCG00000001572	FGD2
ENSSSCG00000001579	CMTR1
ENSSSCG00000001596	MOCS1
ENSSSCG00000001653	PEX6
ENSSSCG00000001703	NFKBIE
ENSSSCG00000001706	AARS2
ENSSSCG00000001818	FES
ENSSSCG00000001823	UROC1
ENSSSCG00000001832	ACAN
ENSSSCG00000001840	KIF7
ENSSSCG00000001852	IDH2
ENSSSCG00000001879	ODF3L1
ENSSSCG00000001882	NEIL1
ENSSSCG00000001888	RPP25
ENSSSCG00000001904	CLK3
ENSSSCG00000001909	STRA6
ENSSSCG00000001924	BBS4
ENSSSCG00000001930	PKM
ENSSSCG00000001986	NFATC4
ENSSSCG00000001987	RIPK3
ENSSSCG00000001988	ADCY4
ENSSSCG00000001989	CIDEB
ENSSSCG00000001992	RABGGTA
ENSSSCG00000002026	EFS
ENSSSCG00000002033	CEBPE
ENSSSCG00000002034	ACIN1
ENSSSCG00000002036	-
ENSSSCG00000002266	CHD2
ENSSSCG00000002267	RGMA
ENSSSCG00000002276	PLEKHG3
ENSSSCG00000002277	SPTB
ENSSSCG00000002280	RAB15
ENSSSCG00000002305	EXD2
ENSSSCG00000002315	SLC8A3
ENSSSCG00000002329	MAP3K9
ENSSSCG00000002333	DPF3
ENSSSCG00000002337	ZFYVE1
ENSSSCG00000002372	YLPM1
ENSSSCG00000002380	ZC2HC1C
ENSSSCG00000002399	NGB
ENSSSCG00000002404	SPTLC2
ENSSSCG00000002431	TDP1
ENSSSCG00000002452	LGMN
ENSSSCG00000002467	ASB2
ENSSSCG00000002469	OTUB2
ENSSSCG00000002479	SERPINA11
ENSSSCG00000002494	CLMN
ENSSSCG00000002496	GLRX5
ENSSSCG00000002520	SLC25A29
ENSSSCG00000002547	KLC1
ENSSSCG00000002554	PLD4
ENSSSCG00000002555	JAG2
ENSSSCG00000002623	GSTA2
ENSSSCG00000002635	SPIRE2
ENSSSCG00000002639	TUBB3
ENSSSCG00000002650	APRT
ENSSSCG00000002682	MBTPS1
ENSSSCG00000002704	KARS
ENSSSCG00000002709	LOC100522551
ENSSSCG00000002722	DDX19B
ENSSSCG00000002724	PDPR
ENSSSCG00000002729	VAC14
ENSSSCG00000002754	NQO1
ENSSSCG00000002759	COG8
ENSSSCG00000002764	SMPD3
ENSSSCG00000002774	RIPOR1
ENSSSCG00000002792	HSF4
ENSSSCG00000002795	CDH11
ENSSSCG00000002806	MMP15
ENSSSCG00000002813	KATNB1
ENSSSCG00000002863	LRP3
ENSSSCG00000002991	TTC9B
ENSSSCG00000002996	RAB4B
ENSSSCG00000003017	TGFB1
ENSSSCG00000003024	PRR19
ENSSSCG00000003030	CIC
ENSSSCG00000003046	RABAC1
ENSSSCG00000003068	SMG9
ENSSSCG00000003079	PVR
ENSSSCG00000003089	TOMM40
ENSSSCG00000003090	NECTIN2
ENSSSCG00000003114	DHX34
ENSSSCG00000003125	ELSPBP1
ENSSSCG00000003160	NTF4
ENSSSCG00000003177	BCL2L12
ENSSSCG00000003187	FCGRT
ENSSSCG00000003192	IL4I1
ENSSSCG00000003193	TBC1D17
ENSSSCG00000003201	ATF5
ENSSSCG00000003214	KCNC3
ENSSSCG00000003217	JOSD2
ENSSSCG00000003222	SYT3
ENSSSCG00000003241	ZNF614
ENSSSCG00000003263	PRPF31
ENSSSCG00000003264	CNOT3
ENSSSCG00000003266	TMC4
ENSSSCG00000003359	TPRG1L
ENSSSCG00000003360	WRAP73
ENSSSCG00000003376	PLEKHG5
ENSSSCG00000003388	SLC45A1
ENSSSCG00000003395	PIK3CD
ENSSSCG00000003396	CLSTN1
ENSSSCG00000003399	RBP7
ENSSSCG00000003420	FBXO6
ENSSSCG00000003433	PLOD1
ENSSSCG00000003486	ARHGEF10L
ENSSSCG00000003509	SH2D5
ENSSSCG00000003531	KDM1A
ENSSSCG00000003566	NUDC
ENSSSCG00000003570	WDTC1
ENSSSCG00000003582	SMPDL3B
ENSSSCG00000003660	PABPC4
ENSSSCG00000003684	MTCL1
ENSSSCG00000003693	MYOM1
ENSSSCG00000003694	EMILIN2
ENSSSCG00000003806	LEPROT
ENSSSCG00000003834	C8B
ENSSSCG00000003876	CDKN2C
ENSSSCG00000003897	MOB3C
ENSSSCG00000003909	PIK3R3
ENSSSCG00000003929	BEST4
ENSSSCG00000003931	KIF2C
ENSSSCG00000003941	SZT2
ENSSSCG00000003966	PPCS
ENSSSCG00000003973	CTPS1
ENSSSCG00000004012	THBS2
ENSSSCG00000004029	QKI
ENSSSCG00000004044	IGF2R
ENSSSCG00000004110	TAB2
ENSSSCG00000004177	RPS12
ENSSSCG00000004283	DPPA5
ENSSSCG00000004322	ANKRD6
ENSSSCG00000004388	ARMC2
ENSSSCG00000004550	OAZ2
ENSSSCG00000004556	-
ENSSSCG00000004670	C15orf48
ENSSSCG00000004677	DUOXA1
ENSSSCG00000004699	ELL3
ENSSSCG00000004738	MAPKBP1
ENSSSCG00000004753	INO80
ENSSSCG00000004774	IVD
ENSSSCG00000004789	THBS1
ENSSSCG00000004826	SELENOS
ENSSSCG00000004917	MALT1
ENSSSCG00000004921	ATP8B1
ENSSSCG00000004931	IGDCC4
ENSSSCG00000005045	BMP4
ENSSSCG00000005067	CCDC198
ENSSSCG00000005076	KIAA0586
ENSSSCG00000005110	SYNE2
ENSSSCG00000005164	HACD4
ENSSSCG00000005301	FAM214B
ENSSSCG00000005311	CD72
ENSSSCG00000005312	SIT1
ENSSSCG00000005316	TPM2
ENSSSCG00000005350	FBXO10
ENSSSCG00000005352	FRMPD1
ENSSSCG00000005467	HSDL2
ENSSSCG00000005486	KIF12
ENSSSCG00000005512	C5
ENSSSCG00000005584	CRB2
ENSSSCG00000005596	ARPC5L
ENSSSCG00000005620	SH2D3C
ENSSSCG00000005621	CDK9
ENSSSCG00000005628	ST6GALNAC4
ENSSSCG00000005636	SLC25A25
ENSSSCG00000005648	SLC27A4
ENSSSCG00000005651	ODF2
ENSSSCG00000005662	SPOUT1
ENSSSCG00000005701	ASS1
ENSSSCG00000005727	CFAP77
ENSSSCG00000005738	RALGDS
ENSSSCG00000005740	SARDH
ENSSSCG00000005756	-
ENSSSCG00000005762	KCNT1
ENSSSCG00000005771	HDHD2
ENSSSCG00000005782	TM2D3
ENSSSCG00000005828	EGFL7
ENSSSCG00000005855	EXD3
ENSSSCG00000005859	NDOR1
ENSSSCG00000005908	SLC52A2
ENSSSCG00000005916	WDR97
ENSSSCG00000005917	HSF1
ENSSSCG00000005918	DGAT1
ENSSSCG00000005939	FAM135B
ENSSSCG00000006089	PTDSS1
ENSSSCG00000006199	PREX2
ENSSSCG00000006239	UBXN2B
ENSSSCG00000006354	TOMM40L
ENSSSCG00000006371	USF1
ENSSSCG00000006380	SLAMF1
ENSSSCG00000006391	ATP1A2
ENSSSCG00000006396	IGSF9
ENSSSCG00000006398	SLAMF8
ENSSSCG00000006418	-
ENSSSCG00000006467	PRCC
ENSSSCG00000006474	NES
ENSSSCG00000006480	NAXE
ENSSSCG00000006496	LMNA
ENSSSCG00000006510	GON4L
ENSSSCG00000006524	THBS3
ENSSSCG00000006530	EFNA1
ENSSSCG00000006578	S100A4
ENSSSCG00000006582	S100A14
ENSSSCG00000006588	S100A9
ENSSSCG00000006621	CGN
ENSSSCG00000006627	ZNF687
ENSSSCG00000006635	SEMA6C
ENSSSCG00000006642	MINDY1
ENSSSCG00000006678	FCGR1A
ENSSSCG00000006687	ITGA10
ENSSSCG00000006691	POLR3C
ENSSSCG00000006727	WDR3
ENSSSCG00000006873	FRRS1
ENSSSCG00000006956	ZC3H3
ENSSSCG00000006966	CLDN23
ENSSSCG00000007007	IDO1
ENSSSCG00000007030	IKBKB
ENSSSCG00000007031	POLB
ENSSSCG00000007117	GZF1
ENSSSCG00000007119	NXT1
ENSSSCG00000007122	CST11
ENSSSCG00000007149	SPEF1
ENSSSCG00000007163	AVP
ENSSSCG00000007179	STK35
ENSSSCG00000007199	SLC52A3
ENSSSCG00000007200	FAM110A
ENSSSCG00000007216	DEFB115
ENSSSCG00000007235	TPX2
ENSSSCG00000007240	HCK
ENSSSCG00000007248	ASXL1
ENSSSCG00000007282	PIGU
ENSSSCG00000007288	MYH7B
ENSSSCG00000007289	TRPC4AP
ENSSSCG00000007306	CPNE1
ENSSSCG00000007334	SRC
ENSSSCG00000007366	MYBL2
ENSSSCG00000007410	PTI
ENSSSCG00000007436	MMP9
ENSSSCG00000007437	SLC12A5
ENSSSCG00000007439	CDH22
ENSSSCG00000007493	AURKA
ENSSSCG00000007498	FAM209B
ENSSSCG00000007521	NELFCD
ENSSSCG00000007527	EDN3
ENSSSCG00000007542	PRKAR1B
ENSSSCG00000007556	PSMG3
ENSSSCG00000007558	INTS1
ENSSSCG00000007560	TMEM184A
ENSSSCG00000007585	ACTB
ENSSSCG00000007586	FSCN1
ENSSSCG00000007599	LMTK2
ENSSSCG00000007602	BAIAP2L1
ENSSSCG00000007623	BUD31
ENSSSCG00000007664	AGFG2
ENSSSCG00000007667	LRCH4
ENSSSCG00000007669	GNB2
ENSSSCG00000007670	ACTL6B
ENSSSCG00000007673	EPO
ENSSSCG00000007720	GTF2IRD1
ENSSSCG00000007730	CALN1
ENSSSCG00000007753	C16orf58
ENSSSCG00000007798	TBC1D10B
ENSSSCG00000007803	TUFM
ENSSSCG00000007811	LAT
ENSSSCG00000007812	XPO6
ENSSSCG00000007814	KIAA0556
ENSSSCG00000007836	SCNN1G
ENSSSCG00000007917	RBFOX1
ENSSSCG00000007935	DNAAF8
ENSSSCG00000007939	ANKS3
ENSSSCG00000007950	ADCY9
ENSSSCG00000007958	ZNF174
ENSSSCG00000007973	IL9R
ENSSSCG00000007978	LOC110259958
ENSSSCG00000007986	NME4
ENSSSCG00000007988	JMJD8
ENSSSCG00000008000	RPUSD1
ENSSSCG00000008024	CLCN7
ENSSSCG00000008032	LOC396700
ENSSSCG00000008041	PKD1
ENSSSCG00000008043	TRAF7
ENSSSCG00000008055	TEDC2
ENSSSCG00000008118	PROM2
ENSSSCG00000008122	ADRA2B
ENSSSCG00000008134	EDAR
ENSSSCG00000008159	IL1RL1
ENSSSCG00000008169	TBC1D8
ENSSSCG00000008170	RPL31
ENSSSCG00000008179	REV1
ENSSSCG00000008197	SEMA4C
ENSSSCG00000008217	CD8A
ENSSSCG00000008233	TMEM150A
ENSSSCG00000008245	TMSB10
ENSSSCG00000008254	-
ENSSSCG00000008262	SEMA4F
ENSSSCG00000008268	AUP1
ENSSSCG00000008274	DCTN1
ENSSSCG00000008275	TTC31
ENSSSCG00000008281	RTKN
ENSSSCG00000008287	INO80B
ENSSSCG00000008302	FBXO41
ENSSSCG00000008305	SMYD5
ENSSSCG00000008312	DYSF
ENSSSCG00000008464	MTA3
ENSSSCG00000008498	HEATR5B
ENSSSCG00000008545	ZNF512
ENSSSCG00000008554	ABHD1
ENSSSCG00000008555	CGREF1
ENSSSCG00000008560	DPYSL5
ENSSSCG00000008563	KCNK3
ENSSSCG00000008579	CENPO
ENSSSCG00000008584	FAM228B
ENSSSCG00000008593	KLHL29
ENSSSCG00000008624	LPIN1
ENSSSCG00000008640	IAH1
ENSSSCG00000008675	LETM1
ENSSSCG00000008690	RNF4
ENSSSCG00000008701	LRPAP1
ENSSSCG00000008722	SH3TC1
ENSSSCG00000008728	ZBTB49
ENSSSCG00000008983	CCDC158
ENSSSCG00000009097	ANXA5
ENSSSCG00000009148	LEF1
ENSSSCG00000009237	HPSE
ENSSSCG00000009244	SEC31A
ENSSSCG00000009245	SCD5
ENSSSCG00000009256	ANTXR2
ENSSSCG00000009270	IFT88
ENSSSCG00000009281	SGCG
ENSSSCG00000009305	GTF3A
ENSSSCG00000009407	ESD
ENSSSCG00000009445	PCDH8
ENSSSCG00000009519	CLYBL
ENSSSCG00000009545	COL4A2
ENSSSCG00000009561	ATP4B
ENSSSCG00000009584	SEMA4D
ENSSSCG00000009589	SYK
ENSSSCG00000009605	GFRA2
ENSSSCG00000009613	DMTN
ENSSSCG00000009687	PRSS55
ENSSSCG00000009755	AACS
ENSSSCG00000009770	EIF2B1
ENSSSCG00000009839	CIT
ENSSSCG00000009868	RBM19
ENSSSCG00000009877	IQCD
ENSSSCG00000009903	COQ5
ENSSSCG00000009913	CABP1
ENSSSCG00000009927	FAM222A
ENSSSCG00000009943	SSH1
ENSSSCG00000010010	PES1
ENSSSCG00000010011	TCN2
ENSSSCG00000010032	PISD
ENSSSCG00000010034	DEPDC5
ENSSSCG00000010052	BCR
ENSSSCG00000010059	GUCD1
ENSSSCG00000010062	CABIN1
ENSSSCG00000010081	MAPK1
ENSSSCG00000010097	LZTR1
ENSSSCG00000010107	MED15
ENSSSCG00000010108	KLHL22
ENSSSCG00000010111	DGCR2
ENSSSCG00000010133	ARVCF
ENSSSCG00000010256	COL13A1
ENSSSCG00000010271	PRF1
ENSSSCG00000010368	GLUD1
ENSSSCG00000010509	PIK3AP1
ENSSSCG00000010512	SLIT1
ENSSSCG00000010529	SFRP5
ENSSSCG00000010542	CUTC
ENSSSCG00000010565	DPCD
ENSSSCG00000010570	KCNIP2
ENSSSCG00000010581	PSD
ENSSSCG00000010592	AS3MT
ENSSSCG00000010599	PDCD11
ENSSSCG00000010600	CALHM2
ENSSSCG00000010672	RAB11FIP2
ENSSSCG00000010728	CPXM2
ENSSSCG00000010732	FAM53B
ENSSSCG00000010757	EBF3
ENSSSCG00000010780	CYP2E1
ENSSSCG00000010791	FUOM
ENSSSCG00000010794	PALB2
ENSSSCG00000010797	EARS2
ENSSSCG00000010799	COG7
ENSSSCG00000010833	TAF1A
ENSSSCG00000010876	DESI2
ENSSSCG00000010925	PPP1R12B
ENSSSCG00000010937	HSD17B3
ENSSSCG00000010992	AQP7
ENSSSCG00000010999	SMU1
ENSSSCG00000011056	FRMD4A
ENSSSCG00000011127	TAF3
ENSSSCG00000011192	HACL1
ENSSSCG00000011194	ANKRD28
ENSSSCG00000011236	CLASP2
ENSSSCG00000011278	TRAK1
ENSSSCG00000011297	ABHD5
ENSSSCG00000011361	SLC26A6
ENSSSCG00000011377	LAMB2
ENSSSCG00000011393	UBA7
ENSSSCG00000011400	SEMA3B
ENSSSCG00000011403	NAA80
ENSSSCG00000011404	HYAL1
ENSSSCG00000011408	ZMYND10
ENSSSCG00000011415	MAPKAPK3
ENSSSCG00000011432	GLYCTK
ENSSSCG00000011438	BAP1
ENSSSCG00000011451	ITIH3
ENSSSCG00000011506	UBA3
ENSSSCG00000011511	FRMD4B
ENSSSCG00000011546	MTMR14
ENSSSCG00000011569	TATDN2
ENSSSCG00000011619	EEFSEC
ENSSSCG00000011795	IGF2BP2
ENSSSCG00000011797	TBCCD1
ENSSSCG00000011849	TNK2
ENSSSCG00000011895	PLA1A
ENSSSCG00000011903	B4GALT4
ENSSSCG00000011928	CCDC80
ENSSSCG00000011977	DCBLD2
ENSSSCG00000012022	APP
ENSSSCG00000012034	TIAM1
ENSSSCG00000012087	SLC37A1
ENSSSCG00000012124	TRAPPC2
ENSSSCG00000012172	ACOT9
ENSSSCG00000012199	NR0B1
ENSSSCG00000012291	GPKOW
ENSSSCG00000012297	CCDC22
ENSSSCG00000012300	FOXP3
ENSSSCG00000012314	SERAC1
ENSSSCG00000012315	SYNJ2
ENSSSCG00000012322	KDM5C
ENSSSCG00000012350	MAGEH1
ENSSSCG00000012394	GJB1
ENSSSCG00000012405	RPS4X
ENSSSCG00000012650	OCRL
ENSSSCG00000012698	SLC9A6
ENSSSCG00000012700	-
ENSSSCG00000012733	-
ENSSSCG00000012767	HAUS7
ENSSSCG00000012770	CCNQ
ENSSSCG00000012772	BCAP31
ENSSSCG00000012816	MTCP1
ENSSSCG00000012825	IKBKG
ENSSSCG00000012846	GATD1
ENSSSCG00000012856	NAP1L4
ENSSSCG00000012862	OSBPL5
ENSSSCG00000012896	NDUFV1
ENSSSCG00000012905	TMEM134
ENSSSCG00000012911	CARNS1
ENSSSCG00000012917	ANKRD13D
ENSSSCG00000012941	SLC29A2
ENSSSCG00000012970	CTSW
ENSSSCG00000012971	EFEMP2
ENSSSCG00000012980	KAT5
ENSSSCG00000012981	RELA
ENSSSCG00000012982	SIPA1
ENSSSCG00000012984	SCYL1
ENSSSCG00000013008	CDCA5
ENSSSCG00000013065	ASRGL1
ENSSSCG00000013068	SCGB1D1
ENSSSCG00000013073	FADS3
ENSSSCG00000013084	TMEM216
ENSSSCG00000013233	CELF1
ENSSSCG00000013239	PSMC3
ENSSSCG00000013259	DGKZ
ENSSSCG00000013260	MDK
ENSSSCG00000013269	MAPK8IP1
ENSSSCG00000013294	LDLRAD3
ENSSSCG00000013296	SLC1A2
ENSSSCG00000013304	NAT10
ENSSSCG00000013332	KIF18A
ENSSSCG00000013333	BDNF
ENSSSCG00000013338	SLC5A12
ENSSSCG00000013382	PLEKHA7
ENSSSCG00000013433	ADAMTSL5
ENSSSCG00000013442	ABHD17A
ENSSSCG00000013448	MKNK2
ENSSSCG00000013467	SGTA
ENSSSCG00000013481	FZR1
ENSSSCG00000013491	TJP3
ENSSSCG00000013495	ZFR2
ENSSSCG00000013507	MPND
ENSSSCG00000013513	PLIN5
ENSSSCG00000013532	CAPS
ENSSSCG00000013539	GTF2F1
ENSSSCG00000013582	XAB2
ENSSSCG00000013588	MAP2K7
ENSSSCG00000013598	KANK3
ENSSSCG00000013600	RAB11B
ENSSSCG00000013620	PLPPR2
ENSSSCG00000013633	CARM1
ENSSSCG00000013647	CDC37
ENSSSCG00000013656	MRPL4
ENSSSCG00000013665	LOC100517145
ENSSSCG00000013718	-
ENSSSCG00000013757	C19orf53
ENSSSCG00000013765	RLN3
ENSSSCG00000013766	IL27RA
ENSSSCG00000013779	PKN1
ENSSSCG00000013862	MED26
ENSSSCG00000013864	TMEM38A
ENSSSCG00000013869	CPAMD8
ENSSSCG00000013874	OCEL1
ENSSSCG00000013878	PGLS
ENSSSCG00000013882	FAM129C
ENSSSCG00000013883	COLGALT1
ENSSSCG00000013896	MPV17L2
ENSSSCG00000013897	RAB3A
ENSSSCG00000013989	GJC2
ENSSSCG00000013992	ARF1
ENSSSCG00000014019	MAML1
ENSSSCG00000014035	B4GALT7
ENSSSCG00000014036	TMED9
ENSSSCG00000014039	RGS14
ENSSSCG00000014040	LMAN2
ENSSSCG00000014044	NSD1
ENSSSCG00000014048	HK3
ENSSSCG00000014097	PDE8B
ENSSSCG00000014132	ATP6AP1L
ENSSSCG00000014214	TRIM36
ENSSSCG00000014240	CSNK1G3
ENSSSCG00000014258	ISOC1
ENSSSCG00000014277	IRF1
ENSSSCG00000014361	CYSTM1
ENSSSCG00000014367	SLC35A4
ENSSSCG00000014369	CD14
ENSSSCG00000014385	PCDHGC5
ENSSSCG00000014391	ARAP3
ENSSSCG00000014430	ABLIM3
ENSSSCG00000014436	ARHGEF37
ENSSSCG00000014559	PSMD13
ENSSSCG00000014578	DENND5A
ENSSSCG00000014581	TUB
ENSSSCG00000014598	PPFIBP2
ENSSSCG00000014599	SYT9
ENSSSCG00000014625	TRIM3
ENSSSCG00000014627	SMPD1
ENSSSCG00000014628	APBB1
ENSSSCG00000014792	STIM1
ENSSSCG00000014800	RNF121
ENSSSCG00000014804	LAMTOR1
ENSSSCG00000014806	ANAPC15
ENSSSCG00000014812	FOLR2
ENSSSCG00000014875	CAPN5
ENSSSCG00000014900	RAB30
ENSSSCG00000015048	DRD2
ENSSSCG00000015072	PCSK7
ENSSSCG00000015073	TAGLN
ENSSSCG00000015196	SIAE
ENSSSCG00000015232	ST3GAL4
ENSSSCG00000015234	KIRREL3
ENSSSCG00000015290	CDK18
ENSSSCG00000015368	HDAC9
ENSSSCG00000015565	C1orf21
ENSSSCG00000015595	ATF3
ENSSSCG00000015700	TMEM163
ENSSSCG00000015714	CCDC93
ENSSSCG00000015720	BIN1
ENSSSCG00000015766	WDR17
ENSSSCG00000015857	UGGT1
ENSSSCG00000016057	STAT1
ENSSSCG00000016090	SPATS2L
ENSSSCG00000016184	CXCR2
ENSSSCG00000016204	IHH
ENSSSCG00000016217	DNAJB2
ENSSSCG00000016220	DNPEP
ENSSSCG00000016254	CCL20
ENSSSCG00000016255	DAW1
ENSSSCG00000016278	-
ENSSSCG00000016295	NGEF
ENSSSCG00000016306	USP40
ENSSSCG00000016349	NDUFA10
ENSSSCG00000016400	MAB21L4
ENSSSCG00000016411	NOM1
ENSSSCG00000016435	SMARCD3
ENSSSCG00000016450	NOS3
ENSSSCG00000016462	CLCN1
ENSSSCG00000016496	ADCK2
ENSSSCG00000016531	-
ENSSSCG00000016533	STRA8
ENSSSCG00000016545	CHCHD3
ENSSSCG00000016585	IMPDH1
ENSSSCG00000016590	SND1
ENSSSCG00000016623	ANKRD7
ENSSSCG00000016743	OGDH
ENSSSCG00000016751	GCK
ENSSSCG00000016754	AEBP1
ENSSSCG00000016958	PIK3R1
ENSSSCG00000017000	RANBP17
ENSSSCG00000017069	LARP1
ENSSSCG00000017082	SPARC
ENSSSCG00000017091	TNIP1
ENSSSCG00000017126	NARF
ENSSSCG00000017142	BAIAP2
ENSSSCG00000017146	-
ENSSSCG00000017168	SEPTIN9
ENSSSCG00000017181	CYGB
ENSSSCG00000017184	PRPSAP1
ENSSSCG00000017187	FOXJ1
ENSSSCG00000017191	SRP68
ENSSSCG00000017196	MRPL38
ENSSSCG00000017197	FBF1
ENSSSCG00000017200	UNC13D
ENSSSCG00000017209	MIF4GD
ENSSSCG00000017211	GGA3
ENSSSCG00000017213	JPT1
ENSSSCG00000017214	ARMC7
ENSSSCG00000017218	CDR2L
ENSSSCG00000017220	OTOP3
ENSSSCG00000017226	FADS6
ENSSSCG00000017230	TMEM104
ENSSSCG00000017231	NAT9
ENSSSCG00000017248	COG1
ENSSSCG00000017254	MAP2K6
ENSSSCG00000017259	PRKAR1A
ENSSSCG00000017261	ARSG
ENSSSCG00000017290	STRADA
ENSSSCG00000017300	MRC2
ENSSSCG00000017307	MYL4
ENSSSCG00000017337	ACBD4
ENSSSCG00000017339	NMT1
ENSSSCG00000017340	DCAKD
ENSSSCG00000017343	GFAP
ENSSSCG00000017359	RUNDC3A
ENSSSCG00000017366	HDAC5
ENSSSCG00000017398	COASY
ENSSSCG00000017416	DHX58
ENSSSCG00000017418	NKIRAS2
ENSSSCG00000017420	CNP
ENSSSCG00000017448	KRT14
ENSSSCG00000017473	TOP2A
ENSSSCG00000017478	RAPGEFL1
ENSSSCG00000017500	TCAP
ENSSSCG00000017502	PGAP3
ENSSSCG00000017521	SCRN2
ENSSSCG00000017551	FAM117A
ENSSSCG00000017566	ACSF2
ENSSSCG00000017585	SAMD14
ENSSSCG00000017607	TMEM100
ENSSSCG00000017640	RNF43
ENSSSCG00000017727	TMEM98
ENSSSCG00000017759	ALDOC
ENSSSCG00000017864	SHPK
ENSSSCG00000017874	ATP2A3
ENSSSCG00000017882	MYBBP1A
ENSSSCG00000017894	WSCD1
ENSSSCG00000017895	RABEP1
ENSSSCG00000017896	SCIMP
ENSSSCG00000017917	MINK1
ENSSSCG00000017923	ALOX15
ENSSSCG00000017927	BCL6B
ENSSSCG00000017932	ASGR2
ENSSSCG00000017947	ACADVL
ENSSSCG00000017953	FXR2
ENSSSCG00000017957	EIF4A1
ENSSSCG00000017962	KDM6B
ENSSSCG00000017986	NDEL1
ENSSSCG00000018032	TRPV2
ENSSSCG00000020736	ADD2
ENSSSCG00000020754	CD3EAP
ENSSSCG00000020809	B3GAT3
ENSSSCG00000020813	FAM20C
ENSSSCG00000020872	PDZK1IP1
ENSSSCG00000020876	RTL5
ENSSSCG00000020899	CDC16
ENSSSCG00000020962	DYNLL2
ENSSSCG00000021026	TMEM51
ENSSSCG00000021059	ADORA1
ENSSSCG00000021138	CEP250
ENSSSCG00000021173	BSPRY
ENSSSCG00000021325	MCFD2
ENSSSCG00000021354	CNOT4
ENSSSCG00000021386	PTGR1
ENSSSCG00000021461	SNF8
ENSSSCG00000021473	-
ENSSSCG00000021475	SLC4A2
ENSSSCG00000021508	SLC35G2
ENSSSCG00000021527	ATP10B
ENSSSCG00000021534	SLC30A3
ENSSSCG00000021581	CLCN2
ENSSSCG00000021588	DAPK2
ENSSSCG00000021668	KRT31
ENSSSCG00000021702	XRRA1
ENSSSCG00000021805	GALNTL6
ENSSSCG00000021815	IL15RA
ENSSSCG00000021890	GNB1
ENSSSCG00000021911	NDRG4
ENSSSCG00000022032	HS2ST1
ENSSSCG00000022058	ATRAID
ENSSSCG00000022112	DOCK9
ENSSSCG00000022161	ZNF251
ENSSSCG00000022200	SYT17
ENSSSCG00000022204	AGRN
ENSSSCG00000022208	TNFRSF1B
ENSSSCG00000022246	ICOSLG
ENSSSCG00000022295	BBLN
ENSSSCG00000022301	EIF4EBP1
ENSSSCG00000022364	CPT1B
ENSSSCG00000022478	STK10
ENSSSCG00000022575	PRMT2
ENSSSCG00000022609	WWP2
ENSSSCG00000022647	TIMM17B
ENSSSCG00000022705	SALL2
ENSSSCG00000022741	PDGFRB
ENSSSCG00000022784	PLEKHO1
ENSSSCG00000022785	GSG1L
ENSSSCG00000022820	VAMP8
ENSSSCG00000022951	NFASC
ENSSSCG00000023001	CCDC149
ENSSSCG00000023165	SEMA7A
ENSSSCG00000023178	BATF2
ENSSSCG00000023255	MOSPD3
ENSSSCG00000023263	MRPL45
ENSSSCG00000023306	ELMO2
ENSSSCG00000023329	APC2
ENSSSCG00000023445	AVL9
ENSSSCG00000023495	PITHD1
ENSSSCG00000023603	UBALD1
ENSSSCG00000023619	SLC12A9
ENSSSCG00000023653	GLIS2
ENSSSCG00000023665	FBXO25
ENSSSCG00000023674	SON
ENSSSCG00000023715	GNS
ENSSSCG00000023738	COG3
ENSSSCG00000023747	TTC19
ENSSSCG00000023762	TRPM2
ENSSSCG00000023797	STATH
ENSSSCG00000023807	ACO1
ENSSSCG00000023820	ZMIZ2
ENSSSCG00000023894	AKNA
ENSSSCG00000023920	P3H1
ENSSSCG00000023921	VSTM2B
ENSSSCG00000023978	RECQL5
ENSSSCG00000023993	CD96
ENSSSCG00000024030	AKAP10
ENSSSCG00000024048	MMRN2
ENSSSCG00000024060	LIPT2
ENSSSCG00000024088	TLN2
ENSSSCG00000024108	SLC43A2
ENSSSCG00000024221	SMUG1
ENSSSCG00000024222	MLH1
ENSSSCG00000024223	ARHGEF16
ENSSSCG00000024242	MRPL54
ENSSSCG00000024285	DLG4
ENSSSCG00000024329	C12orf43
ENSSSCG00000024357	DNAI2
ENSSSCG00000024363	HYAL3
ENSSSCG00000024385	RNASEH2B
ENSSSCG00000024413	PPP2R1A
ENSSSCG00000024520	ABCB4
ENSSSCG00000024563	CEP83
ENSSSCG00000024655	PHB2
ENSSSCG00000024676	SRPK3
ENSSSCG00000024771	TICAM1
ENSSSCG00000024777	HDAC4
ENSSSCG00000024791	CD59
ENSSSCG00000024872	CPT1C
ENSSSCG00000024973	GBP1
ENSSSCG00000025072	C16orf89
ENSSSCG00000025078	ZNF358
ENSSSCG00000025097	TMEM61
ENSSSCG00000025133	ITGB2
ENSSSCG00000025335	ZSCAN31
ENSSSCG00000025401	CDK10
ENSSSCG00000025537	PTPN6
ENSSSCG00000025560	PGLYRP2
ENSSSCG00000025568	TEAD2
ENSSSCG00000025681	LOC100621260
ENSSSCG00000025689	DVL2
ENSSSCG00000025766	SLC10A3
ENSSSCG00000025791	MON1A
ENSSSCG00000025796	NLE1
ENSSSCG00000025839	SUGP2
ENSSSCG00000025869	CABP7
ENSSSCG00000025955	SSBP4
ENSSSCG00000025965	SPDL1
ENSSSCG00000026063	DPP9
ENSSSCG00000026092	SREBF2
ENSSSCG00000026116	FHOD1
ENSSSCG00000026169	MFSD12
ENSSSCG00000026210	FCRL5
ENSSSCG00000026248	PAQR4
ENSSSCG00000026354	PRPF18
ENSSSCG00000026442	FAM163B
ENSSSCG00000026453	ACSM5
ENSSSCG00000026516	EPHB3
ENSSSCG00000026526	CATSPER4
ENSSSCG00000026536	DCUN1D2
ENSSSCG00000026569	CLEC16A
ENSSSCG00000026600	KLHL30
ENSSSCG00000026719	ALG10
ENSSSCG00000026731	CEP85
ENSSSCG00000026752	BYSL
ENSSSCG00000026789	BTBD17
ENSSSCG00000026791	RHCE
ENSSSCG00000026793	B4GALT2
ENSSSCG00000026794	SIRT2
ENSSSCG00000026817	ZNF646
ENSSSCG00000026943	MRAP2
ENSSSCG00000026945	LRRC2
ENSSSCG00000026962	A4GALT
ENSSSCG00000026978	ROS1
ENSSSCG00000027045	LRRC56
ENSSSCG00000027060	TBX2
ENSSSCG00000027072	ATP5IF1
ENSSSCG00000027189	PPP1R12C
ENSSSCG00000027275	HHLA2
ENSSSCG00000027288	DAGLB
ENSSSCG00000027299	PANK4
ENSSSCG00000027302	PKP3
ENSSSCG00000027361	OVOL1
ENSSSCG00000027365	WNT7B
ENSSSCG00000027410	CBFA2T2
ENSSSCG00000027428	ENHO
ENSSSCG00000027478	PPCDC
ENSSSCG00000027487	LAT2
ENSSSCG00000027491	COA1
ENSSSCG00000027514	ELP5
ENSSSCG00000027528	TMEM107
ENSSSCG00000027538	TMEM258
ENSSSCG00000027568	BLK
ENSSSCG00000027629	CDIPT
ENSSSCG00000027678	CCDC175
ENSSSCG00000027745	ABCG1
ENSSSCG00000027890	RASA4B
ENSSSCG00000027907	BSG
ENSSSCG00000027928	TMEM9
ENSSSCG00000027952	ADCY5
ENSSSCG00000027956	SSH3
ENSSSCG00000028004	RIN2
ENSSSCG00000028010	ABHD3
ENSSSCG00000028025	WDR74
ENSSSCG00000028031	HDAC11
ENSSSCG00000028126	MPPE1
ENSSSCG00000028169	NCAPG2
ENSSSCG00000028172	FAM78A
ENSSSCG00000028180	DUSP28
ENSSSCG00000028210	NT5C
ENSSSCG00000028225	DICER1
ENSSSCG00000028338	PAMR1
ENSSSCG00000028372	FAM131A
ENSSSCG00000028373	ENO2
ENSSSCG00000028446	PCBP4
ENSSSCG00000028523	HUS1
ENSSSCG00000028609	SLC12A4
ENSSSCG00000028698	CCDC47
ENSSSCG00000028712	ATPAF2
ENSSSCG00000028794	BCKDHA
ENSSSCG00000028802	-
ENSSSCG00000028871	CSTA
ENSSSCG00000028923	SCNN1B
ENSSSCG00000028934	FAM3A
ENSSSCG00000028973	PHACTR4
ENSSSCG00000029030	SMCHD1
ENSSSCG00000029059	SSRP1
ENSSSCG00000029066	IDI1
ENSSSCG00000029070	PAFAH1B3
ENSSSCG00000029088	MTG1
ENSSSCG00000029154	NOSIP
ENSSSCG00000029179	HIGD2A
ENSSSCG00000029289	CST9L
ENSSSCG00000029291	PIGZ
ENSSSCG00000029388	PDE2A
ENSSSCG00000029456	SLC7A1
ENSSSCG00000029458	SLC16A2
ENSSSCG00000029460	RND2
ENSSSCG00000029482	CHST15
ENSSSCG00000029521	CD82
ENSSSCG00000029541	PSD2
ENSSSCG00000029545	GPRC5D
ENSSSCG00000029594	WBP1L
ENSSSCG00000029602	WDR37
ENSSSCG00000029616	FAAP100
ENSSSCG00000029621	BMPR1B
ENSSSCG00000029637	KDM2A
ENSSSCG00000029710	GCNT4
ENSSSCG00000029723	PHRF1
ENSSSCG00000029744	PLCH2
ENSSSCG00000029954	THRAP3
ENSSSCG00000030000	KLHL17
ENSSSCG00000030015	LOC100627283
ENSSSCG00000030042	SBNO2
ENSSSCG00000030045	PRMT5
ENSSSCG00000030065	ZBTB47
ENSSSCG00000030088	CSF2RA
ENSSSCG00000030122	HIRIP3
ENSSSCG00000030167	SLC25A39
ENSSSCG00000030206	STK33
ENSSSCG00000030229	ABHD14A
ENSSSCG00000030255	EIF4G1
ENSSSCG00000030432	RAB42
ENSSSCG00000030451	LRRC14
ENSSSCG00000030460	ARHGEF6
ENSSSCG00000030497	YAE1
ENSSSCG00000030510	FBL
ENSSSCG00000030552	DMRTA2
ENSSSCG00000030623	XKR8
ENSSSCG00000030668	UQCC2
ENSSSCG00000030672	ZNF692
ENSSSCG00000030947	ZFAT
ENSSSCG00000031074	FAM110D
ENSSSCG00000031076	MAPK7
ENSSSCG00000031102	C1orf174
ENSSSCG00000031182	PRELID1
ENSSSCG00000031199	LRRC29
ENSSSCG00000031300	-
ENSSSCG00000031346	CMKLR1
ENSSSCG00000031449	SLC27A5
ENSSSCG00000031474	PTK6
ENSSSCG00000031557	CHCHD6
ENSSSCG00000031594	NICN1
ENSSSCG00000031700	SLC2A9
ENSSSCG00000031706	-
ENSSSCG00000031715	CARD9
ENSSSCG00000031759	TM6SF2
ENSSSCG00000031774	-
ENSSSCG00000031786	NCDN
ENSSSCG00000031825	NAPRT
ENSSSCG00000031876	TMEM159
ENSSSCG00000031877	ABHD8
ENSSSCG00000031888	DDIT4
ENSSSCG00000031981	SHISA4
ENSSSCG00000032029	PPP2R3B
ENSSSCG00000032062	WDR55
ENSSSCG00000032081	NDUFS3
ENSSSCG00000032098	LOC102165847
ENSSSCG00000032113	LOC100626407
ENSSSCG00000032135	-
ENSSSCG00000032151	CPZ
ENSSSCG00000032180	MCM7
ENSSSCG00000032188	METTL26
ENSSSCG00000032197	GNG3
ENSSSCG00000032231	RNF223
ENSSSCG00000032282	ACP5
ENSSSCG00000032337	LOC100513119
ENSSSCG00000032352	-
ENSSSCG00000032366	MOB3A
ENSSSCG00000032383	LOC100514340
ENSSSCG00000032390	NDUFB2
ENSSSCG00000032394	LSM12
ENSSSCG00000032408	CASP7
ENSSSCG00000032443	KIAA0895L
ENSSSCG00000032562	TMC6
ENSSSCG00000032612	MILR1
ENSSSCG00000032637	EVC
ENSSSCG00000032644	HLX
ENSSSCG00000032655	ALYREF
ENSSSCG00000032679	-
ENSSSCG00000032720	SMPX
ENSSSCG00000032728	EFNB1
ENSSSCG00000032734	VOPP1
ENSSSCG00000032810	GZMM
ENSSSCG00000032921	INO80E
ENSSSCG00000032932	MSRB1
ENSSSCG00000032977	PPP1R3E
ENSSSCG00000033049	KLHL41
ENSSSCG00000033082	HGS
ENSSSCG00000033135	VAMP5
ENSSSCG00000033148	MRPL12
ENSSSCG00000033171	MAPK11
ENSSSCG00000033238	-
ENSSSCG00000033259	ARMH1
ENSSSCG00000033262	CD74
ENSSSCG00000033299	FLNA
ENSSSCG00000033450	PDAP1
ENSSSCG00000033507	ASCL2
ENSSSCG00000033544	NTF3
ENSSSCG00000033583	NEUROD2
ENSSSCG00000033636	AFMID
ENSSSCG00000033685	NOXA1
ENSSSCG00000033792	RAB40C
ENSSSCG00000033808	-
ENSSSCG00000033823	XPNPEP3
ENSSSCG00000033833	DUSP18
ENSSSCG00000033892	EVA1B
ENSSSCG00000033920	CTU2
ENSSSCG00000033955	-
ENSSSCG00000033983	RRP7A
ENSSSCG00000033985	FIZ1
ENSSSCG00000034101	D2HGDH
ENSSSCG00000034153	TAF6
ENSSSCG00000034230	RBX1
ENSSSCG00000034259	PMEPA1
ENSSSCG00000034265	DESI1
ENSSSCG00000034302	SLC12A7
ENSSSCG00000034357	DAG1
ENSSSCG00000034364	SPECC1
ENSSSCG00000034378	IFNGR2
ENSSSCG00000034379	MAP2K3
ENSSSCG00000034455	RNF166
ENSSSCG00000034460	-
ENSSSCG00000034487	NDUFB11
ENSSSCG00000034502	H6PD
ENSSSCG00000034608	TMEM94
ENSSSCG00000034701	CALY
ENSSSCG00000034735	LOC100623504
ENSSSCG00000034738	TRMT61A
ENSSSCG00000034746	CAPN8
ENSSSCG00000034757	FGF11
ENSSSCG00000034758	PDXK
ENSSSCG00000034776	TAFA5
ENSSSCG00000034841	RGS19
ENSSSCG00000034927	EIF3C
ENSSSCG00000035028	GRK6
ENSSSCG00000035064	-
ENSSSCG00000035093	KIF26A
ENSSSCG00000035102	LYPD1
ENSSSCG00000035181	RNF24
ENSSSCG00000035204	-
ENSSSCG00000035224	LOC100621521
ENSSSCG00000035253	MAFG
ENSSSCG00000035296	LOC100158011
ENSSSCG00000035304	ARFRP1
ENSSSCG00000035387	ZNF550
ENSSSCG00000035392	IGFBP2
ENSSSCG00000035403	RFX2
ENSSSCG00000035511	C1QTNF1
ENSSSCG00000035538	-
ENSSSCG00000035564	MCM6
ENSSSCG00000035653	PGAP2
ENSSSCG00000035671	USP22
ENSSSCG00000035723	GFY
ENSSSCG00000035775	BCS1L
ENSSSCG00000035825	UBE2QL1
ENSSSCG00000035828	ARHGEF4
ENSSSCG00000035939	ZNF512B
ENSSSCG00000036007	MFAP4
ENSSSCG00000036036	XG
ENSSSCG00000036102	TCF25
ENSSSCG00000036106	TUBG2
ENSSSCG00000036190	GIPC3
ENSSSCG00000036248	MYO15B
ENSSSCG00000036291	ZNF576
ENSSSCG00000036308	PGS1
ENSSSCG00000036321	TRADD
ENSSSCG00000036352	RAB7B
ENSSSCG00000036482	ZSWIM7
ENSSSCG00000036504	PLA2G2F
ENSSSCG00000036527	DNASE1
ENSSSCG00000036556	IL10RB
ENSSSCG00000036566	LY6G6C
ENSSSCG00000036614	PGP
ENSSSCG00000036775	SLC48A1
ENSSSCG00000036812	MPRIP
ENSSSCG00000036831	EFNA4
ENSSSCG00000036832	STK40
ENSSSCG00000036839	ZNF34
ENSSSCG00000036852	TSEN54
ENSSSCG00000036870	RTN2
ENSSSCG00000036880	TMEM18
ENSSSCG00000036892	GPR132
ENSSSCG00000036963	LRRC25
ENSSSCG00000036964	FAM83H
ENSSSCG00000037120	TK1
ENSSSCG00000037132	POU2F2
ENSSSCG00000037151	MIEF2
ENSSSCG00000037159	MNT
ENSSSCG00000037195	FOXF2
ENSSSCG00000037235	-
ENSSSCG00000037238	DBF4B
ENSSSCG00000037262	PTX4
ENSSSCG00000037264	RAB31
ENSSSCG00000037270	TCTEX1D4
ENSSSCG00000037284	CCDC85C
ENSSSCG00000037347	LOC110258721
ENSSSCG00000037377	-
ENSSSCG00000037427	PTDSS2
ENSSSCG00000037451	PPFIA1
ENSSSCG00000037484	KCNK16
ENSSSCG00000037527	CPLX1
ENSSSCG00000037620	LOC100520832
ENSSSCG00000037649	-
ENSSSCG00000037671	PACS2
ENSSSCG00000037719	PDPK1
ENSSSCG00000037762	TBX1
ENSSSCG00000037775	IGHM
ENSSSCG00000037849	-
ENSSSCG00000037878	AHSP
ENSSSCG00000037880	NSMF
ENSSSCG00000037900	CCND1
ENSSSCG00000037920	TRIM28
ENSSSCG00000037921	-
ENSSSCG00000037973	KCNAB3
ENSSSCG00000037995	LOC100515119
ENSSSCG00000038013	DIRAS1
ENSSSCG00000038043	LOC110261043
ENSSSCG00000038130	CANT1
ENSSSCG00000038135	LOC100737676
ENSSSCG00000038189	SMCR8
ENSSSCG00000038254	PRKRA
ENSSSCG00000038296	SH3RF3
ENSSSCG00000038320	POR
ENSSSCG00000038355	SP5
ENSSSCG00000038491	MEX3B
ENSSSCG00000038514	DDAH2
ENSSSCG00000038520	MED20
ENSSSCG00000038597	KLHDC9
ENSSSCG00000038598	ADRB2
ENSSSCG00000038604	DOCK6
ENSSSCG00000038644	HOXC8
ENSSSCG00000038727	GDNF
ENSSSCG00000038785	CA7
ENSSSCG00000038825	LOC110255287
ENSSSCG00000038886	CAGE1
ENSSSCG00000038888	C1orf122
ENSSSCG00000038900	ISY1
ENSSSCG00000038916	LSM10
ENSSSCG00000038917	ATXN1L
ENSSSCG00000038940	GNPDA1
ENSSSCG00000038943	TOM1
ENSSSCG00000038954	PLIN3
ENSSSCG00000038964	COX19
ENSSSCG00000038967	NADK
ENSSSCG00000039054	CRTAP
ENSSSCG00000039060	RASSF3
ENSSSCG00000039070	-
ENSSSCG00000039105	-
ENSSSCG00000039112	HIST1H3E
ENSSSCG00000039119	PDXDC1
ENSSSCG00000039160	RTEL1
ENSSSCG00000039186	RAB25
ENSSSCG00000039188	AK8
ENSSSCG00000039206	UCN
ENSSSCG00000039236	FGF22
ENSSSCG00000039264	ABCA2
ENSSSCG00000039272	IP6K3
ENSSSCG00000039315	SOX10
ENSSSCG00000039324	FLII
ENSSSCG00000039360	LRFN4
ENSSSCG00000039387	-
ENSSSCG00000039390	EIF3B
ENSSSCG00000039407	GIMAP5
ENSSSCG00000039424	MCRIP1
ENSSSCG00000039460	RPL28
ENSSSCG00000039487	GPSM1
ENSSSCG00000039538	MIEF1
ENSSSCG00000039539	DHTKD1
ENSSSCG00000039568	SNAI2
ENSSSCG00000039575	PALM
ENSSSCG00000039580	FOXJ2
ENSSSCG00000039619	PIN1
ENSSSCG00000039703	EEPD1
ENSSSCG00000039708	KLRB1
ENSSSCG00000039731	GLRX
ENSSSCG00000039798	SLC11A1
ENSSSCG00000039830	MAN1B1
ENSSSCG00000039843	IPO9
ENSSSCG00000039861	HDHD3
ENSSSCG00000039880	CLEC12B
ENSSSCG00000039909	ICAM2
ENSSSCG00000039983	GJA4
ENSSSCG00000039997	ZNF41
ENSSSCG00000040086	YTHDF1
ENSSSCG00000040111	MSANTD1
ENSSSCG00000040118	PPDPF
ENSSSCG00000040164	LCN12
ENSSSCG00000040186	C12orf57
ENSSSCG00000040207	P2RY2
ENSSSCG00000040288	ARNT2
ENSSSCG00000040342	ASPHD1
ENSSSCG00000040386	GINS2
ENSSSCG00000040388	ZBTB46
ENSSSCG00000040461	CDKN1C
ENSSSCG00000040464	LEP
ENSSSCG00000040479	NDE1
ENSSSCG00000040486	BIRC5
ENSSSCG00000040507	PDLIM7
ENSSSCG00000040524	ISYNA1
ENSSSCG00000040533	C19orf54
ENSSSCG00000040594	C3orf20
ENSSSCG00000040631	LPL
ENSSSCG00000040634	ERP44
ENSSSCG00000040710	SURF4
ENSSSCG00000040720	SLC26A9
ENSSSCG00000040732	WDR81
ENSSSCG00000040779	CBS
ENSSSCG00000040815	DUSP5
ENSSSCG00000040828	-
ENSSSCG00000040845	AGPAT2
ENSSSCG00000040849	-
ENSSSCG00000040883	TMEM199
ENSSSCG00000040897	-
ENSSSCG00000040912	SNX6
ENSSSCG00000040919	RTN4RL2
ENSSSCG00000040931	SLC17A9
ENSSSCG00000040957	CD52
ENSSSCG00000040967	NACC2
ENSSSCG00000040968	DUS3L
ENSSSCG00000040974	-
ENSSSCG00000040989	GPRC5C

## Sheet: sheet2
Table S4. Lists of DE-miRNAs’ target genes
S4B. Lists of down-regulated DE-miRNAs’ target genes in LOW vs. CON
ENSSSCG00000000003	TTC38
ENSSSCG00000000040	SEPTIN3
ENSSSCG00000000117	C22orf23
ENSSSCG00000000119	EIF3L
ENSSSCG00000000130	CYTH4
ENSSSCG00000000136	CSF2RB
ENSSSCG00000000194	LOC100127131
ENSSSCG00000000220	POU6F1
ENSSSCG00000000232	ACVRL1
ENSSSCG00000000239	LOC100523670
ENSSSCG00000000258	RARG
ENSSSCG00000000260	SOAT2
ENSSSCG00000000377	PA2G4
ENSSSCG00000000382	SMARCC2
ENSSSCG00000000385	SLC39A5
ENSSSCG00000000402	RBMS2
ENSSSCG00000000403	BAZ2A
ENSSSCG00000000444	DCTN2
ENSSSCG00000000605	ERP27
ENSSSCG00000000619	FAM234B
ENSSSCG00000000645	GABARAPL1
ENSSSCG00000000663	KLRG1
ENSSSCG00000000683	CDCA3
ENSSSCG00000000691	COPS7A
ENSSSCG00000000692	PIANP
ENSSSCG00000000694	GAPDH
ENSSSCG00000000708	TNFRSF1A
ENSSSCG00000000709	PLEKHG6
ENSSSCG00000000941	METTL25
ENSSSCG00000000971	HDAC10
ENSSSCG00000001000	ECI2
ENSSSCG00000001009	RIPK1
ENSSSCG00000001011	SERPINB1
ENSSSCG00000001346	ABCF1
ENSSSCG00000001469	SLA-DMB
ENSSSCG00000001477	RING1
ENSSSCG00000001504	WDR46
ENSSSCG00000001538	DEF6
ENSSSCG00000001564	SRSF3
ENSSSCG00000001582	MDGA1
ENSSSCG00000001589	GLP1R
ENSSSCG00000001757	WDR61
ENSSSCG00000001816	BLM
ENSSSCG00000001817	FURIN
ENSSSCG00000001818	FES
ENSSSCG00000001826	CFAP100
ENSSSCG00000001832	ACAN
ENSSSCG00000001863	TMEM266
ENSSSCG00000001872	LINGO1
ENSSSCG00000001875	SNX33
ENSSSCG00000002008	DCAF11
ENSSSCG00000002023	PABPN1
ENSSSCG00000002267	RGMA
ENSSSCG00000002314	SMOC1
ENSSSCG00000002370	AREL1
ENSSSCG00000002451	RIN3
ENSSSCG00000002639	TUBB3
ENSSSCG00000002708	TMEM231
ENSSSCG00000002712	LDHD
ENSSSCG00000002714	WDR59
ENSSSCG00000002729	VAC14
ENSSSCG00000002767	TSNAXIP1
ENSSSCG00000002829	MMP2
ENSSSCG00000002916	APLP1
ENSSSCG00000002960	RASGRP4
ENSSSCG00000002965	ACTN4
ENSSSCG00000003024	PRR19
ENSSSCG00000003103	FKRP
ENSSSCG00000003132	KDELR1
ENSSSCG00000003150	NUCB1
ENSSSCG00000003153	FTL
ENSSSCG00000003168	ALDH16A1
ENSSSCG00000003193	TBC1D17
ENSSSCG00000003227	LOC100512905
ENSSSCG00000003271	TTYH1
ENSSSCG00000003278	LOC100511639
ENSSSCG00000003403	CENPS
ENSSSCG00000003412	EXOSC10
ENSSSCG00000003461	RSC1A1
ENSSSCG00000003464	DNAJC16
ENSSSCG00000003465	FBLIM1
ENSSSCG00000003471	EPHA2
ENSSSCG00000003524	C1QA
ENSSSCG00000003589	SRSF4
ENSSSCG00000003651	RHBDL2
ENSSSCG00000003707	NPC1
ENSSSCG00000003799	IL12RB2
ENSSSCG00000003830	MYSM1
ENSSSCG00000003850	CZIB
ENSSSCG00000003914	PRDX1
ENSSSCG00000003922	UROD
ENSSSCG00000003931	KIF2C
ENSSSCG00000003949	CDC20
ENSSSCG00000004039	SLC22A3
ENSSSCG00000004093	IYD
ENSSSCG00000004148	CCDC28A
ENSSSCG00000004164	MTFR2
ENSSSCG00000004215	KIAA0408
ENSSSCG00000004276	SMAP1
ENSSSCG00000004291	NT5E
ENSSSCG00000004318	RRAGD
ENSSSCG00000004486	SLC17A5
ENSSSCG00000004508	DYM
ENSSSCG00000004538	WDR7
ENSSSCG00000004570	TPM1
ENSSSCG00000004634	AP4E1
ENSSSCG00000004679	SORD
ENSSSCG00000004687	B2M
ENSSSCG00000004821	ASB7
ENSSSCG00000004966	NOX5
ENSSSCG00000004980	THSD4
ENSSSCG00000005038	PSMC6
ENSSSCG00000005045	BMP4
ENSSSCG00000005067	CCDC198
ENSSSCG00000005110	SYNE2
ENSSSCG00000005167	SLC24A2
ENSSSCG00000005169	RPS6
ENSSSCG00000005173	HAUS6
ENSSSCG00000005180	BNC2
ENSSSCG00000005297	DNAJB5
ENSSSCG00000005303	PIGO
ENSSSCG00000005312	SIT1
ENSSSCG00000005320	RGP1
ENSSSCG00000005371	HEMGN
ENSSSCG00000005469	KIAA1958
ENSSSCG00000005651	ODF2
ENSSSCG00000005662	SPOUT1
ENSSSCG00000005667	NUP188
ENSSSCG00000005761	PPP1R26
ENSSSCG00000005781	TARSL2
ENSSSCG00000005859	NDOR1
ENSSSCG00000005908	SLC52A2
ENSSSCG00000005918	DGAT1
ENSSSCG00000005944	NDRG1
ENSSSCG00000005949	SLA
ENSSSCG00000006043	DCSTAMP
ENSSSCG00000006079	RIDA
ENSSSCG00000006090	MTERF3
ENSSSCG00000006108	TMEM67
ENSSSCG00000006137	WWP1
ENSSSCG00000006168	PEX2
ENSSSCG00000006266	ST18
ENSSSCG00000006281	METTL11B
ENSSSCG00000006335	RGS4
ENSSSCG00000006361	PPOX
ENSSSCG00000006400	SLAMF9
ENSSSCG00000006455	CD5L
ENSSSCG00000006466	SH2D2A
ENSSSCG00000006519	CLK2
ENSSSCG00000006525	MUC1
ENSSSCG00000006529	SLC50A1
ENSSSCG00000006540	PBXIP1
ENSSSCG00000006577	S100A5
ENSSSCG00000006588	S100A9
ENSSSCG00000006618	CELF3
ENSSSCG00000006796	CHI3L2
ENSSSCG00000006845	STXBP3
ENSSSCG00000006925	KYAT3
ENSSSCG00000006979	MSR1
ENSSSCG00000007019	GPAT4
ENSSSCG00000007022	ANK1
ENSSSCG00000007130	SYNDIG1
ENSSSCG00000007151	CDC25B
ENSSSCG00000007153	ATRN
ENSSSCG00000007198	ANGPT4
ENSSSCG00000007235	TPX2
ENSSSCG00000007253	MAPRE1
ENSSSCG00000007262	BPIFB5
ENSSSCG00000007281	MAP1LC3A
ENSSSCG00000007317	DLGAP4
ENSSSCG00000007350	PPP1R16B
ENSSSCG00000007352	DHX35
ENSSSCG00000007359	LPIN3
ENSSSCG00000007427	ZSWIM3
ENSSSCG00000007448	OCSTAMP
ENSSSCG00000007473	ADNP
ENSSSCG00000007499	TFAP2C
ENSSSCG00000007514	VAPB
ENSSSCG00000007596	OCM
ENSSSCG00000007704	NSUN5
ENSSSCG00000007710	MLXIPL
ENSSSCG00000007719	CLIP2
ENSSSCG00000007741	NUPR2
ENSSSCG00000007805	ATP2A1
ENSSSCG00000007859	UMOD
ENSSSCG00000007935	DNAAF8
ENSSSCG00000007939	ANKS3
ENSSSCG00000007940	C3H16orf96
ENSSSCG00000007941	CDIP1
ENSSSCG00000007984	MRPL28
ENSSSCG00000007995	MCRIP2
ENSSSCG00000008004	FAM173A
ENSSSCG00000008008	STUB1
ENSSSCG00000008012	HAGH
ENSSSCG00000008020	IFT140
ENSSSCG00000008022	TELO2
ENSSSCG00000008051	ABCA3
ENSSSCG00000008072	ASPN
ENSSSCG00000008119	KCNIP3
ENSSSCG00000008179	REV1
ENSSSCG00000008183	MRPL30
ENSSSCG00000008188	MGAT4A
ENSSSCG00000008228	GNLY
ENSSSCG00000008303	CCT7
ENSSSCG00000008312	DYSF
ENSSSCG00000008332	C2orf42
ENSSSCG00000008349	CNRIP1
ENSSSCG00000008378	FAM161A
ENSSSCG00000008398	PPP4R3B
ENSSSCG00000008400	CFAP36
ENSSSCG00000008449	SLC3A1
ENSSSCG00000008640	IAH1
ENSSSCG00000008678	TMEM129
ENSSSCG00000008722	SH3TC1
ENSSSCG00000008727	MSX1
ENSSSCG00000008754	GBA3
ENSSSCG00000008834	SPATA18
ENSSSCG00000008965	BTC
ENSSSCG00000009045	HHIP
ENSSSCG00000009097	ANXA5
ENSSSCG00000009182	ADH1C
ENSSSCG00000009208	HERC3
ENSSSCG00000009229	ARHGAP24
ENSSSCG00000009241	COPS4
ENSSSCG00000009249	HNRNPD
ENSSSCG00000009270	IFT88
ENSSSCG00000009360	ALG5
ENSSSCG00000009361	POSTN
ENSSSCG00000009366	STOML3
ENSSSCG00000009436	MTRF1
ENSSSCG00000009442	CNMD
ENSSSCG00000009477	EDNRB
ENSSSCG00000009557	PCID2
ENSSSCG00000009584	SEMA4D
ENSSSCG00000009591	AUH
ENSSSCG00000009621	PHYHIP
ENSSSCG00000009667	GULO
ENSSSCG00000009742	ULK1
ENSSSCG00000009759	SCARB1
ENSSSCG00000009802	WDR66
ENSSSCG00000009858	FBXO21
ENSSSCG00000009914	MLEC
ENSSSCG00000009952	TMEM211
ENSSSCG00000009957	MYO18B
ENSSSCG00000010011	TCN2
ENSSSCG00000010033	PRR14L
ENSSSCG00000010046	GNAZ
ENSSSCG00000010062	CABIN1
ENSSSCG00000010097	LZTR1
ENSSSCG00000010132	COMT
ENSSSCG00000010134	TANGO2
ENSSSCG00000010295	ECD
ENSSSCG00000010461	ANKRD1
ENSSSCG00000010497	ENTPD1
ENSSSCG00000010535	HPSE2
ENSSSCG00000010548	CHUK
ENSSSCG00000010550	CWF19L1
ENSSSCG00000010640	NRAP
ENSSSCG00000010728	CPXM2
ENSSSCG00000010732	FAM53B
ENSSSCG00000010738	ZRANB1
ENSSSCG00000010753	CLRN3
ENSSSCG00000010757	EBF3
ENSSSCG00000010837	FAM177B
ENSSSCG00000010872	AKT3
ENSSSCG00000010882	CNST
ENSSSCG00000010968	IL11RA
ENSSSCG00000010972	DCTN3
ENSSSCG00000011071	THNSL1
ENSSSCG00000011079	PIP4K2A
ENSSSCG00000011136	TASOR2
ENSSSCG00000011195	GALNT15
ENSSSCG00000011254	XYLB
ENSSSCG00000011277	CCK
ENSSSCG00000011278	TRAK1
ENSSSCG00000011292	ZNF662
ENSSSCG00000011358	TREX1
ENSSSCG00000011364	NCKIPSD
ENSSSCG00000011368	P4HTM
ENSSSCG00000011399	GNAI2
ENSSSCG00000011405	HYAL2
ENSSSCG00000011411	TMEM115
ENSSSCG00000011412	CACNA2D2
ENSSSCG00000011436	TLR9
ENSSSCG00000011437	ALAS1
ENSSSCG00000011453	ITIH4
ENSSSCG00000011518	SHQ1
ENSSSCG00000011563	FANCD2
ENSSSCG00000011590	RHO
ENSSSCG00000011622	KBTBD12
ENSSSCG00000011632	NPHP3
ENSSSCG00000011641	SLCO2A1
ENSSSCG00000011713	P2RY12
ENSSSCG00000011733	IFT80
ENSSSCG00000011769	FXR1
ENSSSCG00000011798	DNAJB11
ENSSSCG00000011851	MUC20
ENSSSCG00000011899	CD80
ENSSSCG00000011963	TOMM70
ENSSSCG00000012060	-
ENSSSCG00000012076	MX2
ENSSSCG00000012264	ZNF674
ENSSSCG00000012291	GPKOW
ENSSSCG00000012300	FOXP3
ENSSSCG00000012426	ZDHHC15
ENSSSCG00000012492	DRP2
ENSSSCG00000012518	ARMCX5
ENSSSCG00000012520	GPRASP3
ENSSSCG00000012619	SEPTIN6
ENSSSCG00000012647	PRR32
ENSSSCG00000012733	-
ENSSSCG00000012767	HAUS7
ENSSSCG00000012859	NADSYN1
ENSSSCG00000012889	CHKA
ENSSSCG00000012915	CLCF1
ENSSSCG00000012967	FOSL1
ENSSSCG00000013025	SLC22A12
ENSSSCG00000013073	FADS3
ENSSSCG00000013244	PACSIN3
ENSSSCG00000013246	C11orf49
ENSSSCG00000013278	TSPAN18
ENSSSCG00000013295	TRIM44
ENSSSCG00000013338	SLC5A12
ENSSSCG00000013358	PTPN5
ENSSSCG00000013399	TEAD1
ENSSSCG00000013433	ADAMTSL5
ENSSSCG00000013444	BTBD2
ENSSSCG00000013490	PIP5K1C
ENSSSCG00000013494	MATK
ENSSSCG00000013507	MPND
ENSSSCG00000013508	SH3GL1
ENSSSCG00000013539	GTF2F1
ENSSSCG00000013572	PNPLA6
ENSSSCG00000013595	CERS4
ENSSSCG00000013604	MYO1F
ENSSSCG00000013656	MRPL4
ENSSSCG00000013662	PPAN
ENSSSCG00000013726	TNPO2
ENSSSCG00000013736	PRDX2
ENSSSCG00000013773	ADGRL1
ENSSSCG00000013776	DDX39A
ENSSSCG00000013876	MYO9B
ENSSSCG00000013882	FAM129C
ENSSSCG00000013883	COLGALT1
ENSSSCG00000013938	GATAD2A
ENSSSCG00000014008	SCGB3A1
ENSSSCG00000014051	TSPAN17
ENSSSCG00000014092	S100Z
ENSSSCG00000014179	FAM174A
ENSSSCG00000014215	PGGT1B
ENSSSCG00000014235	SNCAIP
ENSSSCG00000014247	ALDH7A1
ENSSSCG00000014274	PDLIM4
ENSSSCG00000014303	JADE2
ENSSSCG00000014367	SLC35A4
ENSSSCG00000014420	JAKMIP2
ENSSSCG00000014554	SCGB1C1
ENSSSCG00000014559	PSMD13
ENSSSCG00000014618	-
ENSSSCG00000014794	NUP98
ENSSSCG00000014802	NUMA1
ENSSSCG00000015013	RDX
ENSSSCG00000015027	C11orf1
ENSSSCG00000015045	NCAM1
ENSSSCG00000015048	DRD2
ENSSSCG00000015113	NLRX1
ENSSSCG00000015211	PKNOX2
ENSSSCG00000015223	DDX25
ENSSSCG00000015279	GOLT1A
ENSSSCG00000015291	LEMD1
ENSSSCG00000015334	PDK4
ENSSSCG00000015423	DNAJC2
ENSSSCG00000015433	CDHR3
ENSSSCG00000015455	CUL1
ENSSSCG00000015515	BRINP2
ENSSSCG00000015524	FAM20B
ENSSSCG00000015557	NMNAT2
ENSSSCG00000015559	NCF2
ENSSSCG00000015570	IVNS1ABP
ENSSSCG00000015598	TMEM206
ENSSSCG00000015610	SYT14
ENSSSCG00000015710	ACTR3
ENSSSCG00000015747	MYOM2
ENSSSCG00000015794	C4orf47
ENSSSCG00000015814	TACC1
ENSSSCG00000015862	LIMS2
ENSSSCG00000015880	TANC1
ENSSSCG00000015913	SCN9A
ENSSSCG00000015979	HOXD13
ENSSSCG00000016056	GLS
ENSSSCG00000016194	USP37
ENSSSCG00000016267	ITM2C
ENSSSCG00000016365	ANKMY1
ENSSSCG00000016401	KIF1A
ENSSSCG00000016451	LOC100519177
ENSSSCG00000016469	TRPV5
ENSSSCG00000016473	EPHB6
ENSSSCG00000016510	UBN2
ENSSSCG00000016522	PTN
ENSSSCG00000016533	STRA8
ENSSSCG00000016578	FLNC
ENSSSCG00000016593	ARF5
ENSSSCG00000016743	OGDH
ENSSSCG00000016754	AEBP1
ENSSSCG00000016919	SETD9
ENSSSCG00000017128	HEXD
ENSSSCG00000017167	CYTH1
ENSSSCG00000017177	ST6GALNAC2
ENSSSCG00000017178	SPHK1
ENSSSCG00000017220	OTOP3
ENSSSCG00000017290	STRADA
ENSSSCG00000017294	DCAF7
ENSSSCG00000017308	CDC27
ENSSSCG00000017311	MAPT
ENSSSCG00000017343	GFAP
ENSSSCG00000017359	RUNDC3A
ENSSSCG00000017418	NKIRAS2
ENSSSCG00000017448	KRT14
ENSSSCG00000017496	MIEN1
ENSSSCG00000017497	ERBB2
ENSSSCG00000017500	TCAP
ENSSSCG00000017521	SCRN2
ENSSSCG00000017538	HOXB7
ENSSSCG00000017577	-
ENSSSCG00000017744	SUZ12
ENSSSCG00000017762	FOXN1
ENSSSCG00000017770	PROCA1
ENSSSCG00000017794	EFCAB5
ENSSSCG00000017835	CLUH
ENSSSCG00000017861	ASPA
ENSSSCG00000017873	CAMKK1
ENSSSCG00000017904	ENO3
ENSSSCG00000020744	DUSP3
ENSSSCG00000020758	NQO2
ENSSSCG00000020777	TRIOBP
ENSSSCG00000020868	TMEM192
ENSSSCG00000020927	SLC2A2
ENSSSCG00000020970	IL6
ENSSSCG00000021007	MRPL19
ENSSSCG00000021069	LOC100739480
ENSSSCG00000021106	GRIPAP1
ENSSSCG00000021158	MCF2L
ENSSSCG00000021238	STX1B
ENSSSCG00000021250	FKBP9
ENSSSCG00000021328	PCSK1N
ENSSSCG00000021386	PTGR1
ENSSSCG00000021408	TKT
ENSSSCG00000021511	GCSAM
ENSSSCG00000021514	OCLN
ENSSSCG00000021652	LSM8
ENSSSCG00000021728	LGALS2
ENSSSCG00000021815	IL15RA
ENSSSCG00000021899	-
ENSSSCG00000021910	GAST
ENSSSCG00000022029	RAP1GAP
ENSSSCG00000022034	SMYD3
ENSSSCG00000022089	ADGRF4
ENSSSCG00000022112	DOCK9
ENSSSCG00000022175	MYH15
ENSSSCG00000022177	DIS3L2
ENSSSCG00000022200	SYT17
ENSSSCG00000022204	AGRN
ENSSSCG00000022209	ITGB1BP2
ENSSSCG00000022212	SNRNP35
ENSSSCG00000022347	WNT11
ENSSSCG00000022351	GSTO1
ENSSSCG00000022405	P2RX1
ENSSSCG00000022492	AMPD3
ENSSSCG00000022777	SLC35C2
ENSSSCG00000022948	SLC7A9
ENSSSCG00000022951	NFASC
ENSSSCG00000023169	CA10
ENSSSCG00000023334	BCLAF3
ENSSSCG00000023371	EHD2
ENSSSCG00000023409	TIA1
ENSSSCG00000023662	CHST3
ENSSSCG00000023775	TFB2M
ENSSSCG00000023785	TMEM156
ENSSSCG00000023801	LANCL2
ENSSSCG00000023976	DCP1B
ENSSSCG00000024108	SLC43A2
ENSSSCG00000024166	SLC2A6
ENSSSCG00000024179	NAGS
ENSSSCG00000024180	ACBD3
ENSSSCG00000024197	USP48
ENSSSCG00000024300	TMEM254
ENSSSCG00000024463	PJA1
ENSSSCG00000024552	CFAP92
ENSSSCG00000024567	PTPRH
ENSSSCG00000024578	PHLDB1
ENSSSCG00000024587	DNASE1L2
ENSSSCG00000024694	TAF4
ENSSSCG00000024697	TMEM125
ENSSSCG00000024895	GGA1
ENSSSCG00000025067	-
ENSSSCG00000025106	THNSL2
ENSSSCG00000025188	LEPR
ENSSSCG00000025271	LOC100514951
ENSSSCG00000025287	GIN1
ENSSSCG00000025408	ULK4
ENSSSCG00000025416	CAMKV
ENSSSCG00000025460	SPSB2
ENSSSCG00000025468	CPHL1
ENSSSCG00000025470	TSSK4
ENSSSCG00000025571	POLR2G
ENSSSCG00000025618	TAP1
ENSSSCG00000025644	CD1.1
ENSSSCG00000025910	ZNF277
ENSSSCG00000026142	TNK1
ENSSSCG00000026383	NRP2
ENSSSCG00000026395	TARS2
ENSSSCG00000026526	CATSPER4
ENSSSCG00000026686	PDZD9
ENSSSCG00000026705	NVL
ENSSSCG00000026863	FARP1
ENSSSCG00000026962	A4GALT
ENSSSCG00000027024	ASIC3
ENSSSCG00000027118	LOC100525318
ENSSSCG00000027230	SLC35G1
ENSSSCG00000027312	PTCH1
ENSSSCG00000027365	WNT7B
ENSSSCG00000027378	SH3PXD2B
ENSSSCG00000027454	QPRT
ENSSSCG00000027457	FBXO22
ENSSSCG00000027480	KLF10
ENSSSCG00000027608	FAM172A
ENSSSCG00000027726	DLL1
ENSSSCG00000027921	LOC100513868
ENSSSCG00000027928	TMEM9
ENSSSCG00000028019	LRRC59
ENSSSCG00000028052	OBSL1
ENSSSCG00000028460	S1PR5
ENSSSCG00000028481	CALCOCO1
ENSSSCG00000028501	ALDH3B1
ENSSSCG00000028523	HUS1
ENSSSCG00000028530	TMEM52
ENSSSCG00000028672	GCKR
ENSSSCG00000028814	SOD3
ENSSSCG00000028877	RAD51B
ENSSSCG00000028943	ECH1
ENSSSCG00000028983	TBC1D1
ENSSSCG00000029113	RNF219
ENSSSCG00000029185	MAPRE3
ENSSSCG00000029231	-
ENSSSCG00000029365	MSI1
ENSSSCG00000029393	CENPJ
ENSSSCG00000029545	GPRC5D
ENSSSCG00000029570	PXDN
ENSSSCG00000029711	ZNF518B
ENSSSCG00000029799	ZBTB8OS
ENSSSCG00000029813	TSPAN5
ENSSSCG00000030125	SELENOF
ENSSSCG00000030325	C1QTNF6
ENSSSCG00000030515	GABRA4
ENSSSCG00000030626	ALDH1L1
ENSSSCG00000030709	LOC100624333
ENSSSCG00000031088	RPS7
ENSSSCG00000031205	-
ENSSSCG00000031207	PLAC1
ENSSSCG00000031304	TCAIM
ENSSSCG00000031311	LOC110258046
ENSSSCG00000031449	SLC27A5
ENSSSCG00000031562	MZF1
ENSSSCG00000031592	ZNF462
ENSSSCG00000031608	-
ENSSSCG00000031746	KCNQ2
ENSSSCG00000031752	LOC102162433
ENSSSCG00000031781	PSMB10
ENSSSCG00000031835	GATAD1
ENSSSCG00000031848	-
ENSSSCG00000031888	DDIT4
ENSSSCG00000031902	-
ENSSSCG00000032054	CNPY4
ENSSSCG00000032113	LOC100626407
ENSSSCG00000032141	DUT
ENSSSCG00000032241	GPNMB
ENSSSCG00000032242	HMGA1
ENSSSCG00000032249	GBX1
ENSSSCG00000032282	ACP5
ENSSSCG00000032289	SPEGNB
ENSSSCG00000032352	-
ENSSSCG00000032366	MOB3A
ENSSSCG00000032443	KIAA0895L
ENSSSCG00000032554	SLC25A51
ENSSSCG00000032613	SNAI1
ENSSSCG00000032658	TRAF4
ENSSSCG00000032664	HPCA
ENSSSCG00000032831	BRI3BP
ENSSSCG00000032832	TEX36
ENSSSCG00000032852	FAM167A
ENSSSCG00000032878	SHISA9
ENSSSCG00000032910	C12orf73
ENSSSCG00000032932	MSRB1
ENSSSCG00000032939	-
ENSSSCG00000032950	SLC25A34
ENSSSCG00000032964	STK11IP
ENSSSCG00000032969	LOC100517161
ENSSSCG00000033234	SSTR5
ENSSSCG00000033278	ATP6V1D
ENSSSCG00000033299	FLNA
ENSSSCG00000033335	AKIP1
ENSSSCG00000033392	SCML4
ENSSSCG00000033432	CHMP4A
ENSSSCG00000033583	NEUROD2
ENSSSCG00000033606	HIST1H2AC
ENSSSCG00000033616	ZNF10
ENSSSCG00000033623	APOBR
ENSSSCG00000033645	-
ENSSSCG00000033685	NOXA1
ENSSSCG00000033734	-
ENSSSCG00000033790	-
ENSSSCG00000033806	CCKBR
ENSSSCG00000033833	DUSP18
ENSSSCG00000033892	EVA1B
ENSSSCG00000033906	LOC102162503
ENSSSCG00000033909	GIMAP1
ENSSSCG00000033913	C1RL
ENSSSCG00000033918	CD300A
ENSSSCG00000034110	LOC102158447
ENSSSCG00000034153	TAF6
ENSSSCG00000034192	GNAO1
ENSSSCG00000034566	NPDC1
ENSSSCG00000034653	DLX4
ENSSSCG00000034695	SIRT7
ENSSSCG00000034723	PYCR1
ENSSSCG00000034731	TFF1
ENSSSCG00000034756	PLB1
ENSSSCG00000034866	TACC1
ENSSSCG00000035077	INHBA
ENSSSCG00000035103	PIGL
ENSSSCG00000035186	ADCYAP1
ENSSSCG00000035256	SPN
ENSSSCG00000035259	PHF3
ENSSSCG00000035293	IGF2
ENSSSCG00000035600	DNAJC12
ENSSSCG00000035621	GABRB1
ENSSSCG00000035690	SFPQ
ENSSSCG00000035719	HAUS2
ENSSSCG00000035770	ZNF444
ENSSSCG00000035825	UBE2QL1
ENSSSCG00000035839	TOP3A
ENSSSCG00000035924	SHISA7
ENSSSCG00000035938	DBX2
ENSSSCG00000035939	ZNF512B
ENSSSCG00000035968	LMX1B
ENSSSCG00000036036	XG
ENSSSCG00000036086	PAX5
ENSSSCG00000036138	-
ENSSSCG00000036275	NSMCE1
ENSSSCG00000036342	LOC100518417
ENSSSCG00000036483	PSMD9
ENSSSCG00000036503	RAB6B
ENSSSCG00000036512	FGFRL1
ENSSSCG00000036547	METTL7B
ENSSSCG00000036555	PRDM8
ENSSSCG00000036589	BEGAIN
ENSSSCG00000036603	CLN3
ENSSSCG00000036610	ARMC8
ENSSSCG00000036709	OSCP1
ENSSSCG00000036721	DEPDC4
ENSSSCG00000036808	HMGCS2
ENSSSCG00000036839	ZNF34
ENSSSCG00000036851	LOC102161330
ENSSSCG00000036868	CTNNBIP1
ENSSSCG00000036914	C9orf116
ENSSSCG00000036944	TACO1
ENSSSCG00000037038	CCDC166
ENSSSCG00000037116	ZNRF2
ENSSSCG00000037127	CDKN2AIPNL
ENSSSCG00000037140	-
ENSSSCG00000037159	MNT
ENSSSCG00000037185	ARHGAP19
ENSSSCG00000037221	FNTA
ENSSSCG00000037499	NEDD4
ENSSSCG00000037594	PNISR
ENSSSCG00000037598	SNX10
ENSSSCG00000037777	EMD
ENSSSCG00000037792	COX7A1
ENSSSCG00000037806	KRT2
ENSSSCG00000037847	MOB2
ENSSSCG00000037885	LOC102158691
ENSSSCG00000038017	PIGM
ENSSSCG00000038036	TTLL11
ENSSSCG00000038042	MRPS18C
ENSSSCG00000038043	LOC110261043
ENSSSCG00000038055	CORO1A
ENSSSCG00000038126	MGAT3
ENSSSCG00000038178	FUT10
ENSSSCG00000038348	NME1
ENSSSCG00000038398	CD226
ENSSSCG00000038474	AURKAIP1
ENSSSCG00000038706	C1QC
ENSSSCG00000038713	CRIP2
ENSSSCG00000038719	-
ENSSSCG00000038800	PUF60
ENSSSCG00000039010	WNT7A
ENSSSCG00000039188	AK8
ENSSSCG00000039198	PCGF2
ENSSSCG00000039199	ADGRA1
ENSSSCG00000039299	-
ENSSSCG00000039360	LRFN4
ENSSSCG00000039494	NDUFC2
ENSSSCG00000039550	EMC4
ENSSSCG00000039555	JOSD1
ENSSSCG00000039624	-
ENSSSCG00000039673	ASB16
ENSSSCG00000039716	-
ENSSSCG00000039780	RTN4RL1
ENSSSCG00000039873	DCXR
ENSSSCG00000039885	PTP4A2
ENSSSCG00000039935	CRIPT
ENSSSCG00000039946	CD34
ENSSSCG00000040036	-
ENSSSCG00000040154	MRPL36
ENSSSCG00000040202	CRLS1
ENSSSCG00000040278	IFITM5
ENSSSCG00000040355	TICRR
ENSSSCG00000040359	GOLGA7B
ENSSSCG00000040421	HMG20B
ENSSSCG00000040494	RPL3
ENSSSCG00000040528	TTC1
ENSSSCG00000040535	LY6E
ENSSSCG00000040594	C3orf20
ENSSSCG00000040599	TBC1D25
ENSSSCG00000040648	CCL11
ENSSSCG00000040721	ZNF581
ENSSSCG00000040727	ASPSCR1
ENSSSCG00000040737	-
ENSSSCG00000040779	CBS
ENSSSCG00000040793	CTSD

## Sheet: Sheet3
Table S4. Lists of DE-miRNAs’ target genes
S4C. Lists of up-regulated DE-miRNAs’ target genes in HIGH vs. CON
ENSSSCG00000000003	TTC38
ENSSSCG00000000005	CDPF1
ENSSSCG00000000007	TRMU
ENSSSCG00000000010	FBLN1
ENSSSCG00000000031	MCAT
ENSSSCG00000000034	TTLL12
ENSSSCG00000000036	PACSIN2
ENSSSCG00000000039	POLDIP3
ENSSSCG00000000063	POLR3H
ENSSSCG00000000074	MCHR1
ENSSSCG00000000077	ADSL
ENSSSCG00000000079	FAM83F
ENSSSCG00000000080	GRAP2
ENSSSCG00000000083	RPS19BP1
ENSSSCG00000000087	TAB1
ENSSSCG00000000090	CBX7
ENSSSCG00000000092	NPTXR
ENSSSCG00000000093	DNAL4
ENSSSCG00000000107	LOC100523244
ENSSSCG00000000108	TMEM184B
ENSSSCG00000000114	PICK1
ENSSSCG00000000120	ANKRD54
ENSSSCG00000000130	CYTH4
ENSSSCG00000000136	CSF2RB
ENSSSCG00000000146	MYH11
ENSSSCG00000000156	FBXO7
ENSSSCG00000000169	POLR3B
ENSSSCG00000000176	DDX23
ENSSSCG00000000179	CCDC65
ENSSSCG00000000189	LMBR1L
ENSSSCG00000000203	KCNH3
ENSSSCG00000000204	PRPF40B
ENSSSCG00000000206	FAIM2
ENSSSCG00000000211	AQP5
ENSSSCG00000000214	GPD1
ENSSSCG00000000216	ASIC1
ENSSSCG00000000220	POU6F1
ENSSSCG00000000232	ACVRL1
ENSSSCG00000000233	ACVR1B
ENSSSCG00000000234	GRASP
ENSSSCG00000000239	LOC100523670
ENSSSCG00000000252	KRT8
ENSSSCG00000000257	ITGB7
ENSSSCG00000000258	RARG
ENSSSCG00000000261	IGFBP6
ENSSSCG00000000262	SPRYD3
ENSSSCG00000000275	MAP3K12
ENSSSCG00000000276	TARBP2
ENSSSCG00000000289	NFE2
ENSSSCG00000000290	COPZ1
ENSSSCG00000000292	ZNF385A
ENSSSCG00000000293	ITGA5
ENSSSCG00000000297	PDE1B
ENSSSCG00000000299	TESPA1
ENSSSCG00000000363	GDF11
ENSSSCG00000000365	ORMDL2
ENSSSCG00000000367	TMEM198B
ENSSSCG00000000371	PMEL
ENSSSCG00000000382	SMARCC2
ENSSSCG00000000383	RNF41
ENSSSCG00000000384	NABP2
ENSSSCG00000000385	SLC39A5
ENSSSCG00000000394	CNPY2
ENSSSCG00000000401	GLS2
ENSSSCG00000000402	RBMS2
ENSSSCG00000000411	NAB2
ENSSSCG00000000413	MYO1A
ENSSSCG00000000419	RDH16
ENSSSCG00000000435	ARHGEF25
ENSSSCG00000000443	GLI1
ENSSSCG00000000449	DTX3
ENSSSCG00000000584	SLCO1A2
ENSSSCG00000000605	ERP27
ENSSSCG00000000645	GABARAPL1
ENSSSCG00000000661	PHC1
ENSSSCG00000000672	CLSTN3
ENSSSCG00000000679	LRRC23
ENSSSCG00000000681	P3H3
ENSSSCG00000000682	GNB3
ENSSSCG00000000684	USP5
ENSSSCG00000000685	TPI1
ENSSSCG00000000691	COPS7A
ENSSSCG00000000694	GAPDH
ENSSSCG00000000695	IFFO1
ENSSSCG00000000696	NOP2
ENSSSCG00000000704	TAPBPL
ENSSSCG00000000706	LTBR
ENSSSCG00000000709	PLEKHG6
ENSSSCG00000000712	VWF
ENSSSCG00000000730	PRMT8
ENSSSCG00000000734	TSPAN11
ENSSSCG00000000735	TSPAN9
ENSSSCG00000000736	TEAD4
ENSSSCG00000000738	RHNO1
ENSSSCG00000000741	NRIP2
ENSSSCG00000000745	DDX11
ENSSSCG00000000748	IQSEC3
ENSSSCG00000000749	SLC6A12
ENSSSCG00000000751	CCDC77
ENSSSCG00000000754	RAD52
ENSSSCG00000000766	CECR2
ENSSSCG00000000769	BID
ENSSSCG00000000837	CHST11
ENSSSCG00000000857	IGF1
ENSSSCG00000000927	TMTC3
ENSSSCG00000000939	ACSS3
ENSSSCG00000000952	ZDHHC17
ENSSSCG00000000968	SBF1
ENSSSCG00000000970	PPP6R2
ENSSSCG00000000974	TRABD
ENSSSCG00000000975	PANX2
ENSSSCG00000000980	ALG12
ENSSSCG00000000981	CRELD2
ENSSSCG00000000983	IL17REL
ENSSSCG00000000985	EXOC2
ENSSSCG00000001000	ECI2
ENSSSCG00000001004	SLC22A23
ENSSSCG00000001009	RIPK1
ENSSSCG00000001022	SSR1
ENSSSCG00000001024	RIOK1
ENSSSCG00000001027	BMP6
ENSSSCG00000001052	PHACTR1
ENSSSCG00000001053	TBC1D7
ENSSSCG00000001065	ATXN1
ENSSSCG00000001080	CDKAL1
ENSSSCG00000001107	SLC17A1
ENSSSCG00000001197	ZNF165
ENSSSCG00000001206	ZSCAN26
ENSSSCG00000001229	SLA-3
ENSSSCG00000001236	TRIM40
ENSSSCG00000001245	ZNRD1
ENSSSCG00000001341	-
ENSSSCG00000001342	TRIM39
ENSSSCG00000001372	GNL1
ENSSSCG00000001376	DHX16
ENSSSCG00000001382	DDR1
ENSSSCG00000001392	TCF19
ENSSSCG00000001411	APOM
ENSSSCG00000001418	NEU1
ENSSSCG00000001421	ZBTB12
ENSSSCG00000001424	SKIV2L
ENSSSCG00000001438	PBX2
ENSSSCG00000001455	SLA-DRB1
ENSSSCG00000001459	HLA-DOB
ENSSSCG00000001471	BRD2
ENSSSCG00000001474	RXRB
ENSSSCG00000001475	SLC39A7
ENSSSCG00000001477	RING1
ENSSSCG00000001498	BEND6
ENSSSCG00000001503	B3GALT4
ENSSSCG00000001504	WDR46
ENSSSCG00000001506	RGL2
ENSSSCG00000001511	PHF1
ENSSSCG00000001516	BAK1
ENSSSCG00000001520	LEMD2
ENSSSCG00000001527	ILRUN
ENSSSCG00000001535	TCP11
ENSSSCG00000001536	SCUBE3
ENSSSCG00000001537	ZNF76
ENSSSCG00000001539	PPARD
ENSSSCG00000001571	MTCH1
ENSSSCG00000001573	PIM1
ENSSSCG00000001578	RNF8
ENSSSCG00000001582	MDGA1
ENSSSCG00000001596	MOCS1
ENSSSCG00000001621	TFEB
ENSSSCG00000001625	PGC
ENSSSCG00000001654	PPP2R5D
ENSSSCG00000001657	CUL7
ENSSSCG00000001680	ABCC10
ENSSSCG00000001688	TJAP1
ENSSSCG00000001689	GTPBP2
ENSSSCG00000001691	RSPH9
ENSSSCG00000001697	TMEM63B
ENSSSCG00000001700	SLC29A1
ENSSSCG00000001701	HSP90AB1
ENSSSCG00000001703	NFKBIE
ENSSSCG00000001718	CYP39A1
ENSSSCG00000001731	CENPQ
ENSSSCG00000001755	HYKK
ENSSSCG00000001764	SH2D7
ENSSSCG00000001771	RASGRF1
ENSSSCG00000001773	TMED3
ENSSSCG00000001775	MINAR1
ENSSSCG00000001806	FSD2
ENSSSCG00000001818	FES
ENSSSCG00000001823	UROC1
ENSSSCG00000001825	SLC41A3
ENSSSCG00000001832	ACAN
ENSSSCG00000001835	ABHD2
ENSSSCG00000001840	KIF7
ENSSSCG00000001841	RHCG
ENSSSCG00000001852	IDH2
ENSSSCG00000001862	ETFA
ENSSSCG00000001863	TMEM266
ENSSSCG00000001869	PEAK1
ENSSSCG00000001875	SNX33
ENSSSCG00000001877	SNUPN
ENSSSCG00000001879	ODF3L1
ENSSSCG00000001880	SIN3A
ENSSSCG00000001882	NEIL1
ENSSSCG00000001885	C15orf39
ENSSSCG00000001888	RPP25
ENSSSCG00000001900	CSK
ENSSSCG00000001903	EDC3
ENSSSCG00000001904	CLK3
ENSSSCG00000001906	CYP1A1
ENSSSCG00000001909	STRA6
ENSSSCG00000001912	PML
ENSSSCG00000001917	CD276
ENSSSCG00000001924	BBS4
ENSSSCG00000001927	HEXA
ENSSSCG00000001929	PARP6
ENSSSCG00000001930	PKM
ENSSSCG00000001978	GZMB
ENSSSCG00000001979	LOC100739080
ENSSSCG00000001987	RIPK3
ENSSSCG00000001989	CIDEB
ENSSSCG00000001991	DHRS1
ENSSSCG00000001992	RABGGTA
ENSSSCG00000002007	FITM1
ENSSSCG00000002009	PCK2
ENSSSCG00000002014	JPH4
ENSSSCG00000002016	THTPA
ENSSSCG00000002023	PABPN1
ENSSSCG00000002026	EFS
ENSSSCG00000002033	CEBPE
ENSSSCG00000002039	MMP14
ENSSSCG00000002051	ABHD4
ENSSSCG00000002127	CHD8
ENSSSCG00000002138	OSGEP
ENSSSCG00000002140	KLHL33
ENSSSCG00000002266	CHD2
ENSSSCG00000002267	RGMA
ENSSSCG00000002276	PLEKHG3
ENSSSCG00000002277	SPTB
ENSSSCG00000002305	EXD2
ENSSSCG00000002311	SUSD6
ENSSSCG00000002329	MAP3K9
ENSSSCG00000002333	DPF3
ENSSSCG00000002337	ZFYVE1
ENSSSCG00000002372	YLPM1
ENSSSCG00000002375	RPS6KL1
ENSSSCG00000002385	TGFB3
ENSSSCG00000002389	VASH1
ENSSSCG00000002396	GSTZ1
ENSSSCG00000002398	TMEM63C
ENSSSCG00000002399	NGB
ENSSSCG00000002429	FOXN3
ENSSSCG00000002433	PSMC1
ENSSSCG00000002434	NRDE2
ENSSSCG00000002451	RIN3
ENSSSCG00000002452	LGMN
ENSSSCG00000002460	UBR7
ENSSSCG00000002469	OTUB2
ENSSSCG00000002474	PPP4R4
ENSSSCG00000002475	SERPINA6
ENSSSCG00000002495	SYNE3
ENSSSCG00000002517	WDR25
ENSSSCG00000002520	SLC25A29
ENSSSCG00000002524	AMN
ENSSSCG00000002530	CINP
ENSSSCG00000002531	MOK
ENSSSCG00000002540	PPP2R5C
ENSSSCG00000002544	PPP1R13B
ENSSSCG00000002546	XRCC3
ENSSSCG00000002547	KLC1
ENSSSCG00000002555	JAG2
ENSSSCG00000002557	NUDT14
ENSSSCG00000002620	EFHC1
ENSSSCG00000002623	GSTA2
ENSSSCG00000002633	GAS8
ENSSSCG00000002639	TUBB3
ENSSSCG00000002640	DEF8
ENSSSCG00000002642	CDH15
ENSSSCG00000002650	APRT
ENSSSCG00000002651	CDT1
ENSSSCG00000002652	KLHDC4
ENSSSCG00000002660	MTHFSD
ENSSSCG00000002664	GSE1
ENSSSCG00000002666	KIAA0513
ENSSSCG00000002667	ZDHHC7
ENSSSCG00000002682	MBTPS1
ENSSSCG00000002704	KARS
ENSSSCG00000002708	TMEM231
ENSSSCG00000002709	LOC100522551
ENSSSCG00000002712	LDHD
ENSSSCG00000002714	WDR59
ENSSSCG00000002724	PDPR
ENSSSCG00000002729	VAC14
ENSSSCG00000002734	MARVELD3
ENSSSCG00000002741	ZNF821
ENSSSCG00000002746	DHODH
ENSSSCG00000002754	NQO1
ENSSSCG00000002759	COG8
ENSSSCG00000002764	SMPD3
ENSSSCG00000002767	TSNAXIP1
ENSSSCG00000002792	HSF4
ENSSSCG00000002802	GINS3
ENSSSCG00000002804	CSNK2A2
ENSSSCG00000002806	MMP15
ENSSSCG00000002808	ZNF319
ENSSSCG00000002813	KATNB1
ENSSSCG00000002815	ADGRG1
ENSSSCG00000002818	PLLP
ENSSSCG00000002836	SALL1
ENSSSCG00000002838	ZNF423
ENSSSCG00000002847	GPT2
ENSSSCG00000002854	POP4
ENSSSCG00000002863	LRP3
ENSSSCG00000002885	USF2
ENSSSCG00000002887	MAG
ENSSSCG00000002893	CD22
ENSSSCG00000002904	HAUS5
ENSSSCG00000002907	COX6B
ENSSSCG00000002908	ZBTB32
ENSSSCG00000002917	NFKBID
ENSSSCG00000002960	RASGRP4
ENSSSCG00000002965	ACTN4
ENSSSCG00000002989	AKT2
ENSSSCG00000002991	TTC9B
ENSSSCG00000002993	CYP2A19
ENSSSCG00000002996	RAB4B
ENSSSCG00000003000	ITPKC
ENSSSCG00000003016	CCDC97
ENSSSCG00000003017	TGFB1
ENSSSCG00000003022	TMEM145
ENSSSCG00000003030	CIC
ENSSSCG00000003042	RPS19
ENSSSCG00000003046	RABAC1
ENSSSCG00000003047	CEACAM21
ENSSSCG00000003061	CADM4
ENSSSCG00000003062	LYPD3
ENSSSCG00000003068	SMG9
ENSSSCG00000003069	KCNN4
ENSSSCG00000003079	PVR
ENSSSCG00000003083	CBLC
ENSSSCG00000003089	TOMM40
ENSSSCG00000003090	NECTIN2
ENSSSCG00000003104	STRN4
ENSSSCG00000003106	AP2S1
ENSSSCG00000003107	ARHGAP35
ENSSSCG00000003114	DHX34
ENSSSCG00000003134	GRWD1
ENSSSCG00000003144	BAX
ENSSSCG00000003150	NUCB1
ENSSSCG00000003153	FTL
ENSSSCG00000003154	GYS1
ENSSSCG00000003167	FLT3LG
ENSSSCG00000003183	RRAS
ENSSSCG00000003187	FCGRT
ENSSSCG00000003189	PRMT1
ENSSSCG00000003193	TBC1D17
ENSSSCG00000003194	AKT1S1
ENSSSCG00000003197	MED25
ENSSSCG00000003198	FUZ
ENSSSCG00000003201	ATF5
ENSSSCG00000003211	NR1H2
ENSSSCG00000003212	NAPSA
ENSSSCG00000003214	KCNC3
ENSSSCG00000003225	CEACAM18
ENSSSCG00000003227	LOC100512905
ENSSSCG00000003251	NLRP12
ENSSSCG00000003256	PRKCG
ENSSSCG00000003262	TFPT
ENSSSCG00000003263	PRPF31
ENSSSCG00000003264	CNOT3
ENSSSCG00000003265	LENG1
ENSSSCG00000003266	TMC4
ENSSSCG00000003267	MBOAT7
ENSSSCG00000003269	LENG9
ENSSSCG00000003282	LOC100522225
ENSSSCG00000003288	HSPBP1
ENSSSCG00000003302	TMEM86B
ENSSSCG00000003329	ACAP3
ENSSSCG00000003339	INTS11
ENSSSCG00000003341	TAS1R3
ENSSSCG00000003344	VWA1
ENSSSCG00000003348	SSU72
ENSSSCG00000003354	CCNL2
ENSSSCG00000003360	WRAP73
ENSSSCG00000003366	CHD5
ENSSSCG00000003376	PLEKHG5
ENSSSCG00000003379	KLHL21
ENSSSCG00000003395	PIK3CD
ENSSSCG00000003396	CLSTN1
ENSSSCG00000003405	PEX14
ENSSSCG00000003419	MAD2L2
ENSSSCG00000003420	FBXO6
ENSSSCG00000003421	FBXO6
ENSSSCG00000003428	MTHFR
ENSSSCG00000003433	PLOD1
ENSSSCG00000003434	MFN2
ENSSSCG00000003439	DHRS3
ENSSSCG00000003455	FHAD1
ENSSSCG00000003465	FBLIM1
ENSSSCG00000003468	PLEKHM2
ENSSSCG00000003470	FAM131C
ENSSSCG00000003472	ARHGEF19
ENSSSCG00000003473	CPLANE2
ENSSSCG00000003479	MFAP2
ENSSSCG00000003481	PADI1
ENSSSCG00000003485	RCC2
ENSSSCG00000003486	ARHGEF10L
ENSSSCG00000003492	PQLC2
ENSSSCG00000003503	VWA5B1
ENSSSCG00000003505	DDOST
ENSSSCG00000003509	SH2D5
ENSSSCG00000003512	EIF4G3
ENSSSCG00000003524	C1QA
ENSSSCG00000003531	KDM1A
ENSSSCG00000003558	RPS6KA1
ENSSSCG00000003561	ZDHHC18
ENSSSCG00000003564	GPATCH3
ENSSSCG00000003565	NR0B2
ENSSSCG00000003570	WDTC1
ENSSSCG00000003572	SYTL1
ENSSSCG00000003573	MAP3K6
ENSSSCG00000003582	SMPDL3B
ENSSSCG00000003584	THEMIS2
ENSSSCG00000003590	PTPRU
ENSSSCG00000003592	SDC3
ENSSSCG00000003601	HCRTR1
ENSSSCG00000003604	ADGRB2
ENSSSCG00000003608	LCK
ENSSSCG00000003612	EIF3I
ENSSSCG00000003613	HDAC1
ENSSSCG00000003616	FAM167B
ENSSSCG00000003620	TRIM62
ENSSSCG00000003630	AGO3
ENSSSCG00000003637	MAP7D1
ENSSSCG00000003653	NDUFS5
ENSSSCG00000003660	PABPC4
ENSSSCG00000003691	LOC733637
ENSSSCG00000003693	MYOM1
ENSSSCG00000003694	EMILIN2
ENSSSCG00000003781	-
ENSSSCG00000003806	LEPROT
ENSSSCG00000003812	PGM1
ENSSSCG00000003821	KANK4
ENSSSCG00000003834	C8B
ENSSSCG00000003843	PARS2
ENSSSCG00000003852	SLC1A7
ENSSSCG00000003881	SPATA6
ENSSSCG00000003882	SLC5A9
ENSSSCG00000003891	CYP4A24
ENSSSCG00000003894	CYP4B1
ENSSSCG00000003897	MOB3C
ENSSSCG00000003914	PRDX1
ENSSSCG00000003917	TESK2
ENSSSCG00000003919	MUTYH
ENSSSCG00000003922	UROD
ENSSSCG00000003940	HYI
ENSSSCG00000003941	SZT2
ENSSSCG00000003943	MED8
ENSSSCG00000003949	CDC20
ENSSSCG00000003971	SCMH1
ENSSSCG00000004012	THBS2
ENSSSCG00000004029	QKI
ENSSSCG00000004044	IGF2R
ENSSSCG00000004047	MRPL18
ENSSSCG00000004087	CCDC170
ENSSSCG00000004090	ZBTB2
ENSSSCG00000004093	IYD
ENSSSCG00000004109	ZC3H12D
ENSSSCG00000004143	TXLNB
ENSSSCG00000004154	TNFAIP3
ENSSSCG00000004157	IL20RA
ENSSSCG00000004203	L3MBTL3
ENSSSCG00000004218	RSPO3
ENSSSCG00000004276	SMAP1
ENSSSCG00000004283	DPPA5
ENSSSCG00000004331	CASP8AP2
ENSSSCG00000004349	FAXC
ENSSSCG00000004388	ARMC2
ENSSSCG00000004408	SMPD2
ENSSSCG00000004412	MICAL1
ENSSSCG00000004421	FYN
ENSSSCG00000004485	CD109
ENSSSCG00000004486	SLC17A5
ENSSSCG00000004492	SLC14A1
ENSSSCG00000004502	RNF165
ENSSSCG00000004506	CTIF
ENSSSCG00000004541	FECH
ENSSSCG00000004547	PLEKHO2
ENSSSCG00000004558	CSNK1G1
ENSSSCG00000004584	GCNT3
ENSSSCG00000004586	FAM81A
ENSSSCG00000004612	RAB27A
ENSSSCG00000004621	MYO5C
ENSSSCG00000004634	AP4E1
ENSSSCG00000004666	SQOR
ENSSSCG00000004670	C15orf48
ENSSSCG00000004701	CATSPER2
ENSSSCG00000004738	MAPKBP1
ENSSSCG00000004753	INO80
ENSSSCG00000004755	DLL4
ENSSSCG00000004757	VPS18
ENSSSCG00000004758	RHOV
ENSSSCG00000004772	BAHD1
ENSSSCG00000004856	NFATC1
ENSSSCG00000004869	CNDP1
ENSSSCG00000004870	CNDP2
ENSSSCG00000004896	PHLPP1
ENSSSCG00000004921	ATP8B1
ENSSSCG00000004929	PARP16
ENSSSCG00000004931	IGDCC4
ENSSSCG00000004952	SMAD3
ENSSSCG00000004955	MAP2K5
ENSSSCG00000004961	ITGA11
ENSSSCG00000004962	CORO2B
ENSSSCG00000004966	NOX5
ENSSSCG00000005025	TRIM9
ENSSSCG00000005045	BMP4
ENSSSCG00000005076	KIAA0586
ENSSSCG00000005096	HIF1A
ENSSSCG00000005102	AEN
ENSSSCG00000005106	NTRK3
ENSSSCG00000005198	KDM4C
ENSSSCG00000005217	RCL1
ENSSSCG00000005235	KANK1
ENSSSCG00000005250	APBA1
ENSSSCG00000005257	TRPM3
ENSSSCG00000005300	VCP
ENSSSCG00000005301	FAM214B
ENSSSCG00000005303	PIGO
ENSSSCG00000005308	RUSC2
ENSSSCG00000005311	CD72
ENSSSCG00000005312	SIT1
ENSSSCG00000005316	TPM2
ENSSSCG00000005320	RGP1
ENSSSCG00000005350	FBXO10
ENSSSCG00000005352	FRMPD1
ENSSSCG00000005371	HEMGN
ENSSSCG00000005375	CORO2A
ENSSSCG00000005474	SAL1
ENSSSCG00000005479	C9orf43
ENSSSCG00000005486	KIF12
ENSSSCG00000005510	PHF19
ENSSSCG00000005512	C5
ENSSSCG00000005584	CRB2
ENSSSCG00000005588	NR5A1
ENSSSCG00000005593	OLFML2A
ENSSSCG00000005613	LRSAM1
ENSSSCG00000005620	SH2D3C
ENSSSCG00000005621	CDK9
ENSSSCG00000005628	ST6GALNAC4
ENSSSCG00000005636	SLC25A25
ENSSSCG00000005638	LCN2
ENSSSCG00000005648	SLC27A4
ENSSSCG00000005650	CERCAM
ENSSSCG00000005651	ODF2
ENSSSCG00000005658	-
ENSSSCG00000005659	ZER1
ENSSSCG00000005660	TBC1D13
ENSSSCG00000005662	SPOUT1
ENSSSCG00000005663	KYAT1
ENSSSCG00000005664	LRRC8A
ENSSSCG00000005667	NUP188
ENSSSCG00000005671	CRAT
ENSSSCG00000005701	ASS1
ENSSSCG00000005702	FUBP3
ENSSSCG00000005704	EXOSC2
ENSSSCG00000005707	FIBCD1
ENSSSCG00000005713	PLPP7
ENSSSCG00000005716	POMT1
ENSSSCG00000005727	CFAP77
ENSSSCG00000005729	DDX31
ENSSSCG00000005731	GTF3C4
ENSSSCG00000005740	SARDH
ENSSSCG00000005749	BRD3
ENSSSCG00000005756	-
ENSSSCG00000005762	KCNT1
ENSSSCG00000005771	HDHD2
ENSSSCG00000005777	TXNL4A
ENSSSCG00000005785	PCSK6
ENSSSCG00000005828	EGFL7
ENSSSCG00000005832	MAMDC4
ENSSSCG00000005834	LCN5
ENSSSCG00000005840	C8G
ENSSSCG00000005841	RABL6
ENSSSCG00000005846	NELFB
ENSSSCG00000005852	ENTPD8
ENSSSCG00000005855	EXD3
ENSSSCG00000005859	NDOR1
ENSSSCG00000005890	ZNF7
ENSSSCG00000005896	LRRC24
ENSSSCG00000005901	GPT
ENSSSCG00000005905	SLC39A4
ENSSSCG00000005907	ADCK5
ENSSSCG00000005908	SLC52A2
ENSSSCG00000005912	GPAA1
ENSSSCG00000005914	SHARPIN
ENSSSCG00000005917	HSF1
ENSSSCG00000005918	DGAT1
ENSSSCG00000005922	SMPD5
ENSSSCG00000005924	MROH1
ENSSSCG00000005935	AGO2
ENSSSCG00000005939	FAM135B
ENSSSCG00000005943	ST3GAL1
ENSSSCG00000005944	NDRG1
ENSSSCG00000005952	LRRC6
ENSSSCG00000005961	LOC102165484
ENSSSCG00000005979	ANXA13
ENSSSCG00000006001	ENPP2
ENSSSCG00000006060	GRHL2
ENSSSCG00000006089	PTDSS1
ENSSSCG00000006108	TMEM67
ENSSSCG00000006115	RUNX1T1
ENSSSCG00000006157	MSTO1
ENSSSCG00000006173	GDAP1
ENSSSCG00000006179	STAU2
ENSSSCG00000006187	MSC
ENSSSCG00000006197	SULF1
ENSSSCG00000006216	TRIM55
ENSSSCG00000006233	CA8
ENSSSCG00000006236	NSMAF
ENSSSCG00000006267	PCMTD1
ENSSSCG00000006299	TBX19
ENSSSCG00000006303	DCAF6
ENSSSCG00000006312	GPA33
ENSSSCG00000006320	LOC100151788
ENSSSCG00000006329	LMX1A
ENSSSCG00000006331	PBX1
ENSSSCG00000006345	OLFML2B
ENSSSCG00000006353	NR1I3
ENSSSCG00000006354	TOMM40L
ENSSSCG00000006361	PPOX
ENSSSCG00000006363	UFC1
ENSSSCG00000006371	USF1
ENSSSCG00000006372	ARHGAP30
ENSSSCG00000006380	SLAMF1
ENSSSCG00000006385	NCSTN
ENSSSCG00000006388	DCAF8
ENSSSCG00000006391	ATP1A2
ENSSSCG00000006392	IGSF8
ENSSSCG00000006394	CFAP45
ENSSSCG00000006400	SLAMF9
ENSSSCG00000006415	CADM3
ENSSSCG00000006418	-
ENSSSCG00000006457	FCRL3
ENSSSCG00000006467	PRCC
ENSSSCG00000006470	RRNAD1
ENSSSCG00000006474	NES
ENSSSCG00000006477	BCAN
ENSSSCG00000006480	NAXE
ENSSSCG00000006482	MEF2D
ENSSSCG00000006489	TMEM79
ENSSSCG00000006490	SMG5
ENSSSCG00000006493	PMF1
ENSSSCG00000006496	LMNA
ENSSSCG00000006499	LAMTOR2
ENSSSCG00000006502	ARHGEF2
ENSSSCG00000006508	ASH1L
ENSSSCG00000006510	GON4L
ENSSSCG00000006518	HCN3
ENSSSCG00000006521	FAM189B
ENSSSCG00000006522	GBA
ENSSSCG00000006524	THBS3
ENSSSCG00000006525	MUC1
ENSSSCG00000006526	TRIM46
ENSSSCG00000006530	EFNA1
ENSSSCG00000006535	PMVK
ENSSSCG00000006538	CKS1B
ENSSSCG00000006539	SHC1
ENSSSCG00000006540	PBXIP1
ENSSSCG00000006545	CHRNB2
ENSSSCG00000006552	HAX1
ENSSSCG00000006560	CREB3L4
ENSSSCG00000006564	RAB13
ENSSSCG00000006572	NPR1
ENSSSCG00000006579	S100A3
ENSSSCG00000006580	S100A2
ENSSSCG00000006582	S100A14
ENSSSCG00000006588	S100A9
ENSSSCG00000006622	POGZ
ENSSSCG00000006626	PI4KB
ENSSSCG00000006634	TNFAIP8L2
ENSSSCG00000006635	SEMA6C
ENSSSCG00000006636	GABPB2
ENSSSCG00000006642	MINDY1
ENSSSCG00000006643	ANXA9
ENSSSCG00000006645	SETDB1
ENSSSCG00000006663	OTUD7B
ENSSSCG00000006678	FCGR1A
ENSSSCG00000006690	NUDT17
ENSSSCG00000006691	POLR3C
ENSSSCG00000006694	LOC100154179
ENSSSCG00000006698	BCL9
ENSSSCG00000006719	HSD3B1
ENSSSCG00000006727	WDR3
ENSSSCG00000006732	TRIM45
ENSSSCG00000006735	PTGFRN
ENSSSCG00000006736	CD2
ENSSSCG00000006740	ATP1A1
ENSSSCG00000006757	TRIM33
ENSSSCG00000006760	HIPK1
ENSSSCG00000006776	MOV10
ENSSSCG00000006777	RHOC
ENSSSCG00000006788	ADORA3
ENSSSCG00000006791	OVGP1
ENSSSCG00000006811	SLC6A17
ENSSSCG00000006824	GNAI3
ENSSSCG00000006827	CYB561D1
ENSSSCG00000006873	FRRS1
ENSSSCG00000006927	PKN2
ENSSSCG00000006930	SH3GLB1
ENSSSCG00000006936	ODF2L
ENSSSCG00000006950	WDR63
ENSSSCG00000006954	EEF1D
ENSSSCG00000006955	GSDMD
ENSSSCG00000006956	ZC3H3
ENSSSCG00000006957	RHPN1
ENSSSCG00000006963	-
ENSSSCG00000006966	CLDN23
ENSSSCG00000006996	FRG1
ENSSSCG00000007003	-
ENSSSCG00000007019	GPAT4
ENSSSCG00000007022	ANK1
ENSSSCG00000007033	AP3M2
ENSSSCG00000007115	THBD
ENSSSCG00000007117	GZF1
ENSSSCG00000007119	NXT1
ENSSSCG00000007131	CST7
ENSSSCG00000007143	MAVS
ENSSSCG00000007146	SIGLEC1
ENSSSCG00000007147	HSPA12B
ENSSSCG00000007149	SPEF1
ENSSSCG00000007151	CDC25B
ENSSSCG00000007163	AVP
ENSSSCG00000007166	PTPRA
ENSSSCG00000007167	VPS16
ENSSSCG00000007168	PCED1A
ENSSSCG00000007189	SDCBP2
ENSSSCG00000007198	ANGPT4
ENSSSCG00000007199	SLC52A3
ENSSSCG00000007200	FAM110A
ENSSSCG00000007206	RBCK1
ENSSSCG00000007218	DEFB129
ENSSSCG00000007221	DEFB119
ENSSSCG00000007228	HM13
ENSSSCG00000007231	MYLK2
ENSSSCG00000007232	DUSP15
ENSSSCG00000007235	TPX2
ENSSSCG00000007236	TTLL9
ENSSSCG00000007240	HCK
ENSSSCG00000007243	PLAGL2
ENSSSCG00000007246	TM9SF4
ENSSSCG00000007248	ASXL1
ENSSSCG00000007249	NOL4L
ENSSSCG00000007252	DNMT3B
ENSSSCG00000007261	BPIFB1
ENSSSCG00000007262	BPIFB5
ENSSSCG00000007272	CHMP4B
ENSSSCG00000007275	RALY
ENSSSCG00000007277	ASIP
ENSSSCG00000007282	PIGU
ENSSSCG00000007285	GGT7
ENSSSCG00000007288	MYH7B
ENSSSCG00000007304	-
ENSSSCG00000007334	SRC
ENSSSCG00000007336	NNAT
ENSSSCG00000007338	VSTM2L
ENSSSCG00000007344	KIAA1755
ENSSSCG00000007350	PPP1R16B
ENSSSCG00000007356	PLCG1
ENSSSCG00000007366	MYBL2
ENSSSCG00000007371	HNF4A
ENSSSCG00000007373	GDAP1L1
ENSSSCG00000007425	SNX21
ENSSSCG00000007426	ACOT8
ENSSSCG00000007430	NEURL2
ENSSSCG00000007431	CTSA
ENSSSCG00000007432	ZNF335
ENSSSCG00000007433	PCIF1
ENSSSCG00000007435	PLTP
ENSSSCG00000007436	MMP9
ENSSSCG00000007437	SLC12A5
ENSSSCG00000007439	CDH22
ENSSSCG00000007453	EYA2
ENSSSCG00000007463	PTGIS
ENSSSCG00000007465	B4GALT5
ENSSSCG00000007493	AURKA
ENSSSCG00000007496	RTF2
ENSSSCG00000007504	RBM38
ENSSSCG00000007513	RAB22A
ENSSSCG00000007517	NPEPL1
ENSSSCG00000007521	NELFCD
ENSSSCG00000007522	CTSZ
ENSSSCG00000007527	EDN3
ENSSSCG00000007528	PHACTR3
ENSSSCG00000007531	FAM217B
ENSSSCG00000007541	PDGFA
ENSSSCG00000007542	PRKAR1B
ENSSSCG00000007543	DNAAF5
ENSSSCG00000007547	ADAP1
ENSSSCG00000007549	CYP2W1
ENSSSCG00000007552	-
ENSSSCG00000007557	MICALL2
ENSSSCG00000007560	TMEM184A
ENSSSCG00000007563	BRAT1
ENSSSCG00000007565	TTYH3
ENSSSCG00000007572	LFNG
ENSSSCG00000007575	RADIL
ENSSSCG00000007576	FOXK1
ENSSSCG00000007577	AP5Z1
ENSSSCG00000007585	ACTB
ENSSSCG00000007586	FSCN1
ENSSSCG00000007596	OCM
ENSSSCG00000007599	LMTK2
ENSSSCG00000007617	ZNF655
ENSSSCG00000007622	PTCD1
ENSSSCG00000007623	BUD31
ENSSSCG00000007642	AZGP1
ENSSSCG00000007644	LOC110255267
ENSSSCG00000007647	MAP11
ENSSSCG00000007656	PVRIG
ENSSSCG00000007659	ZCWPW1
ENSSSCG00000007664	AGFG2
ENSSSCG00000007667	LRCH4
ENSSSCG00000007668	GIGYF1
ENSSSCG00000007669	GNB2
ENSSSCG00000007670	ACTL6B
ENSSSCG00000007673	EPO
ENSSSCG00000007675	EPHB4
ENSSSCG00000007710	MLXIPL
ENSSSCG00000007713	BUD23
ENSSSCG00000007717	METTL27
ENSSSCG00000007718	CLDN4
ENSSSCG00000007720	GTF2IRD1
ENSSSCG00000007730	CALN1
ENSSSCG00000007736	TMEM248
ENSSSCG00000007753	C16orf58
ENSSSCG00000007754	ITGAM
ENSSSCG00000007757	TRIM72
ENSSSCG00000007780	ZNF629
ENSSSCG00000007782	SETD1A
ENSSSCG00000007790	PRR14
ENSSSCG00000007791	CD2BP2
ENSSSCG00000007798	TBC1D10B
ENSSSCG00000007801	ZNF48
ENSSSCG00000007803	TUFM
ENSSSCG00000007805	ATP2A1
ENSSSCG00000007806	RABEP2
ENSSSCG00000007812	XPO6
ENSSSCG00000007814	KIAA0556
ENSSSCG00000007815	GTF3C1
ENSSSCG00000007816	IL21R
ENSSSCG00000007836	SCNN1G
ENSSSCG00000007840	POLR3E
ENSSSCG00000007858	ACSM2B
ENSSSCG00000007864	GPRC5B
ENSSSCG00000007873	ABCC6
ENSSSCG00000007878	PARN
ENSSSCG00000007901	CIITA
ENSSSCG00000007917	RBFOX1
ENSSSCG00000007926	SEC14L5
ENSSSCG00000007930	MGRN1
ENSSSCG00000007931	GLYR1
ENSSSCG00000007933	SEPTIN12
ENSSSCG00000007935	DNAAF8
ENSSSCG00000007939	ANKS3
ENSSSCG00000007941	CDIP1
ENSSSCG00000007942	HMOX2
ENSSSCG00000007949	SRL
ENSSSCG00000007950	ADCY9
ENSSSCG00000007954	SLX4
ENSSSCG00000007956	NLRC3
ENSSSCG00000007958	ZNF174
ENSSSCG00000007963	ZNF263
ENSSSCG00000007964	-
ENSSSCG00000007970	POLR3K
ENSSSCG00000007979	LUC7L
ENSSSCG00000007980	FAM234A
ENSSSCG00000007985	TMEM8A
ENSSSCG00000007988	JMJD8
ENSSSCG00000007993	CAPN15
ENSSSCG00000007998	RHBDL1
ENSSSCG00000008000	RPUSD1
ENSSSCG00000008001	LOC100524016
ENSSSCG00000008002	CIAO3
ENSSSCG00000008004	FAM173A
ENSSSCG00000008006	FBXL16
ENSSSCG00000008007	WDR24
ENSSSCG00000008010	CHTF18
ENSSSCG00000008013	IGFALS
ENSSSCG00000008014	NUBP2
ENSSSCG00000008018	MAPK8IP3
ENSSSCG00000008020	IFT140
ENSSSCG00000008024	CLCN7
ENSSSCG00000008026	CRAMP1
ENSSSCG00000008029	BAIAP3
ENSSSCG00000008030	TSR3
ENSSSCG00000008032	LOC396700
ENSSSCG00000008040	TSC2
ENSSSCG00000008041	PKD1
ENSSSCG00000008043	TRAF7
ENSSSCG00000008044	MLST8
ENSSSCG00000008051	ABCA3
ENSSSCG00000008055	TEDC2
ENSSSCG00000008056	ATP6V0C
ENSSSCG00000008058	KCTD5
ENSSSCG00000008080	PHF2
ENSSSCG00000008105	ANAPC1
ENSSSCG00000008113	MRPS5
ENSSSCG00000008118	PROM2
ENSSSCG00000008122	ADRA2B
ENSSSCG00000008123	ARID5A
ENSSSCG00000008134	EDAR
ENSSSCG00000008157	IL18RAP
ENSSSCG00000008159	IL1RL1
ENSSSCG00000008164	MAP4K4
ENSSSCG00000008170	RPL31
ENSSSCG00000008175	CHST10
ENSSSCG00000008179	REV1
ENSSSCG00000008193	ZAP70
ENSSSCG00000008197	SEMA4C
ENSSSCG00000008202	CNNM4
ENSSSCG00000008217	CD8A
ENSSSCG00000008230	ATOH8
ENSSSCG00000008233	TMEM150A
ENSSSCG00000008240	SH2D6
ENSSSCG00000008245	TMSB10
ENSSSCG00000008254	-
ENSSSCG00000008262	SEMA4F
ENSSSCG00000008275	TTC31
ENSSSCG00000008281	RTKN
ENSSSCG00000008287	INO80B
ENSSSCG00000008302	FBXO41
ENSSSCG00000008303	CCT7
ENSSSCG00000008304	PRADC1
ENSSSCG00000008312	DYSF
ENSSSCG00000008314	ATP6V1B1
ENSSSCG00000008316	NAGK
ENSSSCG00000008344	ARHGAP25
ENSSSCG00000008349	CNRIP1
ENSSSCG00000008352	PNO1
ENSSSCG00000008434	TTC7A
ENSSSCG00000008440	PIGF
ENSSSCG00000008470	THUMPD2
ENSSSCG00000008501	VIT
ENSSSCG00000008545	ZNF512
ENSSSCG00000008554	ABHD1
ENSSSCG00000008555	CGREF1
ENSSSCG00000008560	DPYSL5
ENSSSCG00000008562	SLC35F6
ENSSSCG00000008563	KCNK3
ENSSSCG00000008569	HADHB
ENSSSCG00000008570	ADGRF3
ENSSSCG00000008574	KIF3C
ENSSSCG00000008576	DTNB
ENSSSCG00000008579	CENPO
ENSSSCG00000008582	FAM228A
ENSSSCG00000008584	LOC100738909
ENSSSCG00000008586	TP53I3
ENSSSCG00000008593	KLHL29
ENSSSCG00000008599	-
ENSSSCG00000008606	OSR1
ENSSSCG00000008624	LPIN1
ENSSSCG00000008640	IAH1
ENSSSCG00000008675	LETM1
ENSSSCG00000008676	SLBP
ENSSSCG00000008677	TACC3
ENSSSCG00000008682	NSD2
ENSSSCG00000008690	RNF4
ENSSSCG00000008691	TNIP2
ENSSSCG00000008692	ADD1
ENSSSCG00000008693	NOP14
ENSSSCG00000008694	GRK4
ENSSSCG00000008697	HTT
ENSSSCG00000008698	RGS12
ENSSSCG00000008700	HGFAC
ENSSSCG00000008701	LRPAP1
ENSSSCG00000008710	JAKMIP1
ENSSSCG00000008712	PPP2R2C
ENSSSCG00000008721	ABLIM2
ENSSSCG00000008722	SH3TC1
ENSSSCG00000008723	HTRA3
ENSSSCG00000008735	BOD1L1
ENSSSCG00000008745	PROM1
ENSSSCG00000008773	PGM2
ENSSSCG00000008858	KLHL2
ENSSSCG00000008878	PPID
ENSSSCG00000008932	TMPRSS11B
ENSSSCG00000008983	CCDC158
ENSSSCG00000008986	SEPTIN11
ENSSSCG00000008990	MRPL1
ENSSSCG00000009007	TMEM131L
ENSSSCG00000009015	GATB
ENSSSCG00000009029	ARHGAP10
ENSSSCG00000009148	LEF1
ENSSSCG00000009233	GPAT3
ENSSSCG00000009237	HPSE
ENSSSCG00000009245	SCD5
ENSSSCG00000009256	ANTXR2
ENSSSCG00000009270	IFT88
ENSSSCG00000009278	FGF9
ENSSSCG00000009281	SGCG
ENSSSCG00000009317	CDX2
ENSSSCG00000009320	FLT1
ENSSSCG00000009395	SETDB2
ENSSSCG00000009412	LCP1
ENSSSCG00000009425	LACC1
ENSSSCG00000009432	DGKD
ENSSSCG00000009516	UBAC2
ENSSSCG00000009519	CLYBL
ENSSSCG00000009520	ZIC2
ENSSSCG00000009522	PCCA
ENSSSCG00000009545	COL4A2
ENSSSCG00000009551	ARHGEF7
ENSSSCG00000009554	GRTP1
ENSSSCG00000009557	PCID2
ENSSSCG00000009558	F10
ENSSSCG00000009560	TFDP1
ENSSSCG00000009561	ATP4B
ENSSSCG00000009564	TMEM255B
ENSSSCG00000009567	RASA3
ENSSSCG00000009578	CDK20
ENSSSCG00000009605	GFRA2
ENSSSCG00000009613	DMTN
ENSSSCG00000009614	FAM160B2
ENSSSCG00000009615	NUDT18
ENSSSCG00000009619	SFTPC
ENSSSCG00000009620	BMP1
ENSSSCG00000009621	PHYHIP
ENSSSCG00000009625	PDLIM2
ENSSSCG00000009629	BIN3
ENSSSCG00000009633	LOC100624226
ENSSSCG00000009638	RHOBTB2
ENSSSCG00000009662	STMN4
ENSSSCG00000009664	PTK2B
ENSSSCG00000009666	EPHX2
ENSSSCG00000009680	EXTL3
ENSSSCG00000009681	INTS9
ENSSSCG00000009687	PRSS55
ENSSSCG00000009693	XKR6
ENSSSCG00000009711	HPF1
ENSSSCG00000009733	GOLGA3
ENSSSCG00000009738	GALNT9
ENSSSCG00000009744	SFSWAP
ENSSSCG00000009753	TMEM132C
ENSSSCG00000009755	AACS
ENSSSCG00000009759	SCARB1
ENSSSCG00000009768	TCTN2
ENSSSCG00000009770	EIF2B1
ENSSSCG00000009783	OGFOD2
ENSSSCG00000009784	ABCB9
ENSSSCG00000009786	HIP1R
ENSSSCG00000009794	MLXIP
ENSSSCG00000009802	WDR66
ENSSSCG00000009808	TMEM120B
ENSSSCG00000009814	ANAPC5
ENSSSCG00000009815	CAMKK2
ENSSSCG00000009826	TCTN1
ENSSSCG00000009839	CIT
ENSSSCG00000009845	SRRM4
ENSSSCG00000009868	RBM19
ENSSSCG00000009876	DDX54
ENSSSCG00000009879	TPCN1
ENSSSCG00000009880	SLC8B1
ENSSSCG00000009881	OAS2
ENSSSCG00000009886	TRAFD1
ENSSSCG00000009898	GCN1
ENSSSCG00000009901	SIRT4
ENSSSCG00000009903	COQ5
ENSSSCG00000009916	ACADS
ENSSSCG00000009919	HNF1A
ENSSSCG00000009925	GIT2
ENSSSCG00000009927	FAM222A
ENSSSCG00000009931	MVK
ENSSSCG00000009938	UNG
ENSSSCG00000009942	DAO
ENSSSCG00000009943	SSH1
ENSSSCG00000009959	ASPHD2
ENSSSCG00000009971	ZNRF3
ENSSSCG00000009973	RHBDD3
ENSSSCG00000009975	EMID1
ENSSSCG00000009978	AP1B1
ENSSSCG00000010002	SF3A1
ENSSSCG00000010005	RNF215
ENSSSCG00000010006	SEC14L2
ENSSSCG00000010011	TCN2
ENSSSCG00000010012	SLC35E4
ENSSSCG00000010016	MORC2
ENSSSCG00000010025	LIMK2
ENSSSCG00000010026	PIK3IP1
ENSSSCG00000010032	PISD
ENSSSCG00000010052	BCR
ENSSSCG00000010053	SPECC1L
ENSSSCG00000010054	ADORA2A
ENSSSCG00000010055	GGT5
ENSSSCG00000010059	GUCD1
ENSSSCG00000010062	CABIN1
ENSSSCG00000010070	SMARCB1
ENSSSCG00000010076	ZNF70
ENSSSCG00000010096	AIFM3
ENSSSCG00000010097	LZTR1
ENSSSCG00000010101	P2RX6
ENSSSCG00000010105	SMPD4
ENSSSCG00000010107	MED15
ENSSSCG00000010108	KLHL22
ENSSSCG00000010109	SCARF2
ENSSSCG00000010111	DGCR2
ENSSSCG00000010114	ESS2
ENSSSCG00000010122	CDC45
ENSSSCG00000010128	SEPTIN5
ENSSSCG00000010131	TXNRD2
ENSSSCG00000010133	ARVCF
ENSSSCG00000010134	TANGO2
ENSSSCG00000010135	DGCR8
ENSSSCG00000010138	ZDHHC8
ENSSSCG00000010144	ACTN2
ENSSSCG00000010146	LGALS8
ENSSSCG00000010169	SIPA1L2
ENSSSCG00000010176	C1orf131
ENSSSCG00000010184	AGT
ENSSSCG00000010190	ACTA1
ENSSSCG00000010201	RASGEF1A
ENSSSCG00000010258	AIFM2
ENSSSCG00000010267	LRRC20
ENSSSCG00000010271	PRF1
ENSSSCG00000010277	SLC29A3
ENSSSCG00000010306	SEC24C
ENSSSCG00000010309	ZSWIM8
ENSSSCG00000010322	ZNF503
ENSSSCG00000010327	POLR3A
ENSSSCG00000010368	GLUD1
ENSSSCG00000010375	GDF2
ENSSSCG00000010400	MSMB
ENSSSCG00000010473	EXOC6
ENSSSCG00000010475	CYP26A1
ENSSSCG00000010478	FFAR4
ENSSSCG00000010481	LGI1
ENSSSCG00000010509	PIK3AP1
ENSSSCG00000010512	SLIT1
ENSSSCG00000010514	RRP12
ENSSSCG00000010520	MMS19
ENSSSCG00000010521	UBTD1
ENSSSCG00000010522	ANKRD2
ENSSSCG00000010523	HOGA1
ENSSSCG00000010528	ZFYVE27
ENSSSCG00000010531	R3HCC1L
ENSSSCG00000010534	HPS1
ENSSSCG00000010535	HPSE2
ENSSSCG00000010538	NKX2-3
ENSSSCG00000010541	COX15
ENSSSCG00000010542	CUTC
ENSSSCG00000010564	POLL
ENSSSCG00000010565	DPCD
ENSSSCG00000010566	FBXW4
ENSSSCG00000010568	NPM3
ENSSSCG00000010570	KCNIP2
ENSSSCG00000010577	ELOVL3
ENSSSCG00000010580	NFKB2
ENSSSCG00000010581	PSD
ENSSSCG00000010584	MFSD13A
ENSSSCG00000010585	ACTR1A
ENSSSCG00000010599	PDCD11
ENSSSCG00000010600	CALHM2
ENSSSCG00000010603	NEURL1
ENSSSCG00000010604	SH3PXD2A
ENSSSCG00000010607	COL17A1
ENSSSCG00000010638	TCF7L2
ENSSSCG00000010639	HABP2
ENSSSCG00000010640	NRAP
ENSSSCG00000010655	GFRA1
ENSSSCG00000010680	FAM45A
ENSSSCG00000010681	SFXN4
ENSSSCG00000010698	FGFR2
ENSSSCG00000010699	ATE1
ENSSSCG00000010706	SAMD4B
ENSSSCG00000010732	FAM53B
ENSSSCG00000010753	CLRN3
ENSSSCG00000010755	PTPRE
ENSSSCG00000010757	EBF3
ENSSSCG00000010762	DPYSL4
ENSSSCG00000010764	LRRC27
ENSSSCG00000010765	INPP5A
ENSSSCG00000010768	CFAP46
ENSSSCG00000010772	ADAM8
ENSSSCG00000010791	FUOM
ENSSSCG00000010794	PALB2
ENSSSCG00000010833	TAF1A
ENSSSCG00000010855	PYCR2
ENSSSCG00000010860	PSEN2
ENSSSCG00000010862	CDC42BPA
ENSSSCG00000010876	DESI2
ENSSSCG00000010877	HNRNPU
ENSSSCG00000010915	NAV1
ENSSSCG00000010922	ELF3
ENSSSCG00000010923	UBE2T
ENSSSCG00000010925	PPP1R12B
ENSSSCG00000010926	SYT2
ENSSSCG00000010931	ADIPOR1
ENSSSCG00000010937	HSD17B3
ENSSSCG00000010941	ERCC6L2
ENSSSCG00000010973	RPP25L
ENSSSCG00000010974	CNTFR
ENSSSCG00000010992	AQP7
ENSSSCG00000010997	SPINK4
ENSSSCG00000011023	ZNF438
ENSSSCG00000011033	VIM
ENSSSCG00000011085	MLLT10
ENSSSCG00000011102	NRP1
ENSSSCG00000011119	ECHDC3
ENSSSCG00000011129	ITIH5
ENSSSCG00000011133	PFKFB3
ENSSSCG00000011145	ASB13
ENSSSCG00000011147	AKR1C2
ENSSSCG00000011158	PFKP
ENSSSCG00000011160	ADARB2
ENSSSCG00000011163	DIP2C
ENSSSCG00000011168	ZNF510
ENSSSCG00000011171	CTSV
ENSSSCG00000011186	COL6A5
ENSSSCG00000011193	BTD
ENSSSCG00000011234	CMTM7
ENSSSCG00000011236	CLASP2
ENSSSCG00000011238	ARPP21
ENSSSCG00000011254	XYLB
ENSSSCG00000011257	ACVR2B
ENSSSCG00000011263	TTC21A
ENSSSCG00000011267	-
ENSSSCG00000011280	VIPR1
ENSSSCG00000011287	HHATL
ENSSSCG00000011297	ABHD5
ENSSSCG00000011301	ZDHHC3
ENSSSCG00000011312	LARS2
ENSSSCG00000011313	LIMD1
ENSSSCG00000011317	FYCO1
ENSSSCG00000011322	CCR1
ENSSSCG00000011326	PTH1R
ENSSSCG00000011330	NBEAL2
ENSSSCG00000011349	NPG3
ENSSSCG00000011350	CCDC51
ENSSSCG00000011353	PFKFB4
ENSSSCG00000011360	CELSR3
ENSSSCG00000011361	SLC26A6
ENSSSCG00000011372	IMPDH2
ENSSSCG00000011375	USP19
ENSSSCG00000011377	LAMB2
ENSSSCG00000011379	KLHDC8B
ENSSSCG00000011382	USP4
ENSSSCG00000011389	AMIGO3
ENSSSCG00000011393	UBA7
ENSSSCG00000011397	SLC38A3
ENSSSCG00000011398	SEMA3F
ENSSSCG00000011399	GNAI2
ENSSSCG00000011401	LSMEM2
ENSSSCG00000011403	NAA80
ENSSSCG00000011404	HYAL1
ENSSSCG00000011405	HYAL2
ENSSSCG00000011407	RASSF1
ENSSSCG00000011408	ZMYND10
ENSSSCG00000011411	TMEM115
ENSSSCG00000011415	MAPKAPK3
ENSSSCG00000011423	GRM2
ENSSSCG00000011430	DUSP7
ENSSSCG00000011438	BAP1
ENSSSCG00000011439	PHF7
ENSSSCG00000011440	SEMA3G
ENSSSCG00000011441	TNNC1
ENSSSCG00000011442	NISCH
ENSSSCG00000011443	STAB1
ENSSSCG00000011446	NEK4
ENSSSCG00000011450	ITIH1
ENSSSCG00000011451	ITIH3
ENSSSCG00000011453	ITIH4
ENSSSCG00000011456	CHDH
ENSSSCG00000011506	UBA3
ENSSSCG00000011511	FRMD4B
ENSSSCG00000011540	SETD5
ENSSSCG00000011543	LHFPL4
ENSSSCG00000011546	MTMR14
ENSSSCG00000011550	CAMK1
ENSSSCG00000011555	RPUSD3
ENSSSCG00000011561	PRRT3
ENSSSCG00000011568	GHRL
ENSSSCG00000011570	IRAK2
ENSSSCG00000011575	ATG7
ENSSSCG00000011582	CAND2
ENSSSCG00000011583	TMEM40
ENSSSCG00000011587	EFCAB12
ENSSSCG00000011589	IFT122
ENSSSCG00000011592	PLXND1
ENSSSCG00000011599	GRIP2
ENSSSCG00000011611	HMCES
ENSSSCG00000011619	EEFSEC
ENSSSCG00000011643	AMOTL2
ENSSSCG00000011646	KY
ENSSSCG00000011657	CLDN18
ENSSSCG00000011663	RBP2
ENSSSCG00000011692	ZIC1
ENSSSCG00000011723	MME
ENSSSCG00000011791	MAP3K13
ENSSSCG00000011797	TBCCD1
ENSSSCG00000011804	RFC4
ENSSSCG00000011828	FAM43A
ENSSSCG00000011837	MELTF
ENSSSCG00000011849	TNK2
ENSSSCG00000011851	MUC20
ENSSSCG00000011860	SLC12A8
ENSSSCG00000011872	SEMA5B
ENSSSCG00000011888	GPR156
ENSSSCG00000011895	PLA1A
ENSSSCG00000011903	B4GALT4
ENSSSCG00000011912	QTRT2
ENSSSCG00000011928	CCDC80
ENSSSCG00000012018	CHODL
ENSSSCG00000012034	TIAM1
ENSSSCG00000012049	KCNE1
ENSSSCG00000012059	HLCS
ENSSSCG00000012075	FAM3B
ENSSSCG00000012087	SLC37A1
ENSSSCG00000012102	TBL1X
ENSSSCG00000012157	PHKA2
ENSSSCG00000012172	ACOT9
ENSSSCG00000012203	TAB3
ENSSSCG00000012266	SLC9A7
ENSSSCG00000012269	CDK16
ENSSSCG00000012276	SYN1
ENSSSCG00000012290	WDR45
ENSSSCG00000012292	SYP
ENSSSCG00000012294	PLP2
ENSSSCG00000012297	CCDC22
ENSSSCG00000012300	FOXP3
ENSSSCG00000012308	DGKK
ENSSSCG00000012319	LOC110255204
ENSSSCG00000012322	KDM5C
ENSSSCG00000012323	TSPYL2
ENSSSCG00000012324	IQSEC2
ENSSSCG00000012326	RIBC1
ENSSSCG00000012334	TSR2
ENSSSCG00000012335	FGD1
ENSSSCG00000012350	MAGEH1
ENSSSCG00000012371	AR
ENSSSCG00000012376	GDPD2
ENSSSCG00000012386	FAM155B
ENSSSCG00000012394	GJB1
ENSSSCG00000012397	IL2RG
ENSSSCG00000012399	FOXO4
ENSSSCG00000012402	CXCR3
ENSSSCG00000012405	RPS4X
ENSSSCG00000012561	FRMPD3
ENSSSCG00000012576	CHRDL1
ENSSSCG00000012650	OCRL
ENSSSCG00000012652	SASH3
ENSSSCG00000012656	ELF4
ENSSSCG00000012691	ZNF449
ENSSSCG00000012698	SLC9A6
ENSSSCG00000012700	-
ENSSSCG00000012713	ATP11C
ENSSSCG00000012733	-
ENSSSCG00000012743	MTMR1
ENSSSCG00000012744	CD99L2
ENSSSCG00000012753	CNGA2
ENSSSCG00000012755	GABRQ
ENSSSCG00000012758	NSDHL
ENSSSCG00000012766	BGN
ENSSSCG00000012767	HAUS7
ENSSSCG00000012771	SLC6A8
ENSSSCG00000012772	BCAP31
ENSSSCG00000012774	DUSP9
ENSSSCG00000012789	AVPR2
ENSSSCG00000012813	BRCC3
ENSSSCG00000012816	MTCP1
ENSSSCG00000012824	GAB3
ENSSSCG00000012825	IKBKG
ENSSSCG00000012835	MUC6
ENSSSCG00000012836	AP2A2
ENSSSCG00000012840	CD151
ENSSSCG00000012841	PNPLA2
ENSSSCG00000012842	RPLP2
ENSSSCG00000012844	SLC25A22
ENSSSCG00000012846	GATD1
ENSSSCG00000012847	TALDO1
ENSSSCG00000012850	DEAF1
ENSSSCG00000012852	CDHR5
ENSSSCG00000012853	IRF7
ENSSSCG00000012854	RASSF7
ENSSSCG00000012855	SLC22A18
ENSSSCG00000012856	NAP1L4
ENSSSCG00000012862	OSBPL5
ENSSSCG00000012874	LTO1
ENSSSCG00000012879	MRPL21
ENSSSCG00000012885	LRP5
ENSSSCG00000012886	C2H11orf24
ENSSSCG00000012890	TCIRG1
ENSSSCG00000012893	UNC93B1
ENSSSCG00000012896	NDUFV1
ENSSSCG00000012902	CDK2AP2
ENSSSCG00000012909	PTPRCAP
ENSSSCG00000012910	RPS6KB2
ENSSSCG00000012911	CARNS1
ENSSSCG00000012912	TBC1D10C
ENSSSCG00000012913	PPP1CA
ENSSSCG00000012914	RAD9A
ENSSSCG00000012917	ANKRD13D
ENSSSCG00000012918	GRK2
ENSSSCG00000012927	RCE1
ENSSSCG00000012941	SLC29A2
ENSSSCG00000012942	NPAS4
ENSSSCG00000012944	PELI3
ENSSSCG00000012952	TMEM151A
ENSSSCG00000012954	RAB1B
ENSSSCG00000012955	KLC2
ENSSSCG00000012966	C11orf68
ENSSSCG00000012970	CTSW
ENSSSCG00000012971	EFEMP2
ENSSSCG00000012974	CFL1
ENSSSCG00000012975	SNX32
ENSSSCG00000012980	KAT5
ENSSSCG00000012981	RELA
ENSSSCG00000012982	SIPA1
ENSSSCG00000012984	SCYL1
ENSSSCG00000012985	LTBP3
ENSSSCG00000012992	FRMD8
ENSSSCG00000012995	DPF2
ENSSSCG00000012999	CAPN1
ENSSSCG00000013007	ZFPL1
ENSSSCG00000013008	CDCA5
ENSSSCG00000013010	NAALADL1
ENSSSCG00000013011	SAC3D1
ENSSSCG00000013016	PPP2R5B
ENSSSCG00000013020	MAP4K2
ENSSSCG00000013021	SF1
ENSSSCG00000013022	PYGM
ENSSSCG00000013023	RASGRP2
ENSSSCG00000013027	CATSPERZ
ENSSSCG00000013028	ESRRA
ENSSSCG00000013029	TRMT112
ENSSSCG00000013032	GPR137
ENSSSCG00000013041	FERMT3
ENSSSCG00000013042	-
ENSSSCG00000013044	FLRT1
ENSSSCG00000013045	OTUB1
ENSSSCG00000013049	RCOR2
ENSSSCG00000013050	MARK2
ENSSSCG00000013056	LGALS12
ENSSSCG00000013063	TUT1
ENSSSCG00000013072	FADS2
ENSSSCG00000013073	FADS3
ENSSSCG00000013074	RAB3IL1
ENSSSCG00000013079	DAGLA
ENSSSCG00000013084	TMEM216
ENSSSCG00000013086	CYB561A3
ENSSSCG00000013087	TKFC
ENSSSCG00000013092	PGA5
ENSSSCG00000013093	VWCE
ENSSSCG00000013110	TMEM109
ENSSSCG00000013111	CD6
ENSSSCG00000013115	CD5
ENSSSCG00000013178	ZDHHC5
ENSSSCG00000013233	CELF1
ENSSSCG00000013238	SLC39A13
ENSSSCG00000013239	PSMC3
ENSSSCG00000013243	DDB2
ENSSSCG00000013244	PACSIN3
ENSSSCG00000013245	ARFGAP2
ENSSSCG00000013256	ARHGAP1
ENSSSCG00000013259	DGKZ
ENSSSCG00000013260	MDK
ENSSSCG00000013261	CHRM4
ENSSSCG00000013262	AMBRA1
ENSSSCG00000013263	CREB3L1
ENSSSCG00000013269	MAPK8IP1
ENSSSCG00000013278	TSPAN18
ENSSSCG00000013284	TTC17
ENSSSCG00000013292	PRR5L
ENSSSCG00000013294	LDLRAD3
ENSSSCG00000013296	SLC1A2
ENSSSCG00000013304	NAT10
ENSSSCG00000013332	KIF18A
ENSSSCG00000013338	SLC5A12
ENSSSCG00000013374	KCNC1
ENSSSCG00000013382	PLEKHA7
ENSSSCG00000013415	AZU1
ENSSSCG00000013416	MED16
ENSSSCG00000013419	R3HDM4
ENSSSCG00000013421	PTBP1
ENSSSCG00000013423	WDR18
ENSSSCG00000013425	MISP
ENSSSCG00000013426	PWWP3A
ENSSSCG00000013427	CIRBP
ENSSSCG00000013433	ADAMTSL5
ENSSSCG00000013437	TCF3
ENSSSCG00000013444	BTBD2
ENSSSCG00000013448	MKNK2
ENSSSCG00000013453	PLEKHJ1
ENSSSCG00000013457	DOT1L
ENSSSCG00000013464	SPPL2B
ENSSSCG00000013467	SGTA
ENSSSCG00000013473	GNA15
ENSSSCG00000013475	NCLN
ENSSSCG00000013476	CELF5
ENSSSCG00000013478	DOHH
ENSSSCG00000013490	PIP5K1C
ENSSSCG00000013491	TJP3
ENSSSCG00000013495	ZFR2
ENSSSCG00000013501	CREB3L3
ENSSSCG00000013505	FSD1
ENSSSCG00000013507	MPND
ENSSSCG00000013508	SH3GL1
ENSSSCG00000013512	PLIN4
ENSSSCG00000013514	LRG1
ENSSSCG00000013532	CAPS
ENSSSCG00000013533	RANBP3
ENSSSCG00000013534	MLLT1
ENSSSCG00000013538	KHSRP
ENSSSCG00000013539	GTF2F1
ENSSSCG00000013545	TUBB4A
ENSSSCG00000013552	GPR108
ENSSSCG00000013553	VAV1
ENSSSCG00000013554	TRIP10
ENSSSCG00000013566	INSR
ENSSSCG00000013568	ARHGEF18
ENSSSCG00000013569	PEX11G
ENSSSCG00000013572	PNPLA6
ENSSSCG00000013576	STXBP2
ENSSSCG00000013583	CAMSAP3
ENSSSCG00000013584	PRR36
ENSSSCG00000013588	MAP2K7
ENSSSCG00000013591	TIMM44
ENSSSCG00000013594	FBN3
ENSSSCG00000013596	-
ENSSSCG00000013598	KANK3
ENSSSCG00000013600	RAB11B
ENSSSCG00000013601	MARCHF2
ENSSSCG00000013616	ZNF653
ENSSSCG00000013617	ELAVL3
ENSSSCG00000013620	PLPPR2
ENSSSCG00000013625	CCDC151
ENSSSCG00000013630	DNM2
ENSSSCG00000013632	C19orf38
ENSSSCG00000013633	CARM1
ENSSSCG00000013634	YIPF2
ENSSSCG00000013639	SLC44A2
ENSSSCG00000013647	CDC37
ENSSSCG00000013649	ICAM3
ENSSSCG00000013650	RAVER1
ENSSSCG00000013655	ICAM1
ENSSSCG00000013656	MRPL4
ENSSSCG00000013664	C19orf66
ENSSSCG00000013667	COL5A3
ENSSSCG00000013718	-
ENSSSCG00000013721	WDR83OS
ENSSSCG00000013726	TNPO2
ENSSSCG00000013730	KLF1
ENSSSCG00000013742	NFIX
ENSSSCG00000013745	FARSA
ENSSSCG00000013746	CALR
ENSSSCG00000013751	NACC1
ENSSSCG00000013755	CCDC130
ENSSSCG00000013757	C19orf53
ENSSSCG00000013758	ZSWIM4
ENSSSCG00000013760	BRME1
ENSSSCG00000013761	CC2D1A
ENSSSCG00000013763	DCAF15
ENSSSCG00000013766	IL27RA
ENSSSCG00000013767	PALM3
ENSSSCG00000013768	MISP3
ENSSSCG00000013771	PRKACA
ENSSSCG00000013773	ADGRL1
ENSSSCG00000013776	DDX39A
ENSSSCG00000013779	PKN1
ENSSSCG00000013784	DNAJB1
ENSSSCG00000013788	-
ENSSSCG00000013830	ILVBL
ENSSSCG00000013836	WIZ
ENSSSCG00000013842	CYP4F3
ENSSSCG00000013848	RAB8A
ENSSSCG00000013849	TPM4
ENSSSCG00000013855	FAM32A
ENSSSCG00000013856	AP1M1
ENSSSCG00000013857	EPS15L1
ENSSSCG00000013859	C19orf44
ENSSSCG00000013860	CHERP
ENSSSCG00000013862	MED26
ENSSSCG00000013864	TMEM38A
ENSSSCG00000013865	NWD1
ENSSSCG00000013869	CPAMD8
ENSSSCG00000013873	NR2F6
ENSSSCG00000013876	MYO9B
ENSSSCG00000013880	UNC13A
ENSSSCG00000013882	FAM129C
ENSSSCG00000013886	B3GNT3
ENSSSCG00000013888	JAK3
ENSSSCG00000013890	SLC5A5
ENSSSCG00000013892	KCNN1
ENSSSCG00000013893	ARRDC2
ENSSSCG00000013896	MPV17L2
ENSSSCG00000013897	RAB3A
ENSSSCG00000013927	ARMC6
ENSSSCG00000013928	GDF1
ENSSSCG00000013930	ATP13A1
ENSSSCG00000013931	GMIP
ENSSSCG00000013932	LPAR2
ENSSSCG00000013936	NDUFA13
ENSSSCG00000013938	GATAD2A
ENSSSCG00000013973	LYPD8
ENSSSCG00000013978	ZNF672
ENSSSCG00000013992	ARF1
ENSSSCG00000014003	MIER2
ENSSSCG00000014019	MAML1
ENSSSCG00000014029	COL23A1
ENSSSCG00000014039	RGS14
ENSSSCG00000014043	RAB24
ENSSSCG00000014044	NSD1
ENSSSCG00000014049	UNC5A
ENSSSCG00000014055	CDHR2
ENSSSCG00000014058	CLTB
ENSSSCG00000014092	S100Z
ENSSSCG00000014157	NR2F1
ENSSSCG00000014203	MCC
ENSSSCG00000014214	TRIM36
ENSSSCG00000014258	ISOC1
ENSSSCG00000014285	SEPTIN8
ENSSSCG00000014303	JADE2
ENSSSCG00000014318	TRPC7
ENSSSCG00000014335	REEP2
ENSSSCG00000014349	TMEM173
ENSSSCG00000014356	DNAJC18
ENSSSCG00000014361	CYSTM1
ENSSSCG00000014368	LOC100513976
ENSSSCG00000014369	CD14
ENSSSCG00000014385	PCDHGC5
ENSSSCG00000014389	RELL2
ENSSSCG00000014390	FCHSD1
ENSSSCG00000014391	ARAP3
ENSSSCG00000014395	PCDH12
ENSSSCG00000014430	ABLIM3
ENSSSCG00000014436	ARHGEF37
ENSSSCG00000014437	PPARGC1B
ENSSSCG00000014440	HMGXB3
ENSSSCG00000014441	CSF1R
ENSSSCG00000014443	CAMK2A
ENSSSCG00000014559	PSMD13
ENSSSCG00000014565	LOC100519082
ENSSSCG00000014578	DENND5A
ENSSSCG00000014581	TUB
ENSSSCG00000014598	PPFIBP2
ENSSSCG00000014625	TRIM3
ENSSSCG00000014627	SMPD1
ENSSSCG00000014628	APBB1
ENSSSCG00000014792	STIM1
ENSSSCG00000014798	ART5
ENSSSCG00000014800	RNF121
ENSSSCG00000014802	NUMA1
ENSSSCG00000014812	FOLR2
ENSSSCG00000014818	STARD10
ENSSSCG00000014819	ATG16L2
ENSSSCG00000014823	P2RY6
ENSSSCG00000014831	PAAF1
ENSSSCG00000014833	UCP2
ENSSSCG00000014840	P4HA3
ENSSSCG00000014852	ARRB1
ENSSSCG00000014853	GDPD5
ENSSSCG00000014869	LRRC32
ENSSSCG00000014875	CAPN5
ENSSSCG00000014891	GAB2
ENSSSCG00000014900	RAB30
ENSSSCG00000014913	PICALM
ENSSSCG00000014943	DEUP1
ENSSSCG00000014960	AMOTL1
ENSSSCG00000014961	CWC15
ENSSSCG00000015045	NCAM1
ENSSSCG00000015053	HTR3B
ENSSSCG00000015067	APOA5
ENSSSCG00000015068	-
ENSSSCG00000015069	APOC3
ENSSSCG00000015072	PCSK7
ENSSSCG00000015083	FXYD6
ENSSSCG00000015085	IL10RA
ENSSSCG00000015098	CXCR5
ENSSSCG00000015099	BCL9L
ENSSSCG00000015107	VPS11
ENSSSCG00000015108	HMBS
ENSSSCG00000015111	C2CD2L
ENSSSCG00000015119	MFRP
ENSSSCG00000015120	USP2
ENSSSCG00000015126	TRIM29
ENSSSCG00000015131	GRIK4
ENSSSCG00000015144	GRAMD1B
ENSSSCG00000015196	SIAE
ENSSSCG00000015211	PKNOX2
ENSSSCG00000015232	ST3GAL4
ENSSSCG00000015234	KIRREL3
ENSSSCG00000015250	ADAMTS15
ENSSSCG00000015252	SNX19
ENSSSCG00000015258	GLB1L2
ENSSSCG00000015276	ETNK2
ENSSSCG00000015283	PIK3C2B
ENSSSCG00000015285	LRRN2
ENSSSCG00000015287	TMCC2
ENSSSCG00000015432	ATXN7L1
ENSSSCG00000015455	CUL1
ENSSSCG00000015474	PPFIA4
ENSSSCG00000015476	CHI3L1
ENSSSCG00000015494	ZBTB37
ENSSSCG00000015507	TNN
ENSSSCG00000015515	BRINP2
ENSSSCG00000015519	RASAL2
ENSSSCG00000015524	FAM20B
ENSSSCG00000015541	IER5
ENSSSCG00000015550	RGS16
ENSSSCG00000015556	LAMC2
ENSSSCG00000015559	NCF2
ENSSSCG00000015612	IRF6
ENSSSCG00000015619	CAMK1G
ENSSSCG00000015648	EIF2D
ENSSSCG00000015714	CCDC93
ENSSSCG00000015720	BIN1
ENSSSCG00000015742	TMEM177
ENSSSCG00000015747	MYOM2
ENSSSCG00000015782	IRF2
ENSSSCG00000015835	DUSP26
ENSSSCG00000015864	MYO7B
ENSSSCG00000015949	SLC25A12
ENSSSCG00000016057	STAT1
ENSSSCG00000016090	SPATS2L
ENSSSCG00000016141	PLEKHM3
ENSSSCG00000016147	PIKFYVE
ENSSSCG00000016176	MARCHF4
ENSSSCG00000016184	CXCR2
ENSSSCG00000016186	TMBIM1
ENSSSCG00000016189	AAMP
ENSSSCG00000016206	CNPPD1
ENSSSCG00000016208	ZFAND2B
ENSSSCG00000016211	ATG9A
ENSSSCG00000016212	ANKZF1
ENSSSCG00000016217	DNAJB2
ENSSSCG00000016239	NYAP2
ENSSSCG00000016255	DAW1
ENSSSCG00000016261	SP110
ENSSSCG00000016267	ITM2C
ENSSSCG00000016270	C2orf72
ENSSSCG00000016273	HTR2B
ENSSSCG00000016275	NCL
ENSSSCG00000016277	NMUR1
ENSSSCG00000016284	LOC100522404
ENSSSCG00000016290	EFHD1
ENSSSCG00000016295	NGEF
ENSSSCG00000016328	RAB17
ENSSSCG00000016331	RAMP1
ENSSSCG00000016340	ASB1
ENSSSCG00000016364	GPC1
ENSSSCG00000016365	ANKMY1
ENSSSCG00000016370	SEPTIN2
ENSSSCG00000016376	PPP1R7
ENSSSCG00000016379	HDLBP
ENSSSCG00000016380	MTERF4
ENSSSCG00000016391	AMER3
ENSSSCG00000016401	KIF1A
ENSSSCG00000016403	VIPR2
ENSSSCG00000016411	NOM1
ENSSSCG00000016414	RNF32
ENSSSCG00000016416	SHH
ENSSSCG00000016435	SMARCD3
ENSSSCG00000016436	CHPF2
ENSSSCG00000016441	ABCF2
ENSSSCG00000016448	KCNH2
ENSSSCG00000016450	NOS3
ENSSSCG00000016452	GIMAP8
ENSSSCG00000016453	TCAF1
ENSSSCG00000016459	EPHA1
ENSSSCG00000016461	ZYX
ENSSSCG00000016462	CLCN1
ENSSSCG00000016469	TRPV5
ENSSSCG00000016473	EPHB6
ENSSSCG00000016488	SSBP1
ENSSSCG00000016496	ADCK2
ENSSSCG00000016497	DENND2A
ENSSSCG00000016520	CREB3L2
ENSSSCG00000016531	-
ENSSSCG00000016532	WDR91
ENSSSCG00000016533	STRA8
ENSSSCG00000016541	SLC35B4
ENSSSCG00000016545	CHCHD3
ENSSSCG00000016554	MEST
ENSSSCG00000016565	ZC3HC1
ENSSSCG00000016566	NRF1
ENSSSCG00000016567	STRIP2
ENSSSCG00000016569	SMO
ENSSSCG00000016585	IMPDH1
ENSSSCG00000016589	LRRC4
ENSSSCG00000016590	SND1
ENSSSCG00000016593	ARF5
ENSSSCG00000016628	WNT2
ENSSSCG00000016676	INMT
ENSSSCG00000016685	WIPF3
ENSSSCG00000016701	HOXA7
ENSSSCG00000016705	HOXA3
ENSSSCG00000016721	DBNL
ENSSSCG00000016732	TBRG4
ENSSSCG00000016734	CCM2
ENSSSCG00000016743	OGDH
ENSSSCG00000016745	DDX56
ENSSSCG00000016747	NUDCD3
ENSSSCG00000016750	YKT6
ENSSSCG00000016751	GCK
ENSSSCG00000016753	POLD2
ENSSSCG00000016754	AEBP1
ENSSSCG00000016772	VPS41
ENSSSCG00000016851	OSMR
ENSSSCG00000016957	CD180
ENSSSCG00000016979	NSG2
ENSSSCG00000016983	STC2
ENSSSCG00000017000	RANBP17
ENSSSCG00000017008	DOCK2
ENSSSCG00000017041	ADRA1B
ENSSSCG00000017068	FAXDC2
ENSSSCG00000017072	GALNT10
ENSSSCG00000017091	TNIP1
ENSSSCG00000017114	NDUFS6
ENSSSCG00000017116	LPCAT1
ENSSSCG00000017125	FOXK2
ENSSSCG00000017126	NARF
ENSSSCG00000017133	WDR45B
ENSSSCG00000017139	RPTOR
ENSSSCG00000017142	BAIAP2
ENSSSCG00000017143	CEP131
ENSSSCG00000017144	NPTX1
ENSSSCG00000017146	-
ENSSSCG00000017152	SGSH
ENSSSCG00000017154	CARD14
ENSSSCG00000017167	CYTH1
ENSSSCG00000017168	SEPTIN9
ENSSSCG00000017170	MGAT5B
ENSSSCG00000017178	SPHK1
ENSSSCG00000017181	CYGB
ENSSSCG00000017184	PRPSAP1
ENSSSCG00000017186	RNF157
ENSSSCG00000017187	FOXJ1
ENSSSCG00000017190	EXOC7
ENSSSCG00000017192	EVPL
ENSSSCG00000017196	MRPL38
ENSSSCG00000017197	FBF1
ENSSSCG00000017200	UNC13D
ENSSSCG00000017201	UNK
ENSSSCG00000017205	SAP30BP
ENSSSCG00000017206	GRB2
ENSSSCG00000017209	MIF4GD
ENSSSCG00000017211	GGA3
ENSSSCG00000017213	JPT1
ENSSSCG00000017214	ARMC7
ENSSSCG00000017215	SLC16A5
ENSSSCG00000017218	CDR2L
ENSSSCG00000017219	HID1
ENSSSCG00000017220	OTOP3
ENSSSCG00000017222	OTOP2
ENSSSCG00000017226	FADS6
ENSSSCG00000017230	TMEM104
ENSSSCG00000017231	NAT9
ENSSSCG00000017232	SLC9A3R1
ENSSSCG00000017248	COG1
ENSSSCG00000017254	MAP2K6
ENSSSCG00000017256	ABCA6
ENSSSCG00000017258	FAM20A
ENSSSCG00000017261	ARSG
ENSSSCG00000017268	PRKCA
ENSSSCG00000017282	SCN4A
ENSSSCG00000017283	CD79B
ENSSSCG00000017290	STRADA
ENSSSCG00000017296	ACE
ENSSSCG00000017297	CYB561
ENSSSCG00000017300	MRC2
ENSSSCG00000017306	ITGB3
ENSSSCG00000017307	MYL4
ENSSSCG00000017311	MAPT
ENSSSCG00000017313	CRHR1
ENSSSCG00000017316	NSF
ENSSSCG00000017330	MAP3K14
ENSSSCG00000017333	FMNL1
ENSSSCG00000017337	ACBD4
ENSSSCG00000017339	NMT1
ENSSSCG00000017340	DCAKD
ENSSSCG00000017343	GFAP
ENSSSCG00000017344	FAM187A
ENSSSCG00000017345	CCDC103
ENSSSCG00000017346	EFTUD2
ENSSSCG00000017349	ADAM11
ENSSSCG00000017356	FAM171A2
ENSSSCG00000017358	SLC4A1
ENSSSCG00000017359	RUNDC3A
ENSSSCG00000017360	UBTF
ENSSSCG00000017362	ATXN7L3
ENSSSCG00000017364	C17orf53
ENSSSCG00000017366	HDAC5
ENSSSCG00000017367	MPP2
ENSSSCG00000017371	TMEM101
ENSSSCG00000017383	LOC110256000
ENSSSCG00000017393	CNTNAP1
ENSSSCG00000017396	PSMC3IP
ENSSSCG00000017398	COASY
ENSSSCG00000017401	ATP6V0A1
ENSSSCG00000017402	STAT5A
ENSSSCG00000017403	STAT3
ENSSSCG00000017406	STAT5B
ENSSSCG00000017407	GHDC
ENSSSCG00000017411	KCNH4
ENSSSCG00000017416	DHX58
ENSSSCG00000017418	NKIRAS2
ENSSSCG00000017448	KRT14
ENSSSCG00000017466	CCR7
ENSSSCG00000017472	IGFBP4
ENSSSCG00000017475	RARA
ENSSSCG00000017478	RAPGEFL1
ENSSSCG00000017496	MIEN1
ENSSSCG00000017499	STARD3
ENSSSCG00000017500	TCAP
ENSSSCG00000017502	PGAP3
ENSSSCG00000017508	STAC2
ENSSSCG00000017510	CACNB1
ENSSSCG00000017515	TBKBP1
ENSSSCG00000017521	SCRN2
ENSSSCG00000017525	NFE2L1
ENSSSCG00000017540	HOXB5
ENSSSCG00000017541	HOXB13
ENSSSCG00000017548	NGFR
ENSSSCG00000017551	FAM117A
ENSSSCG00000017552	NXPH3
ENSSSCG00000017565	SPATA20
ENSSSCG00000017566	ACSF2
ENSSSCG00000017569	CHAD
ENSSSCG00000017573	XYLT2
ENSSSCG00000017583	SGCA
ENSSSCG00000017585	SAMD14
ENSSSCG00000017607	TMEM100
ENSSSCG00000017608	PCTP
ENSSSCG00000017640	RNF43
ENSSSCG00000017691	MRM1
ENSSSCG00000017700	CCL3L1
ENSSSCG00000017712	AP2B1
ENSSSCG00000017728	MYO1D
ENSSSCG00000017745	UTP6
ENSSSCG00000017747	RAB11FIP4
ENSSSCG00000017756	NLK
ENSSSCG00000017759	ALDOC
ENSSSCG00000017761	UNC119
ENSSSCG00000017766	NEK8
ENSSSCG00000017781	PIPOX
ENSSSCG00000017793	ANKRD13B
ENSSSCG00000017794	EFCAB5
ENSSSCG00000017801	TRARG1
ENSSSCG00000017809	GEMIN4
ENSSSCG00000017810	FAM57A
ENSSSCG00000017812	VPS53
ENSSSCG00000017814	LIAT1
ENSSSCG00000017817	PRPF8
ENSSSCG00000017826	SMG6
ENSSSCG00000017829	SGSM2
ENSSSCG00000017835	CLUH
ENSSSCG00000017861	ASPA
ENSSSCG00000017864	SHPK
ENSSSCG00000017865	CTNS
ENSSSCG00000017868	P2RX5
ENSSSCG00000017869	ITGAE
ENSSSCG00000017873	CAMKK1
ENSSSCG00000017874	ATP2A3
ENSSSCG00000017882	MYBBP1A
ENSSSCG00000017883	GGT6
ENSSSCG00000017890	KIAA0753
ENSSSCG00000017892	PITPNM3
ENSSSCG00000017893	PIMREG
ENSSSCG00000017894	WSCD1
ENSSSCG00000017895	RABEP1
ENSSSCG00000017896	SCIMP
ENSSSCG00000017904	ENO3
ENSSSCG00000017906	RNF167
ENSSSCG00000017917	MINK1
ENSSSCG00000017918	ARRB2
ENSSSCG00000017920	CXCL16
ENSSSCG00000017923	ALOX15
ENSSSCG00000017925	SLC16A11
ENSSSCG00000017926	SLC16A13
ENSSSCG00000017927	BCL6B
ENSSSCG00000017928	C17orf49
ENSSSCG00000017938	YBX2
ENSSSCG00000017943	ACAP1
ENSSSCG00000017947	ACADVL
ENSSSCG00000017949	WRAP53
ENSSSCG00000017953	FXR2
ENSSSCG00000017955	MPDU1
ENSSSCG00000017957	EIF4A1
ENSSSCG00000017983	PER1
ENSSSCG00000017986	NDEL1
ENSSSCG00000017998	GLP2R
ENSSSCG00000018008	SCO1
ENSSSCG00000018032	TRPV2
ENSSSCG00000018041	ALDH3A2
ENSSSCG00000018045	ULK2
ENSSSCG00000018047	FAM83G
ENSSSCG00000018050	GRAP
ENSSSCG00000020666	EHD4
ENSSSCG00000020677	CYB5RL
ENSSSCG00000020705	MAP3K8
ENSSSCG00000020706	LOC100622246
ENSSSCG00000020716	UNC119B
[truncated: 1,490 more rows]

## Sheet: Sheet4
Table S4. Lists of DE-miRNAs’ target genes
S4D. Lists of down-regulated DE-miRNAs’ target genes in HIGH vs. CON
ENSSSCG00000000031	MCAT
ENSSSCG00000000035	TTLL1
ENSSSCG00000000036	PACSIN2
ENSSSCG00000000107	LOC100523244
ENSSSCG00000000180	FKBP11
ENSSSCG00000000209	NCKAP5L
ENSSSCG00000000232	ACVRL1
ENSSSCG00000000233	ACVR1B
ENSSSCG00000000239	LOC100523670
ENSSSCG00000000253	KRT18
ENSSSCG00000000258	RARG
ENSSSCG00000000260	SOAT2
ENSSSCG00000000299	TESPA1
ENSSSCG00000000382	SMARCC2
ENSSSCG00000000383	RNF41
ENSSSCG00000000433	B4GALNT1
ENSSSCG00000000653	CD69
ENSSSCG00000000664	A2ML1
ENSSSCG00000000681	P3H3
ENSSSCG00000000687	CD4
ENSSSCG00000000691	COPS7A
ENSSSCG00000000705	CD27
ENSSSCG00000000708	TNFRSF1A
ENSSSCG00000000712	VWF
ENSSSCG00000000839	ALDH1L2
ENSSSCG00000000971	HDAC10
ENSSSCG00000001002	PRPF4B
ENSSSCG00000001004	SLC22A23
ENSSSCG00000001008	BPHL
ENSSSCG00000001009	RIPK1
ENSSSCG00000001011	SERPINB1
ENSSSCG00000001073	TPMT
ENSSSCG00000001346	ABCF1
ENSSSCG00000001398	SLA-7
ENSSSCG00000001414	CSNK2B
ENSSSCG00000001426	STK19
ENSSSCG00000001428	CYP21A2
ENSSSCG00000001455	SLA-DRB1
ENSSSCG00000001457	SLA-DQB1
ENSSSCG00000001469	SLA-DMB
ENSSSCG00000001470	SLA-DMA
ENSSSCG00000001477	RING1
ENSSSCG00000001488	GCLC
ENSSSCG00000001490	KHDRBS2
ENSSSCG00000001504	WDR46
ENSSSCG00000001512	CUTA
ENSSSCG00000001534	ANKS1A
ENSSSCG00000001561	ETV7
ENSSSCG00000001589	GLP1R
ENSSSCG00000001616	TREML2
ENSSSCG00000001654	PPP2R5D
ENSSSCG00000001659	KLC4
ENSSSCG00000001695	VEGFA
ENSSSCG00000001757	WDR61
ENSSSCG00000001818	FES
ENSSSCG00000001826	CFAP100
ENSSSCG00000001832	ACAN
ENSSSCG00000001895	CPLX3
ENSSSCG00000001985	CBLN3
ENSSSCG00000001991	DHRS1
ENSSSCG00000001999	-
ENSSSCG00000002023	PABPN1
ENSSSCG00000002036	-
ENSSSCG00000002259	AKAP13
ENSSSCG00000002329	MAP3K9
ENSSSCG00000002368	LTBP2
ENSSSCG00000002396	GSTZ1
ENSSSCG00000002433	PSMC1
ENSSSCG00000002436	TTC7B
ENSSSCG00000002467	ASB2
ENSSSCG00000002497	TCL1B
ENSSSCG00000002544	PPP1R13B
ENSSSCG00000002546	XRCC3
ENSSSCG00000002547	KLC1
ENSSSCG00000002627	GSTA4
ENSSSCG00000002635	SPIRE2
ENSSSCG00000002682	MBTPS1
ENSSSCG00000002714	WDR59
ENSSSCG00000002743	IST1
ENSSSCG00000002762	TERF2
ENSSSCG00000002767	TSNAXIP1
ENSSSCG00000002813	KATNB1
ENSSSCG00000002960	RASGRP4
ENSSSCG00000002996	RAB4B
ENSSSCG00000003103	FKRP
ENSSSCG00000003104	STRN4
ENSSSCG00000003111	SAE1
ENSSSCG00000003144	BAX
ENSSSCG00000003154	GYS1
ENSSSCG00000003168	ALDH16A1
ENSSSCG00000003204	VRK3
ENSSSCG00000003259	OSCAR
ENSSSCG00000003268	TSEN34
ENSSSCG00000003271	TTYH1
ENSSSCG00000003288	HSPBP1
ENSSSCG00000003369	ICMT
ENSSSCG00000003396	CLSTN1
ENSSSCG00000003403	CENPS
ENSSSCG00000003417	DISP3
ENSSSCG00000003432	KIAA2013
ENSSSCG00000003433	PLOD1
ENSSSCG00000003484	PADI6
ENSSSCG00000003539	GRHL3
ENSSSCG00000003553	MTFR1L
ENSSSCG00000003575	CD164L2
ENSSSCG00000003579	AHDC1
ENSSSCG00000003582	SMPDL3B
ENSSSCG00000003603	COL16A1
ENSSSCG00000003660	PABPC4
ENSSSCG00000003664	PPIE
ENSSSCG00000003702	GATA6
ENSSSCG00000003711	CABYR
ENSSSCG00000003737	NOL4
ENSSSCG00000003748	CELF4
ENSSSCG00000003805	PDE4B
ENSSSCG00000003812	PGM1
ENSSSCG00000003828	FGGY
ENSSSCG00000003844	TTC4
ENSSSCG00000003891	CYP4A24
ENSSSCG00000003908	TSPAN1
ENSSSCG00000003914	PRDX1
ENSSSCG00000003917	TESK2
ENSSSCG00000003971	SCMH1
ENSSSCG00000003987	-
ENSSSCG00000004001	A1BG
ENSSSCG00000004040	SLC22A2
ENSSSCG00000004070	SCAF8
ENSSSCG00000004138	HIVEP2
ENSSSCG00000004233	SMPDL3A
ENSSSCG00000004383	OSTM1
ENSSSCG00000004408	SMPD2
ENSSSCG00000004506	CTIF
ENSSSCG00000004508	DYM
ENSSSCG00000004549	RBPMS2
ENSSSCG00000004601	MNS1
ENSSSCG00000004738	MAPKBP1
ENSSSCG00000004806	ARHGAP11A
ENSSSCG00000004823	LRRK1
ENSSSCG00000004845	FAN1
ENSSSCG00000004859	ZNF516
ENSSSCG00000004861	TSHZ1
ENSSSCG00000004929	PARP16
ENSSSCG00000004974	LARP6
ENSSSCG00000004979	MYO9A
ENSSSCG00000005076	KIAA0586
ENSSSCG00000005097	SNAPC1
ENSSSCG00000005103	DET1
ENSSSCG00000005152	IFN-DELTA-1
ENSSSCG00000005235	KANK1
ENSSSCG00000005247	TJP2
ENSSSCG00000005297	DNAJB5
ENSSSCG00000005316	TPM2
ENSSSCG00000005373	NANS
ENSSSCG00000005449	PTPN3
ENSSSCG00000005486	KIF12
ENSSSCG00000005490	WHRN
ENSSSCG00000005504	BRINP1
ENSSSCG00000005584	CRB2
ENSSSCG00000005610	SLC2A8
ENSSSCG00000005628	ST6GALNAC4
ENSSSCG00000005631	FAM102A
ENSSSCG00000005636	SLC25A25
ENSSSCG00000005654	SPTAN1
ENSSSCG00000005667	NUP188
ENSSSCG00000005701	ASS1
ENSSSCG00000005738	RALGDS
ENSSSCG00000005740	SARDH
ENSSSCG00000005852	ENTPD8
ENSSSCG00000005915	MAF1
ENSSSCG00000005916	WDR97
ENSSSCG00000005918	DGAT1
ENSSSCG00000005939	FAM135B
ENSSSCG00000005941	KHDRBS3
ENSSSCG00000005944	NDRG1
ENSSSCG00000006168	PEX2
ENSSSCG00000006184	TERF1
ENSSSCG00000006219	MTFR1
ENSSSCG00000006236	NSMAF
ENSSSCG00000006273	MCM4
ENSSSCG00000006353	NR1I3
ENSSSCG00000006361	PPOX
ENSSSCG00000006362	USP21
ENSSSCG00000006385	NCSTN
ENSSSCG00000006395	TAGLN2
ENSSSCG00000006396	IGSF9
ENSSSCG00000006466	SH2D2A
ENSSSCG00000006477	BCAN
ENSSSCG00000006478	HAPLN2
ENSSSCG00000006489	TMEM79
ENSSSCG00000006491	PAQR6
ENSSSCG00000006533	ADAM15
ENSSSCG00000006546	TDRD10
ENSSSCG00000006553	UBAP2L
ENSSSCG00000006568	DENND4B
ENSSSCG00000006577	S100A5
ENSSSCG00000006618	CELF3
ENSSSCG00000006624	SELENBP1
ENSSSCG00000006626	PI4KB
ENSSSCG00000006702	FMO5
ENSSSCG00000006704	-
ENSSSCG00000006711	-
ENSSSCG00000006834	MYBPHL
ENSSSCG00000006925	KYAT3
ENSSSCG00000006939	ZNHIT6
ENSSSCG00000006955	GSDMD
ENSSSCG00000006956	ZC3H3
ENSSSCG00000006987	SLC7A2
ENSSSCG00000007019	GPAT4
ENSSSCG00000007115	THBD
ENSSSCG00000007133	ACSS1
ENSSSCG00000007145	ADAM33
ENSSSCG00000007170	CPXM1
ENSSSCG00000007236	TTLL9
ENSSSCG00000007248	ASXL1
ENSSSCG00000007272	CHMP4B
ENSSSCG00000007281	MAP1LC3A
ENSSSCG00000007306	CPNE1
ENSSSCG00000007314	EPB41L1
ENSSSCG00000007352	DHX35
ENSSSCG00000007359	LPIN3
ENSSSCG00000007426	ACOT8
ENSSSCG00000007432	ZNF335
ENSSSCG00000007456	SULF2
ENSSSCG00000007514	VAPB
ENSSSCG00000007578	MMD2
ENSSSCG00000007596	OCM
ENSSSCG00000007617	ZNF655
ENSSSCG00000007673	EPO
ENSSSCG00000007687	LRWD1
ENSSSCG00000007718	CLDN4
ENSSSCG00000007806	RABEP2
ENSSSCG00000007812	XPO6
ENSSSCG00000007816	IL21R
ENSSSCG00000007817	IL4R
ENSSSCG00000007839	EEF2K
ENSSSCG00000007859	UMOD
ENSSSCG00000007919	ALG1
ENSSSCG00000007926	SEC14L5
ENSSSCG00000007935	DNAAF8
ENSSSCG00000007939	ANKS3
ENSSSCG00000007940	C3H16orf96
ENSSSCG00000007942	HMOX2
ENSSSCG00000007952	TRAP1
ENSSSCG00000007954	SLX4
ENSSSCG00000007981	NPRL3
ENSSSCG00000007998	RHBDL1
ENSSSCG00000008008	STUB1
ENSSSCG00000008016	MRPS34
ENSSSCG00000008017	NME3
ENSSSCG00000008020	IFT140
ENSSSCG00000008022	TELO2
ENSSSCG00000008040	TSC2
ENSSSCG00000008058	KCTD5
ENSSSCG00000008122	ADRA2B
ENSSSCG00000008123	ARID5A
ENSSSCG00000008127	SNRNP200
ENSSSCG00000008147	FHL2
ENSSSCG00000008159	IL1RL1
ENSSSCG00000008197	SEMA4C
ENSSSCG00000008225	PTCD3
ENSSSCG00000008239	CAPG
ENSSSCG00000008275	TTC31
ENSSSCG00000008287	INO80B
ENSSSCG00000008293	DGUOK
ENSSSCG00000008303	CCT7
ENSSSCG00000008305	SMYD5
ENSSSCG00000008349	CNRIP1
ENSSSCG00000008398	PPP4R3B
ENSSSCG00000008482	GEMIN6
ENSSSCG00000008614	SMC6
ENSSSCG00000008631	PQLC3
ENSSSCG00000008675	LETM1
ENSSSCG00000008677	TACC3
ENSSSCG00000008700	HGFAC
ENSSSCG00000008709	C8H4orf50
ENSSSCG00000008721	ABLIM2
ENSSSCG00000008722	SH3TC1
ENSSSCG00000008740	FBXL5
ENSSSCG00000008794	RHOH
ENSSSCG00000008813	CORIN
ENSSSCG00000008854	CPE
ENSSSCG00000008858	KLHL2
ENSSSCG00000008973	NAAA
ENSSSCG00000008991	FRAS1
ENSSSCG00000009007	TMEM131L
ENSSSCG00000009120	ZGRF1
ENSSSCG00000009148	LEF1
ENSSSCG00000009185	ADH5
ENSSSCG00000009229	ARHGAP24
ENSSSCG00000009240	PLAC8
ENSSSCG00000009249	HNRNPD
ENSSSCG00000009250	PRKG2
ENSSSCG00000009259	PAQR3
ENSSSCG00000009301	GPR12
ENSSSCG00000009322	SLC46A3
ENSSSCG00000009326	KATNAL1
ENSSSCG00000009336	RXFP2
ENSSSCG00000009356	RFXAP
ENSSSCG00000009360	ALG5
ENSSSCG00000009417	SPERT
ENSSSCG00000009419	GPALPP1
ENSSSCG00000009545	COL4A2
ENSSSCG00000009556	CUL4A
ENSSSCG00000009584	SEMA4D
ENSSSCG00000009593	ROR2
ENSSSCG00000009620	BMP1
ENSSSCG00000009644	ADAM28
ENSSSCG00000009661	ADRA1A
ENSSSCG00000009681	INTS9
ENSSSCG00000009759	SCARB1
ENSSSCG00000009783	OGFOD2
ENSSSCG00000009796	LRRC43
ENSSSCG00000009799	DIABLO
ENSSSCG00000009802	WDR66
ENSSSCG00000009805	HPD
ENSSSCG00000009817	P2RX7
ENSSSCG00000009875	CFAP73
ENSSSCG00000009896	BICDL1
ENSSSCG00000009901	SIRT4
ENSSSCG00000009927	FAM222A
ENSSSCG00000009943	SSH1
ENSSSCG00000009975	EMID1
ENSSSCG00000009988	THOC5
ENSSSCG00000010002	SF3A1
ENSSSCG00000010005	RNF215
ENSSSCG00000010053	SPECC1L
ENSSSCG00000010054	ADORA2A
ENSSSCG00000010092	PI4KA
ENSSSCG00000010097	LZTR1
ENSSSCG00000010108	KLHL22
ENSSSCG00000010128	SEPTIN5
ENSSSCG00000010131	TXNRD2
ENSSSCG00000010132	COMT
ENSSSCG00000010138	ZDHHC8
ENSSSCG00000010190	ACTA1
ENSSSCG00000010253	HK1
ENSSSCG00000010290	MCU
ENSSSCG00000010433	SGMS1
ENSSSCG00000010464	PPP1R3C
ENSSSCG00000010519	ZDHHC16
ENSSSCG00000010520	MMS19
ENSSSCG00000010521	UBTD1
ENSSSCG00000010556	PAX2
ENSSSCG00000010560	MRPL43
ENSSSCG00000010571	ARMH3
ENSSSCG00000010635	ZDHHC6
ENSSSCG00000010644	DCLRE1A
ENSSSCG00000010768	CFAP46
ENSSSCG00000010797	EARS2
ENSSSCG00000010860	PSEN2
ENSSSCG00000010861	COQ8A
ENSSSCG00000010990	NOL6
ENSSSCG00000011001	APTX
ENSSSCG00000011120	USP6NL
ENSSSCG00000011134	RBM17
ENSSSCG00000011190	METTL6
ENSSSCG00000011230	OSBPL10
ENSSSCG00000011284	NKTR
ENSSSCG00000011301	ZDHHC3
ENSSSCG00000011336	ELP6
ENSSSCG00000011347	NME6
ENSSSCG00000011349	NPG3
ENSSSCG00000011366	SLC25A20
ENSSSCG00000011368	P4HTM
ENSSSCG00000011372	IMPDH2
ENSSSCG00000011412	CACNA2D2
ENSSSCG00000011424	TEX264
ENSSSCG00000011453	ITIH4
ENSSSCG00000011562	EMC3
ENSSSCG00000011563	FANCD2
ENSSSCG00000011569	TATDN2
ENSSSCG00000011575	ATG7
ENSSSCG00000011592	PLXND1
ENSSSCG00000011596	TRH
ENSSSCG00000011620	RUVBL1
ENSSSCG00000011622	KBTBD12
ENSSSCG00000011645	CEP63
ENSSSCG00000011713	P2RY12
ENSSSCG00000011893	COX17
ENSSSCG00000011925	CD200R1
ENSSSCG00000011928	CCDC80
ENSSSCG00000012022	APP
ENSSSCG00000012062	TTC3
ENSSSCG00000012063	VPS26C
ENSSSCG00000012088	POFUT2
ENSSSCG00000012297	CCDC22
ENSSSCG00000012300	FOXP3
ENSSSCG00000012376	GDPD2
ENSSSCG00000012440	PGK1
ENSSSCG00000012518	ARMCX5
ENSSSCG00000012606	ATP1B4
ENSSSCG00000012769	ATP2B3
ENSSSCG00000012770	CCNQ
ENSSSCG00000012772	BCAP31
ENSSSCG00000012779	ABCD1
ENSSSCG00000012811	VBP1
ENSSSCG00000012823	DKC1
ENSSSCG00000012825	IKBKG
ENSSSCG00000012835	MUC6
ENSSSCG00000012838	TSPAN4
ENSSSCG00000012840	CD151
ENSSSCG00000012842	RPLP2
ENSSSCG00000012848	EPS8L2
ENSSSCG00000012904	AIP
ENSSSCG00000012910	RPS6KB2
ENSSSCG00000012963	SART1
ENSSSCG00000012984	SCYL1
ENSSSCG00000012996	CDC42EP2
ENSSSCG00000013011	SAC3D1
ENSSSCG00000013012	SNX15
ENSSSCG00000013032	GPR137
ENSSSCG00000013050	MARK2
ENSSSCG00000013060	SCGB1A1
ENSSSCG00000013095	PAG6
ENSSSCG00000013110	TMEM109
ENSSSCG00000013111	CD6
ENSSSCG00000013235	MADD
ENSSSCG00000013241	NR1H3
ENSSSCG00000013244	PACSIN3
ENSSSCG00000013246	C11orf49
ENSSSCG00000013256	ARHGAP1
ENSSSCG00000013259	DGKZ
ENSSSCG00000013261	CHRM4
ENSSSCG00000013269	MAPK8IP1
ENSSSCG00000013301	ELF5
ENSSSCG00000013358	PTPN5
ENSSSCG00000013382	PLEKHA7
ENSSSCG00000013442	ABHD17A
ENSSSCG00000013444	BTBD2
ENSSSCG00000013445	CSNK1G2
ENSSSCG00000013457	DOT1L
ENSSSCG00000013467	SGTA
ENSSSCG00000013490	PIP5K1C
ENSSSCG00000013495	ZFR2
ENSSSCG00000013498	EBI3
ENSSSCG00000013513	PLIN5
ENSSSCG00000013517	UHRF1
ENSSSCG00000013530	LOC100513844
ENSSSCG00000013534	MLLT1
ENSSSCG00000013553	VAV1
ENSSSCG00000013572	PNPLA6
ENSSSCG00000013582	XAB2
ENSSSCG00000013592	ELAVL1
ENSSSCG00000013596	-
ENSSSCG00000013607	-
ENSSSCG00000013615	ECSIT
ENSSSCG00000013634	YIPF2
ENSSSCG00000013653	ICAM5
ENSSSCG00000013658	S1PR2
ENSSSCG00000013662	PPAN
ENSSSCG00000013665	LOC100517145
ENSSSCG00000013667	COL5A3
ENSSSCG00000013747	RAD23A
ENSSSCG00000013758	ZSWIM4
ENSSSCG00000013772	ASF1B
ENSSSCG00000013773	ADGRL1
ENSSSCG00000013776	DDX39A
ENSSSCG00000013782	PTGER1
ENSSSCG00000013856	AP1M1
ENSSSCG00000013865	NWD1
ENSSSCG00000013876	MYO9B
ENSSSCG00000013878	PGLS
ENSSSCG00000013882	FAM129C
ENSSSCG00000013883	COLGALT1
ENSSSCG00000013889	-
ENSSSCG00000013895	MAST3
ENSSSCG00000013896	MPV17L2
ENSSSCG00000013897	RAB3A
ENSSSCG00000013919	HOMER3
ENSSSCG00000013930	ATP13A1
ENSSSCG00000013938	GATAD2A
ENSSSCG00000013973	LYPD8
ENSSSCG00000013984	SNAP47
ENSSSCG00000013992	ARF1
ENSSSCG00000014008	SCGB3A1
ENSSSCG00000014011	RASGEF1C
ENSSSCG00000014016	SQSTM1
ENSSSCG00000014033	RMND5B
ENSSSCG00000014040	LMAN2
ENSSSCG00000014051	TSPAN17
ENSSSCG00000014101	AP3B1
ENSSSCG00000014121	ZFYVE16
ENSSSCG00000014148	TMEM161B
ENSSSCG00000014272	ACSL6
ENSSSCG00000014293	FSTL4
ENSSSCG00000014303	JADE2
ENSSSCG00000014327	BRD8
ENSSSCG00000014396	DELE1
ENSSSCG00000014556	BET1L
ENSSSCG00000014578	DENND5A
ENSSSCG00000014598	PPFIBP2
ENSSSCG00000014803	LRRC51
ENSSSCG00000014812	FOLR2
ENSSSCG00000014832	DNAJB13
ENSSSCG00000014843	CHRDL2
ENSSSCG00000014946	CEP295
ENSSSCG00000014957	C11orf97
ENSSSCG00000015048	DRD2
ENSSSCG00000015068	-
ENSSSCG00000015086	TMPRSS4
ENSSSCG00000015111	C2CD2L
ENSSSCG00000015113	NLRX1
ENSSSCG00000015129	ARHGEF12
ENSSSCG00000015140	HSPA8
ENSSSCG00000015291	LEMD1
ENSSSCG00000015380	CDCA7L
ENSSSCG00000015383	RAPGEF5
ENSSSCG00000015394	KIAA1324L
ENSSSCG00000015433	CDHR3
ENSSSCG00000015525	TOR3A
ENSSSCG00000015631	GRB10
ENSSSCG00000015632	-
ENSSSCG00000015644	IKBKE
ENSSSCG00000015649	DYRK3
ENSSSCG00000015700	TMEM163
ENSSSCG00000015741	CFAP221
ENSSSCG00000015766	WDR17
ENSSSCG00000015814	TACC1
ENSSSCG00000015818	DDHD2
ENSSSCG00000015844	GSR
ENSSSCG00000015905	SCN2A
ENSSSCG00000015976	LNPK
ENSSSCG00000016168	VWC2L
ENSSSCG00000016189	AAMP
ENSSSCG00000016203	CFAP65
ENSSSCG00000016204	IHH
ENSSSCG00000016261	SP110
ENSSSCG00000016267	ITM2C
ENSSSCG00000016272	PSMD1
ENSSSCG00000016349	NDUFA10
ENSSSCG00000016372	STK25
ENSSSCG00000016400	MAB21L4
ENSSSCG00000016435	SMARCD3
ENSSSCG00000016438	NUB1
ENSSSCG00000016444	TMEM176B
ENSSSCG00000016469	TRPV5
ENSSSCG00000016496	ADCK2
ENSSSCG00000016512	ZC3HAV1
ENSSSCG00000016533	STRA8
ENSSSCG00000016549	MKLN1
ENSSSCG00000016597	POT1
ENSSSCG00000016743	OGDH
ENSSSCG00000016753	POLD2
ENSSSCG00000016963	CCDC125
ENSSSCG00000016975	PTCD2
ENSSSCG00000017008	DOCK2
ENSSSCG00000017068	FAXDC2
ENSSSCG00000017069	LARP1
ENSSSCG00000017114	NDUFS6
ENSSSCG00000017127	CYBC1
ENSSSCG00000017140	CHMP6
ENSSSCG00000017142	BAIAP2
ENSSSCG00000017143	CEP131
ENSSSCG00000017209	MIF4GD
ENSSSCG00000017230	TMEM104
ENSSSCG00000017248	COG1
ENSSSCG00000017261	ARSG
ENSSSCG00000017290	STRADA
ENSSSCG00000017295	KCNH6
ENSSSCG00000017307	MYL4
ENSSSCG00000017325	PLEKHM1
ENSSSCG00000017328	ARHGAP27
ENSSSCG00000017333	FMNL1
ENSSSCG00000017347	HIGD1B
ENSSSCG00000017360	UBTF
ENSSSCG00000017364	C17orf53
ENSSSCG00000017387	WNK4
ENSSSCG00000017397	MLX
ENSSSCG00000017420	CNP
ENSSSCG00000017428	JUP
ENSSSCG00000017448	KRT14
ENSSSCG00000017470	TNS4
ENSSSCG00000017500	TCAP
ENSSSCG00000017510	CACNB1
ENSSSCG00000017694	ACACA
ENSSSCG00000017700	CCL3L1
ENSSSCG00000017707	TAF15
ENSSSCG00000017727	TMEM98
ENSSSCG00000017759	ALDOC
ENSSSCG00000017761	UNC119
ENSSSCG00000017769	RAB34
ENSSSCG00000017778	DHRS13
ENSSSCG00000017810	FAM57A
ENSSSCG00000017835	CLUH
ENSSSCG00000017865	CTNS
ENSSSCG00000017895	RABEP1
ENSSSCG00000017920	CXCL16
ENSSSCG00000017928	C17orf49
ENSSSCG00000017929	RNASEK
ENSSSCG00000017962	KDM6B
ENSSSCG00000020677	CYB5RL
ENSSSCG00000020717	FAM160A1
ENSSSCG00000020754	CD3EAP
ENSSSCG00000020758	NQO2
ENSSSCG00000020809	B3GAT3
ENSSSCG00000020813	FAM20C
ENSSSCG00000020835	EIF4EBP3
ENSSSCG00000020871	ARSD
ENSSSCG00000020895	BICDL2
ENSSSCG00000021220	CKB
ENSSSCG00000021374	FXYD1
ENSSSCG00000021508	SLC35G2
ENSSSCG00000021519	CPNE2
ENSSSCG00000021581	CLCN2
ENSSSCG00000021628	TMEM70
ENSSSCG00000021663	NOL12
ENSSSCG00000021664	MAU2
ENSSSCG00000021750	MEX3D
ENSSSCG00000021837	TMEM120A
ENSSSCG00000021899	-
ENSSSCG00000021911	NDRG4
ENSSSCG00000022099	TP53INP2
ENSSSCG00000022112	DOCK9
ENSSSCG00000022177	DIS3L2
ENSSSCG00000022195	ZKSCAN7
ENSSSCG00000022200	SYT17
ENSSSCG00000022204	AGRN
ENSSSCG00000022209	ITGB1BP2
ENSSSCG00000022447	F3
ENSSSCG00000022451	WDR73
ENSSSCG00000022454	NRBP1
ENSSSCG00000022635	BEX4
ENSSSCG00000022689	GADD45B
ENSSSCG00000022726	RHOD
ENSSSCG00000022739	DSG2
ENSSSCG00000022948	SLC7A9
ENSSSCG00000023235	MAN1C1
ENSSSCG00000023245	NONO
ENSSSCG00000023267	SCN1B
ENSSSCG00000023304	SRRM2
ENSSSCG00000023322	COL9A2
ENSSSCG00000023487	MSLNL
ENSSSCG00000023527	NRROS
ENSSSCG00000023619	SLC12A9
ENSSSCG00000023653	GLIS2
ENSSSCG00000023666	CTSB
ENSSSCG00000023801	LANCL2
ENSSSCG00000023890	ATG2A
ENSSSCG00000023978	RECQL5
ENSSSCG00000024240	CCDC9
ENSSSCG00000024259	PPP1R11
ENSSSCG00000024261	CBX2
ENSSSCG00000024361	TFB1M
ENSSSCG00000024481	PDE4DIP
ENSSSCG00000024537	CYP2C42
ENSSSCG00000024591	ETV1
ENSSSCG00000024626	TNFAIP1
ENSSSCG00000024636	TGFBRAP1
ENSSSCG00000024770	LIG3
ENSSSCG00000024895	GGA1
ENSSSCG00000024975	NR5A2
ENSSSCG00000025078	ZNF358
ENSSSCG00000025114	FMNL3
ENSSSCG00000025133	ITGB2
ENSSSCG00000025152	CEP89
ENSSSCG00000025266	VWA3A
ENSSSCG00000025416	CAMKV
ENSSSCG00000025470	TSSK4
ENSSSCG00000025500	HTR1D
ENSSSCG00000025545	HDAC6
ENSSSCG00000025618	TAP1
ENSSSCG00000025741	SNX20
ENSSSCG00000025766	SLC10A3
ENSSSCG00000025791	MON1A
ENSSSCG00000025910	ZNF277
ENSSSCG00000025928	RPL18
ENSSSCG00000026006	KLF13
ENSSSCG00000026067	TMPRSS6
ENSSSCG00000026185	VWA5B2
ENSSSCG00000026276	ZBTB40
ENSSSCG00000026395	TARS2
ENSSSCG00000026453	ACSM5
ENSSSCG00000026455	TMEM54
ENSSSCG00000026512	CALCB
ENSSSCG00000026536	DCUN1D2
ENSSSCG00000026590	HGH1
ENSSSCG00000026754	ATCAY
ENSSSCG00000026793	B4GALT2
ENSSSCG00000026819	NID1
ENSSSCG00000026850	SNCG
ENSSSCG00000027045	LRRC56
ENSSSCG00000027057	SYVN1
ENSSSCG00000027114	SCP2
ENSSSCG00000027130	TNFRSF12A
ENSSSCG00000027196	GIMAP6
ENSSSCG00000027205	LPCAT3
ENSSSCG00000027288	DAGLB
ENSSSCG00000027515	FCGBP
ENSSSCG00000027553	LOC110255185
ENSSSCG00000027573	RPL29
ENSSSCG00000027652	KLHL15
ENSSSCG00000027718	HAUS3
ENSSSCG00000027796	SLC22A7
ENSSSCG00000027865	GALC
ENSSSCG00000027956	SSH3
ENSSSCG00000028123	VPS26B
ENSSSCG00000028144	EPHX3
ENSSSCG00000028185	FGD3
ENSSSCG00000028210	NT5C
ENSSSCG00000028225	DICER1
ENSSSCG00000028258	AZI2
ENSSSCG00000028341	LOC100625711
ENSSSCG00000028343	MRPL9
ENSSSCG00000028363	TMPRSS9
ENSSSCG00000028397	TMEM106C
ENSSSCG00000028446	PCBP4
ENSSSCG00000028460	S1PR5
ENSSSCG00000028481	CALCOCO1
ENSSSCG00000028523	HUS1
ENSSSCG00000028530	TMEM52
ENSSSCG00000028671	CEL
ENSSSCG00000028802	-
ENSSSCG00000028827	PARVA
ENSSSCG00000028877	RAD51B
ENSSSCG00000028905	TNIK
ENSSSCG00000028934	FAM3A
ENSSSCG00000028943	ECH1
ENSSSCG00000028944	LOC100620627
ENSSSCG00000029082	KMT2E
ENSSSCG00000029084	FSHR
ENSSSCG00000029102	MED24
ENSSSCG00000029200	TRIM2
ENSSSCG00000029251	MAP4
ENSSSCG00000029300	ALKBH4
ENSSSCG00000029305	FNDC4
ENSSSCG00000029313	ITGB1BP1
ENSSSCG00000029395	TMEM25
ENSSSCG00000029502	NAXD
ENSSSCG00000029541	PSD2
ENSSSCG00000029596	LOC102158125
ENSSSCG00000029696	-
ENSSSCG00000029811	PLCL2
ENSSSCG00000029949	CD248
ENSSSCG00000030002	C18orf21
ENSSSCG00000030030	FBH1
ENSSSCG00000030044	TMEM184C
ENSSSCG00000030108	ZNFX1
ENSSSCG00000030165	MAFF
ENSSSCG00000030274	PPEF1
ENSSSCG00000030318	SDHC
ENSSSCG00000030423	MIER1
ENSSSCG00000030428	TWNK
ENSSSCG00000030548	HERC5
ENSSSCG00000030581	VGLL4
ENSSSCG00000030679	C14orf28
ENSSSCG00000030694	PKP1
ENSSSCG00000030707	INPP5K
ENSSSCG00000030957	NFKB1
ENSSSCG00000031076	MAPK7
ENSSSCG00000031080	HAND1
ENSSSCG00000031090	LOC110258649
ENSSSCG00000031117	DHFR
ENSSSCG00000031144	RAMP3
ENSSSCG00000031199	LRRC29
ENSSSCG00000031205	-
ENSSSCG00000031288	CLN5
ENSSSCG00000031300	-
ENSSSCG00000031421	DYNLRB2
ENSSSCG00000031433	COX11
ENSSSCG00000031562	MZF1
ENSSSCG00000031592	ZNF462
ENSSSCG00000031763	-
ENSSSCG00000031802	DHRS7B
ENSSSCG00000031835	GATAD1
ENSSSCG00000031889	SOX7
ENSSSCG00000031902	-
ENSSSCG00000031941	MED22
ENSSSCG00000031963	SAXO2
ENSSSCG00000032003	LOC100739163
ENSSSCG00000032019	DNASE1L3
ENSSSCG00000032062	WDR55
ENSSSCG00000032073	DGCR6L
ENSSSCG00000032078	ZNF362
ENSSSCG00000032122	-
ENSSSCG00000032151	CPZ
ENSSSCG00000032242	HMGA1
ENSSSCG00000032249	GBX1
ENSSSCG00000032284	CCND3
ENSSSCG00000032352	-
ENSSSCG00000032395	-
ENSSSCG00000032591	-
ENSSSCG00000032600	PNOC
ENSSSCG00000032622	PPP3CC
ENSSSCG00000032679	-
ENSSSCG00000032696	TMEM179B
ENSSSCG00000032731	NDST1
ENSSSCG00000032811	ODF3L2
ENSSSCG00000032849	MLPH
ENSSSCG00000032902	KLK7
ENSSSCG00000032932	MSRB1
ENSSSCG00000032970	PHPT1
ENSSSCG00000033013	MARCHF9
ENSSSCG00000033020	SLA2
ENSSSCG00000033032	ZBTB14
ENSSSCG00000033104	-
ENSSSCG00000033115	IFNAR1
ENSSSCG00000033162	UBAC1
ENSSSCG00000033299	FLNA
ENSSSCG00000033327	PDGFB
ENSSSCG00000033363	VENTX
ENSSSCG00000033432	CHMP4A
ENSSSCG00000033450	PDAP1
ENSSSCG00000033509	SAMD11
ENSSSCG00000033708	REPIN1
ENSSSCG00000033720	-
ENSSSCG00000033833	DUSP18
ENSSSCG00000033906	LOC102162503
ENSSSCG00000033949	GNG7
ENSSSCG00000034058	ARHGDIA
ENSSSCG00000034101	D2HGDH
ENSSSCG00000034192	GNAO1
ENSSSCG00000034213	ACER2
ENSSSCG00000034357	DAG1
ENSSSCG00000034400	KLK8
ENSSSCG00000034566	NPDC1
ENSSSCG00000034656	RTN4R
ENSSSCG00000034841	RGS19
ENSSSCG00000034905	MVD
ENSSSCG00000034927	LOC110260088
ENSSSCG00000034952	DPM1
ENSSSCG00000035091	LOC100737336
ENSSSCG00000035186	ADCYAP1
ENSSSCG00000035224	LOC100621521
ENSSSCG00000035238	ELOVL1
ENSSSCG00000035419	RARRES2
ENSSSCG00000035521	KLHL38
ENSSSCG00000035524	WNT9B
ENSSSCG00000035527	LOC106504178
ENSSSCG00000035532	ATP5F1D
ENSSSCG00000035666	C20orf27
ENSSSCG00000035667	KBTBD13
ENSSSCG00000035719	HAUS2
ENSSSCG00000035727	SURF1
ENSSSCG00000035728	ANAPC11
ENSSSCG00000035739	SLC26A1
ENSSSCG00000035771	MRPS22
ENSSSCG00000035839	TOP3A
ENSSSCG00000035854	RAB11FIP3
ENSSSCG00000035863	PLIN2
ENSSSCG00000035895	JDP2
ENSSSCG00000035901	SPIN1
ENSSSCG00000035914	PSMB2
ENSSSCG00000036007	MFAP4
ENSSSCG00000036098	NKX6-2
ENSSSCG00000036154	CHKB
ENSSSCG00000036350	HNRNPA2B1
ENSSSCG00000036387	ATPSCKMT
ENSSSCG00000036556	IL10RB
ENSSSCG00000036595	ZGPAT
ENSSSCG00000036608	-
ENSSSCG00000036658	PSMD8
ENSSSCG00000036734	-
ENSSSCG00000036796	VWA7
ENSSSCG00000036831	EFNA4
ENSSSCG00000036832	STK40
ENSSSCG00000036868	CTNNBIP1
ENSSSCG00000036909	ERI3
ENSSSCG00000036914	C9orf116
ENSSSCG00000036941	AKR1E2
ENSSSCG00000037028	GKN3
ENSSSCG00000037038	CCDC166
ENSSSCG00000037071	-
ENSSSCG00000037102	FSTL3
ENSSSCG00000037127	CDKN2AIPNL
ENSSSCG00000037142	-
ENSSSCG00000037151	MIEF2
ENSSSCG00000037159	MNT
ENSSSCG00000037185	ARHGAP19
ENSSSCG00000037420	TMEM170B
ENSSSCG00000037457	HSPB7
ENSSSCG00000037466	LOC100515551
ENSSSCG00000037531	MAP3K11
ENSSSCG00000037566	LOC106510645
ENSSSCG00000037609	-
ENSSSCG00000037626	-
ENSSSCG00000037682	HFE
ENSSSCG00000037719	PDPK1
ENSSSCG00000037777	EMD
ENSSSCG00000037921	-
ENSSSCG00000037970	SOX8
ENSSSCG00000038056	B3GALT5
ENSSSCG00000038189	SMCR8
ENSSSCG00000038275	LOC100518860
ENSSSCG00000038398	CD226
ENSSSCG00000038488	PHOX2B
ENSSSCG00000038508	SPTBN2
ENSSSCG00000038509	NOTCH1
ENSSSCG00000038597	KLHDC9
ENSSSCG00000038604	DOCK6
ENSSSCG00000038614	NENF
ENSSSCG00000038623	TMED1
ENSSSCG00000038682	TAF1D
ENSSSCG00000038719	-
ENSSSCG00000038785	CA7
ENSSSCG00000038800	PUF60
ENSSSCG00000038806	AXL
ENSSSCG00000038810	ADAT3
ENSSSCG00000038839	TTC36
ENSSSCG00000038888	C1orf122
ENSSSCG00000038889	CASP16
ENSSSCG00000038905	MSMP
ENSSSCG00000038918	CTSF
ENSSSCG00000038919	RP9
ENSSSCG00000038943	TOM1
ENSSSCG00000038965	ARC
ENSSSCG00000038969	DMPK
ENSSSCG00000039056	GAS7
ENSSSCG00000039139	AKT1
ENSSSCG00000039196	POLR2I
ENSSSCG00000039236	FGF22
ENSSSCG00000039345	FATE1
ENSSSCG00000039358	SUSD5
ENSSSCG00000039372	EMC10
ENSSSCG00000039390	EIF3B
ENSSSCG00000039424	MCRIP1
ENSSSCG00000039512	RBP5
ENSSSCG00000039538	MIEF1
ENSSSCG00000039546	KNTC1
ENSSSCG00000039550	EMC4
ENSSSCG00000039656	RHOG
ENSSSCG00000039699	-
ENSSSCG00000039833	-
ENSSSCG00000039855	LCN9
ENSSSCG00000039894	CD99
ENSSSCG00000039918	SRR
ENSSSCG00000039961	LOC110256121
ENSSSCG00000039984	KLK6
ENSSSCG00000040086	YTHDF1
ENSSSCG00000040139	B3GNT9
ENSSSCG00000040164	LCN12
ENSSSCG00000040186	C12orf57
ENSSSCG00000040202	CRLS1
ENSSSCG00000040208	PAG1
ENSSSCG00000040253	-
ENSSSCG00000040446	LOC110255258
ENSSSCG00000040461	CDKN1C
ENSSSCG00000040494	RPL3
ENSSSCG00000040503	LRRC45
ENSSSCG00000040507	PDLIM7
ENSSSCG00000040586	PAOX
ENSSSCG00000040587	-
ENSSSCG00000040594	C3orf20
ENSSSCG00000040657	STRN3
ENSSSCG00000040808	LOC110255300
ENSSSCG00000040815	DUSP5
ENSSSCG00000040845	AGPAT2
ENSSSCG00000040849	-
ENSSSCG00000040850	GPR17
ENSSSCG00000040890	ABHD14B
ENSSSCG00000040944	SKI
ENSSSCG00000040957	CD52
