# Supplementary material for: Identification of microRNAs implicated in modulating resveratrol-induced apoptosis in porcine granulosa cells
Source: Front Cell Dev Biol. 2023 May 5;11:1169745. doi: 10.3389/fcell.2023.1169745 (PMC10211428; doi:10.3389/fcell.2023.1169745)
Supplement: Supplementary file 5 [file Table1.XLSX]

## Sheet: Sheet1
Table S1. The overview of small RNA-seq data.
Library	FRRN202213318-1a	FRRN202213320-1a	FRRN202213319-1a	FRRN202213322-1a	FRRN202213323-1a	FRRN202213325-1a	FRRN202213329-1a	FRRN202213327-2a	FRRN202213326-1a
Sample	CON-1	CON-2	CON-3	LOW-1	LOW-2	LOW-3	HIGH-1	HIGH-2	HIGH-3
total_reads	13384989 (100.00%)	14959232 (100.00%)	14228244 (100.00%)	14853544 (100.00%)	13657188 (100.00%)	15253957 (100.00%)	16022038 (100.00%)	16640818 (100.00%)	12427527 (100.00%)
N% > 10%	105 (0.00%)	256 (0.00%)	0 (0.00%)	0 (0.00%)	247 (0.00%)	0 (0.00%)	308 (0.00%)	360 (0.00%)	221 (0.00%)
low quality	145328 (1.09%)	48779 (0.33%)	34651 (0.24%)	34917 (0.24%)	61854 (0.45%)	52829 (0.35%)	59569 (0.37%)	391873 (2.35%)	63214 (0.51%)
5_adapter_contamine	23580 (0.18%)	48767 (0.33%)	86849 (0.61%)	26043 (0.18%)	126085 (0.92%)	164104 (1.08%)	123827 (0.77%)	174157 (1.05%)	91579 (0.74%)
3_adapter_null or insert_null	287263 (2.15%)	576560 (3.85%)	190150 (1.34%)	338949 (2.28%)	574757 (4.21%)	404503 (2.65%)	1392937 (8.69%)	406312 (2.44%)	1024330 (8.24%)
with ployA/T/G/C	11491 (0.09%)	22053 (0.15%)	15178 (0.11%)	79736 (0.54%)	61827 (0.45%)	74163 (0.49%)	63189 (0.39%)	12296 (0.07%)	25265 (0.20%)
clean reads	12917222 (96.51%)	14262817 (95.34%)	13901416 (97.70%)	14373899 (96.77%)	12832418 (93.96%)	14558358 (95.44%)	14382208 (89.77%)	15655820 (94.08%)	11222918 (90.31%)
Error rate	0.0001	0.0001	0.0001	0.0001	0.0001	0.0001	0.0001	0.0001	0.0001
Q20	0.9728	0.9925	0.9939	0.9917	0.9912	0.9922	0.9917	0.9824	0.9911
Q30	0.921	0.9717	0.9756	0.9717	0.9703	0.971	0.9713	0.945	0.967
GC content	0.4845	0.4872	0.4902	0.492	0.4886	0.4981	0.5012	0.5186	0.5012
Total sRNA	11516877 (100.00%)	13022523 (100.00%)	11881661 (100.00%)	13188528 (100.00%)	11997807 (100.00%)	13598153 (100.00%)	13203038 (100.00%)	8184447 (100.00%)	9483355 (100.00%)
Mapped sRNA	11165783 (96.95%)	12708364 (97.59%)	11604252 (97.67%)	12940881 (98.12%)	11412906 (95.12%)	12555316 (92.33%)	12750822 (96.57%)	7658283 (93.57%)	9066147 (95.60%)
Mapped sRNA(+)	9855388 (85.57%)	11012392 (84.56%)	10256706 (86.32%)	11592246 (87.90%)	9745897 (81.23%)	10344040 (76.07%)	10455132 (79.19%)	6494384 (79.35%)	7858206 (82.86%)
Mapped sRNA(-)	1310395 (11.38%)	1695972 (13.02%)	1347546 (11.34%)	1348635 (10.23%)	1667009 (13.89%)	2211276 (16.26%)	2295690 (17.39%)	1163899 (14.22%)	1207941 (12.74%)
