# Supplementary material for: Identification of microRNAs implicated in modulating resveratrol-induced apoptosis in porcine granulosa cells
Source: Front Cell Dev Biol. 2023 May 5;11:1169745. doi: 10.3389/fcell.2023.1169745 (PMC10211428; doi:10.3389/fcell.2023.1169745)
Supplement: Supplementary file 7 [file Table5.XLSX]

## Sheet: Up_GO
Table S5. The GO and KEGG analyses of DE-miRNAs in LOW vs. CON.
S5A.up-regulated DE-miRNAs' GO
id	num	pvalue	per	ratio	class	ID	Descrption	Pvalue	Qvalue	Up	Down	fg_num	bg_num
GO:0005623 cell	773	3.61454e-31	90.409	0.071	Cellular Component	GO:0005623	cell	3.61454e-31	1.48558e-28	0	0	773	10948
GO:0044464 cell part	773	3.61454e-31	90.409	0.071	Cellular Component	GO:0044464	cell part	3.61454e-31	1.48558e-28	0	0	773	10948
GO:0005622 intracellular	679	3.03267e-21	79.415	0.072	Cellular Component	GO:0005622	intracellular	3.03267e-21	6.23214e-19	0	0	679	9470
GO:0044424 intracellular part	679	3.03267e-21	79.415	0.072	Cellular Component	GO:0044424	intracellular part	3.03267e-21	6.23214e-19	0	0	679	9470
GO:0005737 cytoplasm	520	6.90094e-17	60.819	0.076	Cellular Component	GO:0005737	cytoplasm	6.90094e-17	1.13452e-14	0	0	520	6850
GO:0043227 membrane-bounded organelle	539	1.61296e-15	63.041	0.074	Cellular Component	GO:0043227	membrane-bounded organelle	1.61296e-15	2.20976e-13	0	0	539	7271
GO:0043226 organelle	603	6.22582e-15	70.526	0.071	Cellular Component	GO:0043226	organelle	6.22582e-15	7.31089e-13	0	0	603	8449
GO:0043229 intracellular organelle	587	5.47077e-14	68.655	0.071	Cellular Component	GO:0043229	intracellular organelle	5.47077e-14	5.62121e-12	0	0	587	8229
GO:0005515 protein binding	540	5.10277e-13	57.082	0.08	Molecular Function	GO:0005515	protein binding	5.10277e-13	6.89384e-10	0	0	540	6738
GO:0044444 cytoplasmic part	428	1.58125e-11	50.058	0.075	Cellular Component	GO:0044444	cytoplasmic part	1.58125e-11	1.44421e-09	0	0	428	5693
GO:0043231 intracellular membrane-bounded organelle	494	3.40658e-11	57.778	0.072	Cellular Component	GO:0043231	intracellular membrane-bounded organelle	3.40658e-11	2.80021e-09	0	0	494	6825
GO:0005488 binding	758	2.2376e-11	80.127	0.073	Molecular Function	GO:0005488	binding	2.2376e-11	1.5115e-08	0	0	758	10434
GO:0044422 organelle part	417	5.88715e-08	48.772	0.072	Cellular Component	GO:0044422	organelle part	5.88715e-08	4.39931e-06	0	0	417	5824
GO:0044446 intracellular organelle part	401	2.21558e-07	46.901	0.071	Cellular Component	GO:0044446	intracellular organelle part	2.21558e-07	1.51767e-05	0	0	401	5617
GO:0019899 enzyme binding	145	1.00382e-07	15.328	0.098	Molecular Function	GO:0019899	enzyme binding	1.00382e-07	4.52052e-05	0	0	145	1479
GO:0006796 phosphate-containing compound metabolic process	205	1.61284e-08	21.785	0.092	Biological Process	GO:0006796	phosphate-containing compound metabolic process	1.61284e-08	8.40739e-05	0	0	205	2220
GO:0006793 phosphorus metabolic process	205	2.49255e-08	21.785	0.092	Biological Process	GO:0006793	phosphorus metabolic process	2.49255e-08	8.40739e-05	0	0	205	2232
GO:0071704 organic substance metabolic process	594	3.85634e-08	63.124	0.074	Biological Process	GO:0071704	organic substance metabolic process	3.85634e-08	8.67161e-05	0	0	594	7997
GO:0012505 endomembrane system	184	1.95325e-06	21.52	0.081	Cellular Component	GO:0012505	endomembrane system	1.95325e-06	0.000123505	0	0	184	2280
GO:0032991 protein-containing complex	284	2.43743e-06	33.216	0.074	Cellular Component	GO:0032991	protein-containing complex	2.43743e-06	0.000143112	0	0	284	3831
GO:0031982 vesicle	96	3.03219e-06	11.228	0.093	Cellular Component	GO:0031982	vesicle	3.03219e-06	0.000166164	0	0	96	1027
GO:0044237 cellular metabolic process	562	2.63581e-07	59.724	0.074	Biological Process	GO:0044237	cellular metabolic process	2.63581e-07	0.00044453	0	0	562	7573
GO:0044238 primary metabolic process	566	4.20799e-07	60.149	0.074	Biological Process	GO:0044238	primary metabolic process	4.20799e-07	0.000567742	0	0	566	7657
GO:0042995 cell projection	95	1.32186e-05	11.111	0.09	Cellular Component	GO:0042995	cell projection	1.32186e-05	0.000679106	0	0	95	1050
GO:0019637 organophosphate metabolic process	80	6.16163e-07	8.502	0.112	Biological Process	GO:0019637	organophosphate metabolic process	6.16163e-07	0.000692773	0	0	80	712
GO:0048518 positive regulation of biological process	328	8.69125e-07	34.857	0.08	Biological Process	GO:0048518	positive regulation of biological process	8.69125e-07	0.000752647	0	0	328	4080
GO:0065009 regulation of molecular function	156	9.64953e-07	16.578	0.093	Biological Process	GO:0065009	regulation of molecular function	9.64953e-07	0.000752647	0	0	156	1681
GO:0090407 organophosphate biosynthetic process	48	1.00412e-06	5.101	0.134	Biological Process	GO:0090407	organophosphate biosynthetic process	1.00412e-06	0.000752647	0	0	48	358
GO:0008152 metabolic process	612	1.16757e-06	65.037	0.073	Biological Process	GO:0008152	metabolic process	1.16757e-06	0.00078764	0	0	612	8435
GO:0044459 plasma membrane part	119	1.84463e-05	13.918	0.085	Cellular Component	GO:0044459	plasma membrane part	1.84463e-05	0.000891934	0	0	119	1399
GO:0006950 response to stress	200	1.72339e-06	21.254	0.087	Biological Process	GO:0006950	response to stress	1.72339e-06	0.000986922	0	0	200	2292
GO:0048522 positive regulation of cellular process	291	1.75557e-06	30.925	0.081	Biological Process	GO:0048522	positive regulation of cellular process	1.75557e-06	0.000986922	0	0	291	3573
GO:0120025 plasma membrane bounded cell projection	93	2.23296e-05	10.877	0.09	Cellular Component	GO:0120025	plasma membrane bounded cell projection	2.23296e-05	0.00100373	0	0	93	1036
GO:0097708 intracellular vesicle	86	2.32005e-05	10.058	0.091	Cellular Component	GO:0097708	intracellular vesicle	2.32005e-05	0.00100373	0	0	86	940
GO:1901564 organonitrogen compound metabolic process	371	2.29525e-06	39.426	0.078	Biological Process	GO:1901564	organonitrogen compound metabolic process	2.29525e-06	0.00119106	0	0	371	4753
GO:0031410 cytoplasmic vesicle	85	3.1468e-05	9.942	0.091	Cellular Component	GO:0031410	cytoplasmic vesicle	3.1468e-05	0.00129334	0	0	85	934
GO:0048583 regulation of response to stimulus	221	2.87112e-06	23.486	0.085	Biological Process	GO:0048583	regulation of response to stimulus	2.87112e-06	0.00138347	0	0	221	2600
GO:0051179 localization	333	3.63228e-06	35.388	0.079	Biological Process	GO:0051179	localization	3.63228e-06	0.00163356	0	0	333	4213
GO:0006807 nitrogen compound metabolic process	533	4.82443e-06	56.642	0.073	Biological Process	GO:0006807	nitrogen compound metabolic process	4.82443e-06	0.00194596	0	0	533	7255
GO:0051641 cellular localization	158	4.90384e-06	16.791	0.09	Biological Process	GO:0051641	cellular localization	4.90384e-06	0.00194596	0	0	158	1755
GO:0019900 kinase binding	59	6.20517e-06	6.237	0.117	Molecular Function	GO:0019900	kinase binding	6.20517e-06	0.00209579	0	0	59	506
GO:0071944 cell periphery	219	5.59463e-05	25.614	0.074	Cellular Component	GO:0071944	cell periphery	5.59463e-05	0.0021899	0	0	219	2949
GO:0005886 plasma membrane	213	6.18049e-05	24.912	0.074	Cellular Component	GO:0005886	plasma membrane	6.18049e-05	0.00230925	0	0	213	2860
GO:0051649 establishment of localization in cell	116	6.17201e-06	12.327	0.096	Biological Process	GO:0051649	establishment of localization in cell	6.17201e-06	0.00231313	0	0	116	1208
GO:0071840 cellular component organization or biogenesis	327	7.16505e-06	34.75	0.079	Biological Process	GO:0071840	cellular component organization or biogenesis	7.16505e-06	0.00254397	0	0	327	4155
GO:0005768 endosome	50	7.44889e-05	5.848	0.103	Cellular Component	GO:0005768	endosome	7.44889e-05	0.00266217	0	0	50	485
GO:0016043 cellular component organization	319	8.40626e-06	33.9	0.079	Biological Process	GO:0016043	cellular component organization	8.40626e-06	0.00272519	0	0	319	4045
GO:0016310 phosphorylation	143	8.4834e-06	15.197	0.091	Biological Process	GO:0016310	phosphorylation	8.4834e-06	0.00272519	0	0	143	1571
GO:0044463 cell projection part	65	8.34485e-05	7.602	0.095	Cellular Component	GO:0044463	cell projection part	8.34485e-05	0.00274379	0	0	65	685
GO:0120038 plasma membrane bounded cell projection part	65	8.34485e-05	7.602	0.095	Cellular Component	GO:0120038	plasma membrane bounded cell projection part	8.34485e-05	0.00274379	0	0	65	685
GO:0044281 small molecule metabolic process	115	1.3197e-05	12.221	0.095	Biological Process	GO:0044281	small molecule metabolic process	1.3197e-05	0.00403652	0	0	115	1215
GO:0044092 negative regulation of molecular function	69	1.37622e-05	7.333	0.108	Biological Process	GO:0044092	negative regulation of molecular function	1.37622e-05	0.00403652	0	0	69	638
GO:0007275 multicellular organism development	261	1.60781e-05	27.736	0.081	Biological Process	GO:0007275	multicellular organism development	1.60781e-05	0.00451929	0	0	261	3233
GO:0002275 myeloid cell activation involved in immune response	13	1.80698e-05	1.382	0.25	Biological Process	GO:0002275	myeloid cell activation involved in immune response	1.80698e-05	0.00487595	0	0	13	52
GO:0050790 regulation of catalytic activity	115	1.90801e-05	12.221	0.094	Biological Process	GO:0050790	regulation of catalytic activity	1.90801e-05	0.00491623	0	0	115	1225
GO:0002682 regulation of immune system process	92	1.96766e-05	9.777	0.099	Biological Process	GO:0002682	regulation of immune system process	1.96766e-05	0.00491623	0	0	92	930
GO:0035556 intracellular signal transduction	153	2.26481e-05	16.259	0.088	Biological Process	GO:0035556	intracellular signal transduction	2.26481e-05	0.00545658	0	0	153	1736
GO:0031090 organelle membrane	92	0.000226883	10.76	0.084	Cellular Component	GO:0031090	organelle membrane	0.000226883	0.007173	0	0	92	1089
GO:0005929 cilium	43	0.000258295	5.029	0.103	Cellular Component	GO:0005929	cilium	0.000258295	0.00786365	0	0	43	419
GO:0031347 regulation of defense response	52	3.78315e-05	5.526	0.114	Biological Process	GO:0031347	regulation of defense response	3.78315e-05	0.00864519	0	0	52	455
GO:0042098 T cell proliferation	22	3.84458e-05	2.338	0.165	Biological Process	GO:0042098	T cell proliferation	3.84458e-05	0.00864519	0	0	22	133
GO:0051234 establishment of localization	247	4.1463e-05	26.249	0.08	Biological Process	GO:0051234	establishment of localization	4.1463e-05	0.00902289	0	0	247	3073
GO:0000922 spindle pole	16	0.000320029	1.871	0.155	Cellular Component	GO:0000922	spindle pole	0.000320029	0.00939513	0	0	16	103
GO:0006952 defense response	87	4.75801e-05	9.245	0.098	Biological Process	GO:0006952	defense response	4.75801e-05	0.0100305	0	0	87	888
GO:0042129 regulation of T cell proliferation	19	5.38731e-05	2.019	0.176	Biological Process	GO:0042129	regulation of T cell proliferation	5.38731e-05	0.010604	0	0	19	108
GO:0051049 regulation of transport	94	5.46e-05	9.989	0.096	Biological Process	GO:0051049	regulation of transport	5.46e-05	0.010604	0	0	94	981
GO:0001817 regulation of cytokine production	54	5.50163e-05	5.739	0.111	Biological Process	GO:0001817	regulation of cytokine production	5.50163e-05	0.010604	0	0	54	485
GO:1902531 regulation of intracellular signal transduction	104	5.75235e-05	11.052	0.094	Biological Process	GO:1902531	regulation of intracellular signal transduction	5.75235e-05	0.0107793	0	0	104	1112
GO:0048731 system development	239	6.47968e-05	25.399	0.08	Biological Process	GO:0048731	system development	6.47968e-05	0.011814	0	0	239	2978
GO:0097367 carbohydrate derivative binding	144	5.77614e-05	15.222	0.088	Molecular Function	GO:0097367	carbohydrate derivative binding	5.77614e-05	0.0118858	0	0	144	1645
GO:0003824 catalytic activity	362	5.83364e-05	38.266	0.076	Molecular Function	GO:0003824	catalytic activity	5.83364e-05	0.0118858	0	0	362	4773
GO:0019901 protein kinase binding	50	6.15844e-05	5.285	0.114	Molecular Function	GO:0019901	protein kinase binding	6.15844e-05	0.0118858	0	0	50	440
GO:0009605 response to external stimulus	125	7.12929e-05	13.284	0.09	Biological Process	GO:0009605	response to external stimulus	7.12929e-05	0.0120181	0	0	125	1396
GO:0043393 regulation of protein binding	24	7.2174e-05	2.55	0.152	Biological Process	GO:0043393	regulation of protein binding	7.2174e-05	0.0120181	0	0	24	158
GO:0001816 cytokine production	54	7.23982e-05	5.739	0.11	Biological Process	GO:0001816	cytokine production	7.23982e-05	0.0120181	0	0	54	490
GO:0046907 intracellular transport	91	7.30423e-05	9.671	0.096	Biological Process	GO:0046907	intracellular transport	7.30423e-05	0.0120181	0	0	91	950
GO:0030234 enzyme regulator activity	66	7.24329e-05	6.977	0.104	Molecular Function	GO:0030234	enzyme regulator activity	7.24329e-05	0.0122321	0	0	66	635
GO:0006468 protein phosphorylation	121	7.70454e-05	12.859	0.09	Biological Process	GO:0006468	protein phosphorylation	7.70454e-05	0.012375	0	0	121	1345
GO:0006810 transport	236	8.47979e-05	25.08	0.08	Biological Process	GO:0006810	transport	8.47979e-05	0.0131731	0	0	236	2947
GO:0002684 positive regulation of immune system process	67	8.59198e-05	7.12	0.103	Biological Process	GO:0002684	positive regulation of immune system process	8.59198e-05	0.0131731	0	0	67	651
GO:0050776 regulation of immune response	57	9.00096e-05	6.057	0.108	Biological Process	GO:0050776	regulation of immune response	9.00096e-05	0.0134934	0	0	57	530
GO:0051240 positive regulation of multicellular organismal process	107	9.27334e-05	11.371	0.092	Biological Process	GO:0051240	positive regulation of multicellular organismal process	9.27334e-05	0.0135995	0	0	107	1165
GO:0051020 GTPase binding	39	0.000102545	4.123	0.121	Molecular Function	GO:0051020	GTPase binding	0.000102545	0.0143441	0	0	39	322
GO:0016301 kinase activity	68	0.000106174	7.188	0.102	Molecular Function	GO:0016301	kinase activity	0.000106174	0.0143441	0	0	68	668
GO:0098772 molecular function regulator	105	0.000145865	11.099	0.091	Molecular Function	GO:0098772	molecular function regulator	0.000145865	0.0158375	0	0	105	1152
GO:0016772 transferase activity, transferring phosphorus-containing groups	77	0.000148427	8.14	0.098	Molecular Function	GO:0016772	transferase activity, transferring phosphorus-containing groups	0.000148427	0.0158375	0	0	77	789
GO:0036094 small molecule binding	161	0.000172575	17.019	0.084	Molecular Function	GO:0036094	small molecule binding	0.000172575	0.0158375	0	0	161	1918
GO:0016829 lyase activity	21	0.000175484	2.22	0.153	Molecular Function	GO:0016829	lyase activity	0.000175484	0.0158375	0	0	21	137
GO:0032553 ribonucleotide binding	128	0.000175842	13.531	0.087	Molecular Function	GO:0032553	ribonucleotide binding	0.000175842	0.0158375	0	0	128	1466
GO:0080134 regulation of response to stress	92	0.000110761	9.777	0.094	Biological Process	GO:0080134	regulation of response to stress	0.000110761	0.0158977	0	0	92	974
GO:0002376 immune system process	140	0.000116871	14.878	0.087	Biological Process	GO:0002376	immune system process	0.000116871	0.0163365	0	0	140	1615
GO:0048856 anatomical structure development	281	0.000118661	29.862	0.078	Biological Process	GO:0048856	anatomical structure development	0.000118661	0.0163365	0	0	281	3614
GO:0006753 nucleoside phosphate metabolic process	46	0.000121344	4.888	0.114	Biological Process	GO:0006753	nucleoside phosphate metabolic process	0.000121344	0.0163718	0	0	46	405
GO:0042802 identical protein binding	122	0.000198567	12.896	0.088	Molecular Function	GO:0042802	identical protein binding	0.000198567	0.0164026	0	0	122	1389
GO:0016773 phosphotransferase activity, alcohol group as acceptor	63	0.000208491	6.66	0.101	Molecular Function	GO:0016773	phosphotransferase activity, alcohol group as acceptor	0.000208491	0.0164026	0	0	63	621
GO:0000166 nucleotide binding	141	0.00023068	14.905	0.085	Molecular Function	GO:0000166	nucleotide binding	0.00023068	0.0164026	0	0	141	1653
GO:1901265 nucleoside phosphate binding	141	0.00023068	14.905	0.085	Molecular Function	GO:1901265	nucleoside phosphate binding	0.00023068	0.0164026	0	0	141	1653
GO:0010646 regulation of cell communication	181	0.000124524	19.235	0.083	Biological Process	GO:0010646	regulation of cell communication	0.000124524	0.0164713	0	0	181	2184
GO:0009966 regulation of signal transduction	164	0.00013053	17.428	0.084	Biological Process	GO:0009966	regulation of signal transduction	0.00013053	0.0169338	0	0	164	1949
GO:0016192 vesicle-mediated transport	88	0.000137061	9.352	0.095	Biological Process	GO:0016192	vesicle-mediated transport	0.000137061	0.0174455	0	0	88	928
GO:0005634 nucleus	314	0.000623185	36.725	0.068	Cellular Component	GO:0005634	nucleus	0.000623185	0.0176641	0	0	314	4602
GO:1901293 nucleoside phosphate biosynthetic process	29	0.000144342	3.082	0.134	Biological Process	GO:1901293	nucleoside phosphate biosynthetic process	0.000144342	0.018032	0	0	29	217
GO:0023051 regulation of signaling	182	0.000147856	19.341	0.083	Biological Process	GO:0023051	regulation of signaling	0.000147856	0.0181352	0	0	182	2205
GO:0098876 vesicle-mediated transport to the plasma membrane	11	0.00015098	1.169	0.234	Biological Process	GO:0098876	vesicle-mediated transport to the plasma membrane	0.00015098	0.0181877	0	0	11	47
GO:0032615 interleukin-12 production	10	0.000167163	1.063	0.25	Biological Process	GO:0032615	interleukin-12 production	0.000167163	0.0190904	0	0	10	40
GO:0032655 regulation of interleukin-12 production	10	0.000167163	1.063	0.25	Biological Process	GO:0032655	regulation of interleukin-12 production	0.000167163	0.0190904	0	0	10	40
GO:0009117 nucleotide metabolic process	45	0.000168516	4.782	0.113	Biological Process	GO:0009117	nucleotide metabolic process	0.000168516	0.0190904	0	0	45	399
GO:1901135 carbohydrate derivative metabolic process	72	0.000169793	7.651	0.099	Biological Process	GO:1901135	carbohydrate derivative metabolic process	0.000169793	0.0190904	0	0	72	729
GO:0019222 regulation of metabolic process	337	0.000181615	35.813	0.076	Biological Process	GO:0019222	regulation of metabolic process	0.000181615	0.0200848	0	0	337	4462
GO:0045202 synapse	53	0.000741899	6.199	0.092	Cellular Component	GO:0045202	synapse	0.000741899	0.020328	0	0	53	575
GO:0010647 positive regulation of cell communication	101	0.000188825	10.733	0.091	Biological Process	GO:0010647	positive regulation of cell communication	0.000188825	0.0205454	0	0	101	1107
GO:0031252 cell leading edge	26	0.000800702	3.041	0.115	Cellular Component	GO:0031252	cell leading edge	0.000800702	0.0212315	0	0	26	226
GO:0071702 organic substance transport	118	0.000203345	12.54	0.088	Biological Process	GO:0071702	organic substance transport	0.000203345	0.0215567	0	0	118	1336
GO:0071705 nitrogen compound transport	99	0.000204511	10.521	0.091	Biological Process	GO:0071705	nitrogen compound transport	0.000204511	0.0215567	0	0	99	1083
GO:0055070 copper ion homeostasis	5	0.00020962	0.531	0.5	Biological Process	GO:0055070	copper ion homeostasis	0.00020962	0.0217553	0	0	5	10
GO:0023056 positive regulation of signaling	101	0.000230176	10.733	0.091	Biological Process	GO:0023056	positive regulation of signaling	0.000230176	0.0230445	0	0	101	1113
GO:0007195 adenylate cyclase-inhibiting dopamine receptor signaling pathway	4	0.000230288	0.425	0.667	Biological Process	GO:0007195	adenylate cyclase-inhibiting dopamine receptor signaling pathway	0.000230288	0.0230445	0	0	4	6
GO:0009108 coenzyme biosynthetic process	20	0.000235994	2.125	0.154	Biological Process	GO:0009108	coenzyme biosynthetic process	0.000235994	0.0230445	0	0	20	130
GO:0055086 nucleobase-containing small molecule metabolic process	48	0.000241038	5.101	0.109	Biological Process	GO:0055086	nucleobase-containing small molecule metabolic process	0.000241038	0.0230445	0	0	48	441
GO:1901701 cellular response to oxygen-containing compound	62	0.000242528	6.589	0.101	Biological Process	GO:1901701	cellular response to oxygen-containing compound	0.000242528	0.0230445	0	0	62	612
GO:0009892 negative regulation of metabolic process	157	0.000242538	16.684	0.084	Biological Process	GO:0009892	negative regulation of metabolic process	0.000242538	0.0230445	0	0	157	1876
GO:0032502 developmental process	292	0.000252814	31.031	0.077	Biological Process	GO:0032502	developmental process	0.000252814	0.0232479	0	0	292	3814
GO:0048585 negative regulation of response to stimulus	101	0.000253818	10.733	0.091	Biological Process	GO:0048585	negative regulation of response to stimulus	0.000253818	0.0232479	0	0	101	1116
GO:0072524 pyridine-containing compound metabolic process	17	0.000258166	1.807	0.167	Biological Process	GO:0072524	pyridine-containing compound metabolic process	0.000258166	0.0232479	0	0	17	102
GO:0001819 positive regulation of cytokine production	38	0.000258463	4.038	0.117	Biological Process	GO:0001819	positive regulation of cytokine production	0.000258463	0.0232479	0	0	38	325
GO:0050670 regulation of lymphocyte proliferation	21	0.000263917	2.232	0.149	Biological Process	GO:0050670	regulation of lymphocyte proliferation	0.000263917	0.0234261	0	0	21	141
GO:0046486 glycerolipid metabolic process	32	0.0002718	3.401	0.124	Biological Process	GO:0046486	glycerolipid metabolic process	0.0002718	0.0238125	0	0	32	258
GO:0005085 guanyl-nucleotide exchange factor activity	24	0.0003562	2.537	0.137	Molecular Function	GO:0005085	guanyl-nucleotide exchange factor activity	0.0003562	0.0240613	0	0	24	175
GO:0046651 lymphocyte proliferation	25	0.000287777	2.657	0.137	Biological Process	GO:0046651	lymphocyte proliferation	0.000287777	0.024889	0	0	25	183
GO:0098805 whole membrane	57	0.000970501	6.667	0.089	Cellular Component	GO:0098805	whole membrane	0.000970501	0.0249298	0	0	57	637
GO:0031323 regulation of cellular metabolic process	315	0.000311607	33.475	0.076	Biological Process	GO:0031323	regulation of cellular metabolic process	0.000311607	0.0266088	0	0	315	4165
GO:0050865 regulation of cell activation	42	0.000318573	4.463	0.112	Biological Process	GO:0050865	regulation of cell activation	0.000318573	0.0267588	0	0	42	375
GO:0032944 regulation of mononuclear cell proliferation	21	0.000321296	2.232	0.147	Biological Process	GO:0032944	regulation of mononuclear cell proliferation	0.000321296	0.0267588	0	0	21	143
GO:0002694 regulation of leukocyte activation	40	0.000326178	4.251	0.114	Biological Process	GO:0002694	regulation of leukocyte activation	0.000326178	0.0268341	0	0	40	352
GO:0032943 mononuclear cell proliferation	25	0.000340551	2.657	0.135	Biological Process	GO:0032943	mononuclear cell proliferation	0.000340551	0.0273758	0	0	25	185
GO:0006954 inflammatory response	43	0.000340879	4.57	0.111	Biological Process	GO:0006954	inflammatory response	0.000340879	0.0273758	0	0	43	388
GO:0044093 positive regulation of molecular function	89	0.000357693	9.458	0.092	Biological Process	GO:0044093	positive regulation of molecular function	0.000357693	0.0274382	0	0	89	968
GO:0009888 tissue development	111	0.000361511	11.796	0.088	Biological Process	GO:0009888	tissue development	0.000361511	0.0274382	0	0	111	1261
GO:0015937 coenzyme A biosynthetic process	5	0.000363957	0.531	0.455	Biological Process	GO:0015937	coenzyme A biosynthetic process	0.000363957	0.0274382	0	0	5	11
GO:0048484 enteric nervous system development	5	0.000363957	0.531	0.455	Biological Process	GO:0048484	enteric nervous system development	0.000363957	0.0274382	0	0	5	11
GO:0051188 cofactor biosynthetic process	23	0.000369946	2.444	0.139	Biological Process	GO:0051188	cofactor biosynthetic process	0.000369946	0.0274382	0	0	23	165
GO:0000165 MAPK cascade	52	0.000372459	5.526	0.104	Biological Process	GO:0000165	MAPK cascade	0.000372459	0.0274382	0	0	52	498
GO:0023014 signal transduction by protein phosphorylation	52	0.000372459	5.526	0.104	Biological Process	GO:0023014	signal transduction by protein phosphorylation	0.000372459	0.0274382	0	0	52	498
GO:0048519 negative regulation of biological process	270	0.000374195	28.693	0.077	Biological Process	GO:0048519	negative regulation of biological process	0.000374195	0.0274382	0	0	270	3512
GO:0048584 positive regulation of response to stimulus	125	0.00039651	13.284	0.086	Biological Process	GO:0048584	positive regulation of response to stimulus	0.00039651	0.0287619	0	0	125	1454
GO:0017119 Golgi transport complex	4	0.00117588	0.468	0.444	Cellular Component	GO:0017119	Golgi transport complex	0.00117588	0.0292902	0	0	4	9
GO:0006732 coenzyme metabolic process	26	0.000411696	2.763	0.131	Biological Process	GO:0006732	coenzyme metabolic process	0.000411696	0.0295457	0	0	26	198
GO:0001223 transcription coactivator binding	6	0.000467701	0.634	0.353	Molecular Function	GO:0001223	transcription coactivator binding	0.000467701	0.0300888	0	0	6	17
GO:0045321 leukocyte activation	57	0.000434706	6.057	0.101	Biological Process	GO:0045321	leukocyte activation	0.000434706	0.0304213	0	0	57	563
GO:0019362 pyridine nucleotide metabolic process	16	0.000437424	1.7	0.165	Biological Process	GO:0019362	pyridine nucleotide metabolic process	0.000437424	0.0304213	0	0	16	97
GO:0046496 nicotinamide nucleotide metabolic process	16	0.000437424	1.7	0.165	Biological Process	GO:0046496	nicotinamide nucleotide metabolic process	0.000437424	0.0304213	0	0	16	97
GO:0006650 glycerophospholipid metabolic process	26	0.000445343	2.763	0.131	Biological Process	GO:0006650	glycerophospholipid metabolic process	0.000445343	0.0304455	0	0	26	199
GO:0048523 negative regulation of cellular process	245	0.00044975	26.036	0.078	Biological Process	GO:0048523	negative regulation of cellular process	0.00044975	0.0304455	0	0	245	3157
GO:0009165 nucleotide biosynthetic process	27	0.000451312	2.869	0.129	Biological Process	GO:0009165	nucleotide biosynthetic process	0.000451312	0.0304455	0	0	27	210
GO:1902533 positive regulation of intracellular signal transduction	64	0.000457515	6.801	0.098	Biological Process	GO:1902533	positive regulation of intracellular signal transduction	0.000457515	0.0305584	0	0	64	652
GO:0044877 protein-containing complex binding	67	0.000534841	7.082	0.097	Molecular Function	GO:0044877	protein-containing complex binding	0.000534841	0.0317628	0	0	67	694
GO:0043168 anion binding	169	0.000540743	17.865	0.081	Molecular Function	GO:0043168	anion binding	0.000540743	0.0317628	0	0	169	2077
GO:0032555 purine ribonucleotide binding	124	0.000576656	13.108	0.085	Molecular Function	GO:0032555	purine ribonucleotide binding	0.000576656	0.0324609	0	0	124	1454
GO:0002263 cell activation involved in immune response	24	0.000498307	2.55	0.134	Biological Process	GO:0002263	cell activation involved in immune response	0.000498307	0.0329566	0	0	24	179
GO:0002703 regulation of leukocyte mediated immunity	21	0.000514821	2.232	0.142	Biological Process	GO:0002703	regulation of leukocyte mediated immunity	0.000514821	0.0337183	0	0	21	148
GO:0051090 regulation of DNA-binding transcription factor activity	34	0.000541216	3.613	0.117	Biological Process	GO:0051090	regulation of DNA-binding transcription factor activity	0.000541216	0.0346349	0	0	34	291
GO:0045859 regulation of protein kinase activity	48	0.000542474	5.101	0.105	Biological Process	GO:0045859	regulation of protein kinase activity	0.000542474	0.0346349	0	0	48	457
GO:0051726 regulation of cell cycle	65	0.000544434	6.908	0.097	Biological Process	GO:0051726	regulation of cell cycle	0.000544434	0.0346349	0	0	65	669
GO:0097190 apoptotic signaling pathway	45	0.000552102	4.782	0.107	Biological Process	GO:0097190	apoptotic signaling pathway	0.000552102	0.0346349	0	0	45	421
GO:0050727 regulation of inflammatory response	30	0.000554487	3.188	0.122	Biological Process	GO:0050727	regulation of inflammatory response	0.000554487	0.0346349	0	0	30	246
GO:0050777 negative regulation of immune response	17	0.000574975	1.807	0.156	Biological Process	GO:0050777	negative regulation of immune response	0.000574975	0.0352561	0	0	17	109
GO:0051246 regulation of protein metabolic process	147	0.000579822	15.622	0.083	Biological Process	GO:0051246	regulation of protein metabolic process	0.000579822	0.0352561	0	0	147	1772
GO:0032879 regulation of localization	143	0.000588668	15.197	0.083	Biological Process	GO:0032879	regulation of localization	0.000588668	0.0352561	0	0	143	1717
GO:1902894 negative regulation of pri-miRNA transcription by RNA polymerase II	5	0.00059095	0.531	0.417	Biological Process	GO:1902894	negative regulation of pri-miRNA transcription by RNA polymerase II	0.00059095	0.0352561	0	0	5	12
GO:0002820 negative regulation of adaptive immune response	8	0.000595789	0.85	0.258	Biological Process	GO:0002820	negative regulation of adaptive immune response	0.000595789	0.0352561	0	0	8	31
GO:0030225 macrophage differentiation	8	0.000595789	0.85	0.258	Biological Process	GO:0030225	macrophage differentiation	0.000595789	0.0352561	0	0	8	31
GO:0032640 tumor necrosis factor production	16	0.000619551	1.7	0.16	Biological Process	GO:0032640	tumor necrosis factor production	0.000619551	0.0360301	0	0	16	100
GO:0032680 regulation of tumor necrosis factor production	16	0.000619551	1.7	0.16	Biological Process	GO:0032680	regulation of tumor necrosis factor production	0.000619551	0.0360301	0	0	16	100
GO:1904949 ATPase complex	12	0.00150245	1.404	0.158	Cellular Component	GO:1904949	ATPase complex	0.00150245	0.0362827	0	0	12	76
GO:0044431 Golgi apparatus part	33	0.00154488	3.86	0.102	Cellular Component	GO:0044431	Golgi apparatus part	0.00154488	0.0362827	0	0	33	325
GO:2001233 regulation of apoptotic signaling pathway	33	0.000631227	3.507	0.117	Biological Process	GO:2001233	regulation of apoptotic signaling pathway	0.000631227	0.0363954	0	0	33	282
GO:0006733 oxidoreduction coenzyme metabolic process	17	0.000640208	1.807	0.155	Biological Process	GO:0006733	oxidoreduction coenzyme metabolic process	0.000640208	0.0366004	0	0	17	110
GO:0048513 animal organ development	176	0.00064575	18.704	0.081	Biological Process	GO:0048513	animal organ development	0.00064575	0.036607	0	0	176	2184
GO:0044433 cytoplasmic vesicle part	33	0.00162516	3.86	0.101	Cellular Component	GO:0044433	cytoplasmic vesicle part	0.00162516	0.0371079	0	0	33	326
GO:0006644 phospholipid metabolic process	33	0.000671732	3.507	0.117	Biological Process	GO:0006644	phospholipid metabolic process	0.000671732	0.0377625	0	0	33	283
GO:1902532 negative regulation of intracellular signal transduction	41	0.000679285	4.357	0.109	Biological Process	GO:1902532	negative regulation of intracellular signal transduction	0.000679285	0.0378715	0	0	41	377
GO:0051098 regulation of binding	31	0.000709166	3.294	0.119	Biological Process	GO:0051098	regulation of binding	0.000709166	0.0392134	0	0	31	261
GO:0098588 bounding membrane of organelle	58	0.00177916	6.784	0.087	Cellular Component	GO:0098588	bounding membrane of organelle	0.00177916	0.0395262	0	0	58	668
GO:0060627 regulation of vesicle-mediated transport	36	0.000722373	3.826	0.113	Biological Process	GO:0060627	regulation of vesicle-mediated transport	0.000722373	0.0396189	0	0	36	319
GO:0070663 regulation of leukocyte proliferation	21	0.000735949	2.232	0.138	Biological Process	GO:0070663	regulation of leukocyte proliferation	0.000735949	0.0397627	0	0	21	152
GO:0033554 cellular response to stress	108	0.000736783	11.477	0.087	Biological Process	GO:0033554	cellular response to stress	0.000736783	0.0397627	0	0	108	1245
GO:0031324 negative regulation of cellular metabolic process	139	0.000744899	14.772	0.083	Biological Process	GO:0031324	negative regulation of cellular metabolic process	0.000744899	0.0398817	0	0	139	1671
GO:0010605 negative regulation of macromolecule metabolic process	141	0.000767118	14.984	0.083	Biological Process	GO:0010605	negative regulation of macromolecule metabolic process	0.000767118	0.0407478	0	0	141	1700
GO:0002274 myeloid leukocyte activation	19	0.000780986	2.019	0.144	Biological Process	GO:0002274	myeloid leukocyte activation	0.000780986	0.0411604	0	0	19	132
GO:1901700 response to oxygen-containing compound	74	0.000795498	7.864	0.093	Biological Process	GO:1901700	response to oxygen-containing compound	0.000795498	0.0416002	0	0	74	795
GO:0006955 immune response	83	0.000822868	8.82	0.091	Biological Process	GO:0006955	immune response	0.000822868	0.0425897	0	0	83	914
GO:0072089 stem cell proliferation	15	0.000831715	1.594	0.161	Biological Process	GO:0072089	stem cell proliferation	0.000831715	0.0425897	0	0	15	93
GO:0007049 cell cycle	89	0.000835625	9.458	0.09	Biological Process	GO:0007049	cell cycle	0.000835625	0.0425897	0	0	89	994
GO:0032268 regulation of cellular protein metabolic process	138	0.000839672	14.665	0.083	Biological Process	GO:0032268	regulation of cellular protein metabolic process	0.000839672	0.0425897	0	0	138	1662
GO:0008610 lipid biosynthetic process	41	0.000881533	4.357	0.107	Biological Process	GO:0008610	lipid biosynthetic process	0.000881533	0.0443793	0	0	41	382
GO:0043549 regulation of kinase activity	51	0.000905758	5.42	0.101	Biological Process	GO:0043549	regulation of kinase activity	0.000905758	0.0447344	0	0	51	505
GO:0072525 pyridine-containing compound biosynthetic process	13	0.000911119	1.382	0.173	Biological Process	GO:0072525	pyridine-containing compound biosynthetic process	0.000911119	0.0447344	0	0	13	75
GO:0048589 developmental growth	43	0.000919687	4.57	0.106	Biological Process	GO:0048589	developmental growth	0.000919687	0.0447344	0	0	43	407
GO:0002366 leukocyte activation involved in immune response	23	0.000925317	2.444	0.131	Biological Process	GO:0002366	leukocyte activation involved in immune response	0.000925317	0.0447344	0	0	23	176
GO:0043408 regulation of MAPK cascade	47	0.000925593	4.995	0.103	Biological Process	GO:0043408	regulation of MAPK cascade	0.000925593	0.0447344	0	0	47	456
GO:0002886 regulation of myeloid leukocyte mediated immunity	8	0.000935006	0.85	0.242	Biological Process	GO:0002886	regulation of myeloid leukocyte mediated immunity	0.000935006	0.0447344	0	0	8	33
GO:0006893 Golgi to plasma membrane transport	8	0.000935006	0.85	0.242	Biological Process	GO:0006893	Golgi to plasma membrane transport	0.000935006	0.0447344	0	0	8	33
GO:0071706 tumor necrosis factor superfamily cytokine production	16	0.000960262	1.7	0.154	Biological Process	GO:0071706	tumor necrosis factor superfamily cytokine production	0.000960262	0.0453002	0	0	16	104
GO:1903555 regulation of tumor necrosis factor superfamily cytokine production	16	0.000960262	1.7	0.154	Biological Process	GO:1903555	regulation of tumor necrosis factor superfamily cytokine production	0.000960262	0.0453002	0	0	16	104
GO:0006878 cellular copper ion homeostasis	4	0.000967861	0.425	0.5	Biological Process	GO:0006878	cellular copper ion homeostasis	0.000967861	0.0453035	0	0	4	8
GO:0001775 cell activation	61	0.000980478	6.482	0.096	Biological Process	GO:0001775	cell activation	0.000980478	0.0453035	0	0	61	633
GO:0051336 regulation of hydrolase activity	61	0.000980478	6.482	0.096	Biological Process	GO:0051336	regulation of hydrolase activity	0.000980478	0.0453035	0	0	61	633
GO:1901137 carbohydrate derivative biosynthetic process	45	0.000995047	4.782	0.104	Biological Process	GO:1901137	carbohydrate derivative biosynthetic process	0.000995047	0.0456638	0	0	45	433
GO:0050863 regulation of T cell activation	26	0.00100808	2.763	0.124	Biological Process	GO:0050863	regulation of T cell activation	0.00100808	0.0459495	0	0	26	210
GO:0017076 purine nucleotide binding	124	0.000877823	13.108	0.084	Molecular Function	GO:0017076	purine nucleotide binding	0.000877823	0.0469863	0	0	124	1470
GO:0008144 drug binding	109	0.000959995	11.522	0.086	Molecular Function	GO:0008144	drug binding	0.000959995	0.0469863	0	0	109	1268
GO:0032559 adenyl ribonucleotide binding	100	0.000960015	10.571	0.087	Molecular Function	GO:0032559	adenyl ribonucleotide binding	0.000960015	0.0469863	0	0	100	1146
GO:0035639 purine ribonucleoside triphosphate binding	120	0.00097381	12.685	0.085	Molecular Function	GO:0035639	purine ribonucleoside triphosphate binding	0.00097381	0.0469863	0	0	120	1419
GO:0015379 potassium:chloride symporter activity	3	0.00101195	0.317	0.75	Molecular Function	GO:0015379	potassium:chloride symporter activity	0.00101195	0.047143	0	0	3	4
GO:0044249 cellular biosynthetic process	304	0.00106552	32.306	0.075	Biological Process	GO:0044249	cellular biosynthetic process	0.00106552	0.0481791	0	0	304	4073
GO:0019693 ribose phosphate metabolic process	36	0.00107128	3.826	0.11	Biological Process	GO:0019693	ribose phosphate metabolic process	0.00107128	0.0481791	0	0	36	326
GO:0005794 Golgi apparatus	67	0.0022817	7.836	0.083	Cellular Component	GO:0005794	Golgi apparatus	0.0022817	0.0493568	0	0	67	804
GO:0033036 macromolecule localization	141	0.00112396	14.984	0.082	Biological Process	GO:0033036	macromolecule localization	0.00112396	0.0502136	0	0	141	1716
GO:0060255 regulation of macromolecule metabolic process	307	0.00116376	32.625	0.074	Biological Process	GO:0060255	regulation of macromolecule metabolic process	0.00116376	0.0510996	0	0	307	4123
GO:0072522 purine-containing compound biosynthetic process	23	0.00116676	2.444	0.128	Biological Process	GO:0072522	purine-containing compound biosynthetic process	0.00116676	0.0510996	0	0	23	179
GO:0070661 leukocyte proliferation	25	0.00116949	2.657	0.124	Biological Process	GO:0070661	leukocyte proliferation	0.00116949	0.0510996	0	0	25	201
GO:0050806 positive regulation of synaptic transmission	13	0.00117418	1.382	0.169	Biological Process	GO:0050806	positive regulation of synaptic transmission	0.00117418	0.0510996	0	0	13	77
GO:0007405 neuroblast proliferation	9	0.00118167	0.956	0.214	Biological Process	GO:0007405	neuroblast proliferation	0.00118167	0.0510996	0	0	9	42
GO:0002443 leukocyte mediated immunity	26	0.00124187	2.763	0.122	Biological Process	GO:0002443	leukocyte mediated immunity	0.00124187	0.0533608	0	0	26	213
GO:0043170 macromolecule metabolic process	482	0.00126088	51.222	0.071	Biological Process	GO:0043170	macromolecule metabolic process	0.00126088	0.0536171	0	0	482	6786
GO:0032735 positive regulation of interleukin-12 production	7	0.00127168	0.744	0.259	Biological Process	GO:0032735	positive regulation of interleukin-12 production	0.00127168	0.0536171	0	0	7	27
GO:1902003 regulation of amyloid-beta formation	7	0.00127168	0.744	0.259	Biological Process	GO:1902003	regulation of amyloid-beta formation	0.00127168	0.0536171	0	0	7	27
GO:0030554 adenyl nucleotide binding	100	0.00120576	10.571	0.087	Molecular Function	GO:0030554	adenyl nucleotide binding	0.00120576	0.0540378	0	0	100	1154
GO:0030215 semaphorin receptor binding	6	0.00123995	0.634	0.3	Molecular Function	GO:0030215	semaphorin receptor binding	0.00123995	0.0540378	0	0	6	20
GO:0032101 regulation of response to external stimulus	53	0.0013258	5.632	0.098	Biological Process	GO:0032101	regulation of response to external stimulus	0.0013258	0.0551377	0	0	53	539
GO:0044283 small molecule biosynthetic process	44	0.00133603	4.676	0.103	Biological Process	GO:0044283	small molecule biosynthetic process	0.00133603	0.0551377	0	0	44	427
GO:0009074 aromatic amino acid family catabolic process	5	0.00134044	0.531	0.357	Biological Process	GO:0009074	aromatic amino acid family catabolic process	0.00134044	0.0551377	0	0	5	14
GO:0015936 coenzyme A metabolic process	5	0.00134044	0.531	0.357	Biological Process	GO:0015936	coenzyme A metabolic process	0.00134044	0.0551377	0	0	5	14
GO:0043086 negative regulation of catalytic activity	42	0.001369	4.463	0.104	Biological Process	GO:0043086	negative regulation of catalytic activity	0.001369	0.0559714	0	0	42	403
GO:0034613 cellular protein localization	98	0.00138876	10.414	0.087	Biological Process	GO:0034613	cellular protein localization	0.00138876	0.0564371	0	0	98	1132
GO:0065008 regulation of biological quality	194	0.00141982	20.616	0.078	Biological Process	GO:0065008	regulation of biological quality	0.00141982	0.057354	0	0	194	2479
GO:2001234 negative regulation of apoptotic signaling pathway	21	0.00143248	2.232	0.131	Biological Process	GO:2001234	negative regulation of apoptotic signaling pathway	0.00143248	0.057521	0	0	21	160
GO:0040007 growth	54	0.00145893	5.739	0.097	Biological Process	GO:0040007	growth	0.00145893	0.0582364	0	0	54	554
GO:0031616 spindle pole centrosome	4	0.00280122	0.468	0.364	Cellular Component	GO:0031616	spindle pole centrosome	0.00280122	0.0590412	0	0	4	11
GO:0032091 negative regulation of protein binding	13	0.0014977	1.382	0.165	Biological Process	GO:0032091	negative regulation of protein binding	0.0014977	0.0594322	0	0	13	79
GO:1901360 organic cyclic compound metabolic process	313	0.0015184	33.262	0.074	Biological Process	GO:1901360	organic cyclic compound metabolic process	0.0015184	0.0596863	0	0	313	4229
GO:0007399 nervous system development	114	0.00152436	12.115	0.084	Biological Process	GO:0007399	nervous system development	0.00152436	0.0596863	0	0	114	1354
GO:0009893 positive regulation of metabolic process	189	0.00153065	20.085	0.078	Biological Process	GO:0009893	positive regulation of metabolic process	0.00153065	0.0596863	0	0	189	2411
GO:0002444 myeloid leukocyte mediated immunity	10	0.0015462	1.063	0.192	Biological Process	GO:0002444	myeloid leukocyte mediated immunity	0.0015462	0.0599463	0	0	10	52
GO:0009967 positive regulation of signal transduction	89	0.00157841	9.458	0.088	Biological Process	GO:0009967	positive regulation of signal transduction	0.00157841	0.0608455	0	0	89	1015
GO:0019538 protein metabolic process	301	0.00164008	31.987	0.074	Biological Process	GO:0019538	protein metabolic process	0.00164008	0.062542	0	0	301	4055
GO:0070727 cellular macromolecule localization	98	0.00164096	10.414	0.086	Biological Process	GO:0070727	cellular macromolecule localization	0.00164096	0.062542	0	0	98	1138
GO:0006164 purine nucleotide biosynthetic process	22	0.00169003	2.338	0.127	Biological Process	GO:0006164	purine nucleotide biosynthetic process	0.00169003	0.0640504	0	0	22	173
GO:0099072 regulation of postsynaptic membrane neurotransmitter receptor levels	8	0.00171655	0.85	0.222	Biological Process	GO:0099072	regulation of postsynaptic membrane neurotransmitter receptor levels	0.00171655	0.064692	0	0	8	36
GO:0080090 regulation of primary metabolic process	300	0.00174439	31.881	0.074	Biological Process	GO:0080090	regulation of primary metabolic process	0.00174439	0.0649193	0	0	300	4044
GO:0009968 negative regulation of signal transduction	77	0.00174518	8.183	0.09	Biological Process	GO:0009968	negative regulation of signal transduction	0.00174518	0.0649193	0	0	77	858
GO:0046474 glycerophospholipid biosynthetic process	14	0.00175145	1.488	0.156	Biological Process	GO:0046474	glycerophospholipid biosynthetic process	0.00175145	0.0649193	0	0	14	90
GO:0019359 nicotinamide nucleotide biosynthetic process	12	0.0017752	1.275	0.169	Biological Process	GO:0019359	nicotinamide nucleotide biosynthetic process	0.0017752	0.0650841	0	0	12	71
GO:0019363 pyridine nucleotide biosynthetic process	12	0.0017752	1.275	0.169	Biological Process	GO:0019363	pyridine nucleotide biosynthetic process	0.0017752	0.0650841	0	0	12	71
GO:0022402 cell cycle process	71	0.00181969	7.545	0.091	Biological Process	GO:0022402	cell cycle process	0.00181969	0.0662201	0	0	71	780
GO:0042127 regulation of cell proliferation	91	0.00182581	9.671	0.087	Biological Process	GO:0042127	regulation of cell proliferation	0.00182581	0.0662201	0	0	91	1047
GO:1901576 organic substance biosynthetic process	305	0.00184342	32.412	0.074	Biological Process	GO:1901576	organic substance biosynthetic process	0.00184342	0.066501	0	0	305	4122
GO:0010629 negative regulation of gene expression	101	0.00188695	10.733	0.085	Biological Process	GO:0010629	negative regulation of gene expression	0.00188695	0.0677093	0	0	101	1184
GO:0098657 import into cell	46	0.00192969	4.888	0.1	Biological Process	GO:0098657	import into cell	0.00192969	0.0688767	0	0	46	460
GO:0051247 positive regulation of protein metabolic process	92	0.00195807	9.777	0.087	Biological Process	GO:0051247	positive regulation of protein metabolic process	0.00195807	0.0691917	0	0	92	1063
GO:0042325 regulation of phosphorylation	88	0.00195993	9.352	0.087	Biological Process	GO:0042325	regulation of phosphorylation	0.00195993	0.0691917	0	0	88	1009
GO:0010324 membrane invagination	9	0.00197484	0.956	0.2	Biological Process	GO:0010324	membrane invagination	0.00197484	0.0691917	0	0	9	45
GO:0006996 organelle organization	195	0.00198795	20.723	0.078	Biological Process	GO:0006996	organelle organization	0.00198795	0.0691917	0	0	195	2511
GO:0048534 hematopoietic or lymphoid organ development	60	0.0019898	6.376	0.094	Biological Process	GO:0048534	hematopoietic or lymphoid organ development	0.0019898	0.0691917	0	0	60	639
GO:0035517 PR-DUB complex	2	0.00344975	0.234	1	Cellular Component	GO:0035517	PR-DUB complex	0.00344975	0.0692672	0	0	2	2
GO:0030659 cytoplasmic vesicle membrane	17	0.00349173	1.988	0.121	Cellular Component	GO:0030659	cytoplasmic vesicle membrane	0.00349173	0.0692672	0	0	17	140
GO:0098978 glutamatergic synapse	23	0.0035392	2.69	0.108	Cellular Component	GO:0098978	glutamatergic synapse	0.0035392	0.0692672	0	0	23	213
GO:2001243 negative regulation of intrinsic apoptotic signaling pathway	12	0.00200823	1.275	0.167	Biological Process	GO:2001243	negative regulation of intrinsic apoptotic signaling pathway	0.00200823	0.0694743	0	0	12	72
GO:0043410 positive regulation of MAPK cascade	35	0.00202307	3.719	0.107	Biological Process	GO:0043410	positive regulation of MAPK cascade	0.00202307	0.0696308	0	0	35	326
GO:0002252 immune effector process	47	0.00205502	4.995	0.099	Biological Process	GO:0002252	immune effector process	0.00205502	0.0698455	0	0	47	474
GO:0006464 cellular protein modification process	208	0.00206037	22.104	0.077	Biological Process	GO:0006464	cellular protein modification process	0.00206037	0.0698455	0	0	208	2701
GO:0036211 protein modification process	208	0.00206037	22.104	0.077	Biological Process	GO:0036211	protein modification process	0.00206037	0.0698455	0	0	208	2701
GO:0051171 regulation of nitrogen compound metabolic process	293	0.00208007	31.137	0.074	Biological Process	GO:0051171	regulation of nitrogen compound metabolic process	0.00208007	0.0699887	0	0	293	3951
GO:0051128 regulation of cellular component organization	137	0.00208534	14.559	0.081	Biological Process	GO:0051128	regulation of cellular component organization	0.00208534	0.0699887	0	0	137	1687
GO:0004672 protein kinase activity	52	0.00167011	5.497	0.098	Molecular Function	GO:0004672	protein kinase activity	0.00167011	0.0705101	0	0	52	532
GO:0030154 cell differentiation	192	0.002114	20.404	0.078	Biological Process	GO:0030154	cell differentiation	0.002114	0.0705994	0	0	192	2471
GO:0007612 learning	14	0.00216731	1.488	0.152	Biological Process	GO:0007612	learning	0.00216731	0.0719799	0	0	14	92
GO:0007159 leukocyte cell-cell adhesion	27	0.00217668	2.869	0.116	Biological Process	GO:0007159	leukocyte cell-cell adhesion	0.00217668	0.0719799	0	0	27	233
GO:0045087 innate immune response	40	0.00224913	4.251	0.103	Biological Process	GO:0045087	innate immune response	0.00224913	0.0734027	0	0	40	389
GO:2001242 regulation of intrinsic apoptotic signaling pathway	17	0.00225688	1.807	0.138	Biological Process	GO:2001242	regulation of intrinsic apoptotic signaling pathway	0.00225688	0.0734027	0	0	17	123
GO:0009260 ribonucleotide biosynthetic process	21	0.00226996	2.232	0.127	Biological Process	GO:0009260	ribonucleotide biosynthetic process	0.00226996	0.0734027	0	0	21	166
GO:0001932 regulation of protein phosphorylation	81	0.00227411	8.608	0.088	Biological Process	GO:0001932	regulation of protein phosphorylation	0.00227411	0.0734027	0	0	81	920
GO:0051094 positive regulation of developmental process	81	0.00227411	8.608	0.088	Biological Process	GO:0051094	positive regulation of developmental process	0.00227411	0.0734027	0	0	81	920
GO:0005524 ATP binding	96	0.00184311	10.148	0.086	Molecular Function	GO:0005524	ATP binding	0.00184311	0.0754558	0	0	96	1115
GO:0009890 negative regulation of biosynthetic process	88	0.00239141	9.352	0.087	Biological Process	GO:0009890	negative regulation of biosynthetic process	0.00239141	0.0768211	0	0	88	1016
GO:0031327 negative regulation of cellular biosynthetic process	87	0.00242665	9.245	0.087	Biological Process	GO:0031327	negative regulation of cellular biosynthetic process	0.00242665	0.0772968	0	0	87	1003
GO:0046390 ribose phosphate biosynthetic process	21	0.00244352	2.232	0.126	Biological Process	GO:0046390	ribose phosphate biosynthetic process	0.00244352	0.0772968	0	0	21	167
GO:0097193 intrinsic apoptotic signaling pathway	25	0.0024594	2.657	0.118	Biological Process	GO:0097193	intrinsic apoptotic signaling pathway	0.0024594	0.0772968	0	0	25	212
GO:0042088 T-helper 1 type immune response	7	0.00246208	0.744	0.233	Biological Process	GO:0042088	T-helper 1 type immune response	0.00246208	0.0772968	0	0	7	30
GO:0006725 cellular aromatic compound metabolic process	303	0.00246572	32.2	0.074	Biological Process	GO:0006725	cellular aromatic compound metabolic process	0.00246572	0.0772968	0	0	303	4111
GO:0045620 negative regulation of lymphocyte differentiation	8	0.00247496	0.85	0.211	Biological Process	GO:0045620	negative regulation of lymphocyte differentiation	0.00247496	0.0772968	0	0	8	38
GO:0012506 vesicle membrane	18	0.00407629	2.105	0.117	Cellular Component	GO:0012506	vesicle membrane	0.00407629	0.0779235	0	0	18	154
GO:0051338 regulation of transferase activity	55	0.00252783	5.845	0.095	Biological Process	GO:0051338	regulation of transferase activity	0.00252783	0.0784989	0	0	55	581
GO:0030097 hemopoiesis	57	0.00254591	6.057	0.094	Biological Process	GO:0030097	hemopoiesis	0.00254591	0.0784989	0	0	57	607
GO:0008654 phospholipid biosynthetic process	16	0.00256	1.7	0.14	Biological Process	GO:0008654	phospholipid biosynthetic process	0.00256	0.0784989	0	0	16	114
GO:0045017 glycerolipid biosynthetic process	16	0.00256	1.7	0.14	Biological Process	GO:0045017	glycerolipid biosynthetic process	0.00256	0.0784989	0	0	16	114
GO:0044309 neuron spine	8	0.00426487	0.936	0.178	Cellular Component	GO:0044309	neuron spine	0.00426487	0.0793695	0	0	8	45
GO:0001726 ruffle	13	0.00434504	1.52	0.134	Cellular Component	GO:0001726	ruffle	0.00434504	0.0793695	0	0	13	97
GO:0072310 glomerular epithelial cell development	4	0.00261626	0.425	0.4	Biological Process	GO:0072310	glomerular epithelial cell development	0.00261626	0.0796146	0	0	4	10
GO:0051172 negative regulation of nitrogen compound metabolic process	126	0.00261999	13.39	0.082	Biological Process	GO:0051172	negative regulation of nitrogen compound metabolic process	0.00261999	0.0796146	0	0	126	1543
GO:0007155 cell adhesion	75	0.00274344	7.97	0.089	Biological Process	GO:0007155	cell adhesion	0.00274344	0.0829292	0	0	75	846
GO:0010604 positive regulation of macromolecule metabolic process	174	0.00275365	18.491	0.078	Biological Process	GO:0010604	positive regulation of macromolecule metabolic process	0.00275365	0.0829292	0	0	174	2226
GO:0072521 purine-containing compound metabolic process	36	0.00285364	3.826	0.104	Biological Process	GO:0072521	purine-containing compound metabolic process	0.00285364	0.085325	0	0	36	345
GO:0008283 cell proliferation	105	0.0028585	11.158	0.084	Biological Process	GO:0008283	cell proliferation	0.0028585	0.085325	0	0	105	1255
GO:0044267 cellular protein metabolic process	261	0.00291994	27.736	0.075	Biological Process	GO:0044267	cellular protein metabolic process	0.00291994	0.0866447	0	0	261	3498
GO:0099024 plasma membrane invagination	8	0.00294124	0.85	0.205	Biological Process	GO:0099024	plasma membrane invagination	0.00294124	0.0866447	0	0	8	39
GO:2000179 positive regulation of neural precursor cell proliferation	8	0.00294124	0.85	0.205	Biological Process	GO:2000179	positive regulation of neural precursor cell proliferation	0.00294124	0.0866447	0	0	8	39
GO:1902991 regulation of amyloid precursor protein catabolic process	7	0.00300642	0.744	0.226	Biological Process	GO:1902991	regulation of amyloid precursor protein catabolic process	0.00300642	0.0881795	0	0	7	31
GO:0072657 protein localization to membrane	35	0.0030237	3.719	0.105	Biological Process	GO:0072657	protein localization to membrane	0.0030237	0.0883025	0	0	35	334
GO:0005811 lipid droplet	9	0.00502787	1.053	0.161	Cellular Component	GO:0005811	lipid droplet	0.00502787	0.0898458	0	0	9	56
GO:0051707 response to other organism	51	0.00309488	5.42	0.095	Biological Process	GO:0051707	response to other organism	0.00309488	0.0899915	0	0	51	535
GO:0044441 ciliary part	31	0.00515413	3.626	0.096	Cellular Component	GO:0044441	ciliary part	0.00515413	0.0901425	0	0	31	324
GO:0051253 negative regulation of RNA metabolic process	79	0.00312612	8.395	0.087	Biological Process	GO:0051253	negative regulation of RNA metabolic process	0.00312612	0.09051	0	0	79	904
GO:0006820 anion transport	39	0.00314832	4.145	0.102	Biological Process	GO:0006820	anion transport	0.00314832	0.0907632	0	0	39	384
GO:0009058 biosynthetic process	307	0.00319282	32.625	0.073	Biological Process	GO:0009058	biosynthetic process	0.00319282	0.091263	0	0	307	4188
GO:0032270 positive regulation of cellular protein metabolic process	87	0.00320322	9.245	0.086	Biological Process	GO:0032270	positive regulation of cellular protein metabolic process	0.00320322	0.091263	0	0	87	1013
GO:0043207 response to external biotic stimulus	51	0.00321423	5.42	0.095	Biological Process	GO:0043207	response to external biotic stimulus	0.00321423	0.091263	0	0	51	536
GO:0051249 regulation of lymphocyte activation	32	0.00323186	3.401	0.107	Biological Process	GO:0051249	regulation of lymphocyte activation	0.00323186	0.091263	0	0	32	299
GO:0015711 organic anion transport	31	0.0032333	3.294	0.108	Biological Process	GO:0015711	organic anion transport	0.0032333	0.091263	0	0	31	287
GO:0019828 aspartic-type endopeptidase inhibitor activity	3	0.00240853	0.317	0.6	Molecular Function	GO:0019828	aspartic-type endopeptidase inhibitor activity	0.00240853	0.0929694	0	0	3	5
GO:0030976 thiamine pyrophosphate binding	3	0.00240853	0.317	0.6	Molecular Function	GO:0030976	thiamine pyrophosphate binding	0.00240853	0.0929694	0	0	3	5
GO:0022610 biological adhesion	75	0.0033837	7.97	0.088	Biological Process	GO:0022610	biological adhesion	0.0033837	0.0951102	0	0	75	853
GO:0006909 phagocytosis	17	0.00344988	1.807	0.133	Biological Process	GO:0006909	phagocytosis	0.00344988	0.0962249	0	0	17	128
GO:0009620 response to fungus	6	0.00345189	0.638	0.25	Biological Process	GO:0009620	response to fungus	0.00345189	0.0962249	0	0	6	24
GO:0042130 negative regulation of T cell proliferation	8	0.00347316	0.85	0.2	Biological Process	GO:0042130	negative regulation of T cell proliferation	0.00347316	0.0963533	0	0	8	40
GO:0006629 lipid metabolic process	75	0.00348506	7.97	0.088	Biological Process	GO:0006629	lipid metabolic process	0.00348506	0.0963533	0	0	75	854
GO:0002052 positive regulation of neuroblast proliferation	5	0.00352436	0.531	0.294	Biological Process	GO:0002052	positive regulation of neuroblast proliferation	0.00352436	0.0966478	0	0	5	17
GO:0002827 positive regulation of T-helper 1 type immune response	5	0.00352436	0.531	0.294	Biological Process	GO:0002827	positive regulation of T-helper 1 type immune response	0.00352436	0.0966478	0	0	5	17
GO:0009607 response to biotic stimulus	53	0.00362234	5.632	0.094	Biological Process	GO:0009607	response to biotic stimulus	0.00362234	0.098567	0	0	53	565
GO:0002704 negative regulation of leukocyte mediated immunity	7	0.00363818	0.744	0.219	Biological Process	GO:0002704	negative regulation of leukocyte mediated immunity	0.00363818	0.098567	0	0	7	32
GO:0090630 activation of GTPase activity	7	0.00363818	0.744	0.219	Biological Process	GO:0090630	activation of GTPase activity	0.00363818	0.098567	0	0	7	32
GO:0002683 negative regulation of immune system process	34	0.00370717	3.613	0.104	Biological Process	GO:0002683	negative regulation of immune system process	0.00370717	0.100034	0	0	34	326
GO:0051130 positive regulation of cellular component organization	73	0.00378634	7.758	0.088	Biological Process	GO:0051130	positive regulation of cellular component organization	0.00378634	0.101764	0	0	73	830
GO:0010648 negative regulation of cell communication	79	0.00381901	8.395	0.087	Biological Process	GO:0010648	negative regulation of cell communication	0.00381901	0.102061	0	0	79	911
GO:0051173 positive regulation of nitrogen compound metabolic process	165	0.0038885	17.535	0.078	Biological Process	GO:0051173	positive regulation of nitrogen compound metabolic process	0.0038885	0.102061	0	0	165	2115
GO:0045892 negative regulation of transcription, DNA-templated	73	0.00389992	7.758	0.088	Biological Process	GO:0045892	negative regulation of transcription, DNA-templated	0.00389992	0.102061	0	0	73	831
GO:0002283 neutrophil activation involved in immune response	4	0.00390329	0.425	0.364	Biological Process	GO:0002283	neutrophil activation involved in immune response	0.00390329	0.102061	0	0	4	11
GO:0006972 hyperosmotic response	4	0.00390329	0.425	0.364	Biological Process	GO:0006972	hyperosmotic response	0.00390329	0.102061	0	0	4	11
GO:0007100 mitotic centrosome separation	4	0.00390329	0.425	0.364	Biological Process	GO:0007100	mitotic centrosome separation	0.00390329	0.102061	0	0	4	11
GO:0061430 bone trabecula morphogenesis	4	0.00390329	0.425	0.364	Biological Process	GO:0061430	bone trabecula morphogenesis	0.00390329	0.102061	0	0	4	11
GO:0002520 immune system development	62	0.00393603	6.589	0.091	Biological Process	GO:0002520	immune system development	0.00393603	0.102221	0	0	62	685
GO:0022407 regulation of cell-cell adhesion	30	0.00398577	3.188	0.108	Biological Process	GO:0022407	regulation of cell-cell adhesion	0.00398577	0.102221	0	0	30	279
GO:0000278 mitotic cell cycle	51	0.00401736	5.42	0.094	Biological Process	GO:0000278	mitotic cell cycle	0.00401736	0.102221	0	0	51	542
GO:0006082 organic acid metabolic process	57	0.00402287	6.057	0.092	Biological Process	GO:0006082	organic acid metabolic process	0.00402287	0.102221	0	0	57	620
GO:0009152 purine ribonucleotide biosynthetic process	20	0.00406277	2.125	0.123	Biological Process	GO:0009152	purine ribonucleotide biosynthetic process	0.00406277	0.102221	0	0	20	163
GO:0009259 ribonucleotide metabolic process	33	0.00412509	3.507	0.104	Biological Process	GO:0009259	ribonucleotide metabolic process	0.00412509	0.102221	0	0	33	316
GO:0002121 inter-male aggressive behavior	2	0.00413802	0.213	1	Biological Process	GO:0002121	inter-male aggressive behavior	0.00413802	0.102221	0	0	2	2
GO:0035962 response to interleukin-13	2	0.00413802	0.213	1	Biological Process	GO:0035962	response to interleukin-13	0.00413802	0.102221	0	0	2	2
GO:0035963 cellular response to interleukin-13	2	0.00413802	0.213	1	Biological Process	GO:0035963	cellular response to interleukin-13	0.00413802	0.102221	0	0	2	2
GO:0036148 phosphatidylglycerol acyl-chain remodeling	2	0.00413802	0.213	1	Biological Process	GO:0036148	phosphatidylglycerol acyl-chain remodeling	0.00413802	0.102221	0	0	2	2
GO:0060160 negative regulation of dopamine receptor signaling pathway	2	0.00413802	0.213	1	Biological Process	GO:0060160	negative regulation of dopamine receptor signaling pathway	0.00413802	0.102221	0	0	2	2
GO:0060994 regulation of transcription from RNA polymerase II promoter involved in kidney development	2	0.00413802	0.213	1	Biological Process	GO:0060994	regulation of transcription from RNA polymerase II promoter involved in kidney development	0.00413802	0.102221	0	0	2	2
GO:1904044 response to aldosterone	2	0.00413802	0.213	1	Biological Process	GO:1904044	response to aldosterone	0.00413802	0.102221	0	0	2	2
GO:1904045 cellular response to aldosterone	2	0.00413802	0.213	1	Biological Process	GO:1904045	cellular response to aldosterone	0.00413802	0.102221	0	0	2	2
GO:0050672 negative regulation of lymphocyte proliferation	9	0.00418707	0.956	0.18	Biological Process	GO:0050672	negative regulation of lymphocyte proliferation	0.00418707	0.102221	0	0	9	50
GO:0002697 regulation of immune effector process	29	0.00419816	3.082	0.108	Biological Process	GO:0002697	regulation of immune effector process	0.00419816	0.102221	0	0	29	268
GO:0031399 regulation of protein modification process	101	0.00425687	10.733	0.083	Biological Process	GO:0031399	regulation of protein modification process	0.00425687	0.102221	0	0	101	1216
GO:1902679 negative regulation of RNA biosynthetic process	73	0.00425861	7.758	0.088	Biological Process	GO:1902679	negative regulation of RNA biosynthetic process	0.00425861	0.102221	0	0	73	834
GO:1903507 negative regulation of nucleic acid-templated transcription	73	0.00425861	7.758	0.088	Biological Process	GO:1903507	negative regulation of nucleic acid-templated transcription	0.00425861	0.102221	0	0	73	834
GO:0098609 cell-cell adhesion	48	0.00426684	5.101	0.095	Biological Process	GO:0098609	cell-cell adhesion	0.00426684	0.102221	0	0	48	505
GO:0023057 negative regulation of signaling	79	0.0042721	8.395	0.086	Biological Process	GO:0023057	negative regulation of signaling	0.0042721	0.102221	0	0	79	915
GO:0030030 cell projection organization	79	0.0042721	8.395	0.086	Biological Process	GO:0030030	cell projection organization	0.0042721	0.102221	0	0	79	915
GO:0002460 adaptive immune response based on somatic recombination of immune receptors built from immunoglobulin superfamily domains	21	0.00427829	2.232	0.12	Biological Process	GO:0002460	adaptive immune response based on somatic recombination of immune receptors built from immunoglobulin superfamily domains	0.00427829	0.102221	0	0	21	175
GO:0002707 negative regulation of lymphocyte mediated immunity	6	0.00429858	0.638	0.24	Biological Process	GO:0002707	negative regulation of lymphocyte mediated immunity	0.00429858	0.102221	0	0	6	25
GO:1903307 positive regulation of regulated secretory pathway	6	0.00429858	0.638	0.24	Biological Process	GO:1903307	positive regulation of regulated secretory pathway	0.00429858	0.102221	0	0	6	25
GO:0043433 negative regulation of DNA-binding transcription factor activity	16	0.00430342	1.7	0.133	Biological Process	GO:0043433	negative regulation of DNA-binding transcription factor activity	0.00430342	0.102221	0	0	16	120
GO:0046483 heterocycle metabolic process	298	0.00437571	31.668	0.073	Biological Process	GO:0046483	heterocycle metabolic process	0.00437571	0.1035	0	0	298	4075
GO:0043085 positive regulation of catalytic activity	64	0.00440856	6.801	0.09	Biological Process	GO:0043085	positive regulation of catalytic activity	0.00440856	0.1035	0	0	64	715
GO:0048565 digestive tract development	13	0.00441419	1.382	0.146	Biological Process	GO:0048565	digestive tract development	0.00441419	0.1035	0	0	13	89
GO:0051704 multi-organism process	106	0.00443222	11.265	0.082	Biological Process	GO:0051704	multi-organism process	0.00443222	0.1035	0	0	106	1287
GO:0006165 nucleoside diphosphate phosphorylation	12	0.00443397	1.275	0.152	Biological Process	GO:0006165	nucleoside diphosphate phosphorylation	0.00443397	0.1035	0	0	12	79
GO:0031226 intrinsic component of plasma membrane	56	0.00608077	6.55	0.083	Cellular Component	GO:0031226	intrinsic component of plasma membrane	0.00608077	0.104133	0	0	56	678
GO:0031325 positive regulation of cellular metabolic process	172	0.00453815	18.278	0.077	Biological Process	GO:0031325	positive regulation of cellular metabolic process	0.00453815	0.105521	0	0	172	2224
GO:0010468 regulation of gene expression	227	0.00456003	24.123	0.075	Biological Process	GO:0010468	regulation of gene expression	0.00456003	0.105521	0	0	227	3025
GO:0002513 tolerance induction to self antigen	3	0.004587	0.319	0.5	Biological Process	GO:0002513	tolerance induction to self antigen	0.004587	0.105521	0	0	3	6
GO:0060159 regulation of dopamine receptor signaling pathway	3	0.004587	0.319	0.5	Biological Process	GO:0060159	regulation of dopamine receptor signaling pathway	0.004587	0.105521	0	0	3	6
GO:0010033 response to organic substance	136	0.00460659	14.453	0.08	Biological Process	GO:0010033	response to organic substance	0.00460659	0.105521	0	0	136	1710
GO:0006096 glycolytic process	10	0.00463003	1.063	0.167	Biological Process	GO:0006096	glycolytic process	0.00463003	0.105521	0	0	10	60
GO:0032760 positive regulation of tumor necrosis factor production	10	0.00463003	1.063	0.167	Biological Process	GO:0032760	positive regulation of tumor necrosis factor production	0.00463003	0.105521	0	0	10	60
GO:0048858 cell projection morphogenesis	37	0.00467025	3.932	0.101	Biological Process	GO:0048858	cell projection morphogenesis	0.00467025	0.105751	0	0	37	368
GO:0002819 regulation of adaptive immune response	16	0.00467149	1.7	0.132	Biological Process	GO:0002819	regulation of adaptive immune response	0.00467149	0.105751	0	0	16	121
GO:0048639 positive regulation of developmental growth	14	0.00472577	1.488	0.14	Biological Process	GO:0048639	positive regulation of developmental growth	0.00472577	0.106622	0	0	14	100
GO:0006357 regulation of transcription by RNA polymerase II	118	0.00479196	12.54	0.081	Biological Process	GO:0006357	regulation of transcription by RNA polymerase II	0.00479196	0.107235	0	0	118	1458
GO:0032945 negative regulation of mononuclear cell proliferation	9	0.00480063	0.956	0.176	Biological Process	GO:0032945	negative regulation of mononuclear cell proliferation	0.00480063	0.107235	0	0	9	51
GO:1901992 positive regulation of mitotic cell cycle phase transition	9	0.00480063	0.956	0.176	Biological Process	GO:1901992	positive regulation of mitotic cell cycle phase transition	0.00480063	0.107235	0	0	9	51
GO:0120036 plasma membrane bounded cell projection organization	78	0.00484452	8.289	0.086	Biological Process	GO:0120036	plasma membrane bounded cell projection organization	0.00484452	0.107858	0	0	78	906
GO:0030424 axon	22	0.00646155	2.573	0.104	Cellular Component	GO:0030424	axon	0.00646155	0.108002	0	0	22	211
GO:0005819 spindle	24	0.00656949	2.807	0.101	Cellular Component	GO:0005819	spindle	0.00656949	0.108002	0	0	24	237
GO:0010628 positive regulation of gene expression	114	0.00490447	12.115	0.081	Biological Process	GO:0010628	positive regulation of gene expression	0.00490447	0.10857	0	0	114	1403
GO:0046939 nucleotide phosphorylation	12	0.00491903	1.275	0.15	Biological Process	GO:0046939	nucleotide phosphorylation	0.00491903	0.10857	0	0	12	80
GO:1901699 cellular response to nitrogen compound	34	0.00492477	3.613	0.102	Biological Process	GO:1901699	cellular response to nitrogen compound	0.00492477	0.10857	0	0	34	332
GO:0098685 Schaffer collateral - CA1 synapse	9	0.007132	1.053	0.153	Cellular Component	GO:0098685	Schaffer collateral - CA1 synapse	0.007132	0.110062	0	0	9	59
GO:0005793 endoplasmic reticulum-Golgi intermediate compartment	8	0.00725916	0.936	0.163	Cellular Component	GO:0005793	endoplasmic reticulum-Golgi intermediate compartment	0.00725916	0.110062	0	0	8	49
GO:0031984 organelle subcompartment	51	0.00729881	5.965	0.083	Cellular Component	GO:0031984	organelle subcompartment	0.00729881	0.110062	0	0	51	612
GO:0033267 axon part	14	0.00746095	1.637	0.122	Cellular Component	GO:0033267	axon part	0.00746095	0.110062	0	0	14	115
GO:0070382 exocytic vesicle	10	0.00749011	1.17	0.143	Cellular Component	GO:0070382	exocytic vesicle	0.00749011	0.110062	0	0	10	70
GO:0031300 intrinsic component of organelle membrane	15	0.00756299	1.754	0.118	Cellular Component	GO:0031300	intrinsic component of organelle membrane	0.00756299	0.110062	0	0	15	127
GO:0030672 synaptic vesicle membrane	5	0.00789313	0.585	0.227	Cellular Component	GO:0030672	synaptic vesicle membrane	0.00789313	0.110062	0	0	5	22
GO:0099501 exocytic vesicle membrane	5	0.00789313	0.585	0.227	Cellular Component	GO:0099501	exocytic vesicle membrane	0.00789313	0.110062	0	0	5	22
GO:0097458 neuron part	56	0.00789984	6.55	0.082	Cellular Component	GO:0097458	neuron part	0.00789984	0.110062	0	0	56	687
GO:0002253 activation of immune response	30	0.00514703	3.188	0.106	Biological Process	GO:0002253	activation of immune response	0.00514703	0.112072	0	0	30	284
GO:0019752 carboxylic acid metabolic process	53	0.00515869	5.632	0.092	Biological Process	GO:0019752	carboxylic acid metabolic process	0.00515869	0.112072	0	0	53	575
GO:0033002 muscle cell proliferation	14	0.0051705	1.488	0.139	Biological Process	GO:0033002	muscle cell proliferation	0.0051705	0.112072	0	0	14	101
GO:0034205 amyloid-beta formation	7	0.00519852	0.744	0.206	Biological Process	GO:0034205	amyloid-beta formation	0.00519852	0.112072	0	0	7	34
GO:0045581 negative regulation of T cell differentiation	7	0.00519852	0.744	0.206	Biological Process	GO:0045581	negative regulation of T cell differentiation	0.00519852	0.112072	0	0	7	34
GO:0048546 digestive tract morphogenesis	7	0.00519852	0.744	0.206	Biological Process	GO:0048546	digestive tract morphogenesis	0.00519852	0.112072	0	0	7	34
GO:0002250 adaptive immune response	23	0.00519989	2.444	0.114	Biological Process	GO:0002250	adaptive immune response	0.00519989	0.112072	0	0	23	201
GO:0006757 ATP generation from ADP	10	0.0052264	1.063	0.164	Biological Process	GO:0006757	ATP generation from ADP	0.0052264	0.112284	0	0	10	61
GO:0007212 dopamine receptor signaling pathway	6	0.00528915	0.638	0.231	Biological Process	GO:0007212	dopamine receptor signaling pathway	0.00528915	0.112913	0	0	6	26
GO:1905314 semi-lunar valve development	6	0.00528915	0.638	0.231	Biological Process	GO:1905314	semi-lunar valve development	0.00528915	0.112913	0	0	6	26
GO:0071417 cellular response to organonitrogen compound	31	0.00536411	3.294	0.104	Biological Process	GO:0071417	cellular response to organonitrogen compound	0.00536411	0.113546	0	0	31	297
GO:0001837 epithelial to mesenchymal transition	15	0.00537173	1.594	0.134	Biological Process	GO:0001837	epithelial to mesenchymal transition	0.00537173	0.113546	0	0	15	112
GO:0045088 regulation of innate immune response	25	0.00538171	2.657	0.111	Biological Process	GO:0045088	regulation of innate immune response	0.00538171	0.113546	0	0	25	225
GO:0060485 mesenchyme development	22	0.0053861	2.338	0.116	Biological Process	GO:0060485	mesenchyme development	0.0053861	0.113546	0	0	22	190
GO:0048869 cellular developmental process	198	0.0054034	21.041	0.076	Biological Process	GO:0048869	cellular developmental process	0.0054034	0.113556	0	0	198	2611
GO:0043436 oxoacid metabolic process	55	0.0054881	5.845	0.091	Biological Process	GO:0043436	oxoacid metabolic process	0.0054881	0.114342	0	0	55	603
GO:0045055 regulated exocytosis	17	0.00552527	1.807	0.127	Biological Process	GO:0045055	regulated exocytosis	0.00552527	0.114342	0	0	17	134
GO:0002281 macrophage activation involved in immune response	4	0.00555947	0.425	0.333	Biological Process	GO:0002281	macrophage activation involved in immune response	0.00555947	0.114342	0	0	4	12
GO:0045063 T-helper 1 cell differentiation	4	0.00555947	0.425	0.333	Biological Process	GO:0045063	T-helper 1 cell differentiation	0.00555947	0.114342	0	0	4	12
GO:0051299 centrosome separation	4	0.00555947	0.425	0.333	Biological Process	GO:0051299	centrosome separation	0.00555947	0.114342	0	0	4	12
GO:0070254 mucus secretion	4	0.00555947	0.425	0.333	Biological Process	GO:0070254	mucus secretion	0.00555947	0.114342	0	0	4	12
GO:1902430 negative regulation of amyloid-beta formation	4	0.00555947	0.425	0.333	Biological Process	GO:1902430	negative regulation of amyloid-beta formation	0.00555947	0.114342	0	0	4	12
GO:0044260 cellular macromolecule metabolic process	412	0.00559051	43.783	0.071	Biological Process	GO:0044260	cellular macromolecule metabolic process	0.00559051	0.114631	0	0	412	5819
GO:0052548 regulation of endopeptidase activity	22	0.00572924	2.338	0.115	Biological Process	GO:0052548	regulation of endopeptidase activity	0.00572924	0.117119	0	0	22	191
GO:0010876 lipid localization	28	0.00574859	2.976	0.107	Biological Process	GO:0010876	lipid localization	0.00574859	0.11716	0	0	28	262
GO:0097539 ciliary transition fiber	3	0.00906165	0.351	0.375	Cellular Component	GO:0097539	ciliary transition fiber	0.00906165	0.117209	0	0	3	8
GO:0098563 intrinsic component of synaptic vesicle membrane	3	0.00906165	0.351	0.375	Cellular Component	GO:0098563	intrinsic component of synaptic vesicle membrane	0.00906165	0.117209	0	0	3	8
GO:0005770 late endosome	16	0.0092295	1.871	0.113	Cellular Component	GO:0005770	late endosome	0.0092295	0.117209	0	0	16	142
GO:0031974 membrane-enclosed lumen	223	0.00926838	26.082	0.067	Cellular Component	GO:0031974	membrane-enclosed lumen	0.00926838	0.117209	0	0	223	3304
GO:0043233 organelle lumen	223	0.00926838	26.082	0.067	Cellular Component	GO:0043233	organelle lumen	0.00926838	0.117209	0	0	223	3304
GO:0070013 intracellular organelle lumen	223	0.00926838	26.082	0.067	Cellular Component	GO:0070013	intracellular organelle lumen	0.00926838	0.117209	0	0	223	3304
GO:0033043 regulation of organelle organization	75	0.0058179	7.97	0.086	Biological Process	GO:0033043	regulation of organelle organization	0.0058179	0.118215	0	0	75	872
GO:0042866 pyruvate biosynthetic process	10	0.00588126	1.063	0.161	Biological Process	GO:0042866	pyruvate biosynthetic process	0.00588126	0.119144	0	0	10	62
GO:0008284 positive regulation of cell proliferation	53	0.00591352	5.632	0.092	Biological Process	GO:0008284	positive regulation of cell proliferation	0.00591352	0.119439	0	0	53	579
GO:0045589 regulation of regulatory T cell differentiation	5	0.00594862	0.531	0.263	Biological Process	GO:0045589	regulation of regulatory T cell differentiation	0.00594862	0.119789	0	0	5	19
GO:0006163 purine nucleotide metabolic process	33	0.00601612	3.507	0.102	Biological Process	GO:0006163	purine nucleotide metabolic process	0.00601612	0.120788	0	0	33	324
GO:0008134 transcription factor binding	44	0.00322126	4.651	0.098	Molecular Function	GO:0008134	transcription factor binding	0.00322126	0.120887	0	0	44	447
GO:0005801 cis-Golgi network	6	0.00985325	0.702	0.188	Cellular Component	GO:0005801	cis-Golgi network	0.00985325	0.122008	0	0	6	32
GO:0031523 Myb complex	2	0.00994468	0.234	0.667	Cellular Component	GO:0031523	Myb complex	0.00994468	0.122008	0	0	2	3
GO:0009986 cell surface	40	0.0103469	4.678	0.086	Cellular Component	GO:0009986	cell surface	0.0103469	0.123287	0	0	40	466
GO:0097729 9+2 motile cilium	12	0.0103938	1.404	0.125	Cellular Component	GO:0097729	9+2 motile cilium	0.0103938	0.123287	0	0	12	96
GO:0044306 neuron projection terminus	7	0.0104989	0.819	0.167	Cellular Component	GO:0044306	neuron projection terminus	0.0104989	0.123287	0	0	7	42
GO:0006886 intracellular protein transport	50	0.00616021	5.313	0.092	Biological Process	GO:0006886	intracellular protein transport	0.00616021	0.123314	0	0	50	541
GO:0070664 negative regulation of leukocyte proliferation	9	0.00623531	0.956	0.17	Biological Process	GO:0070664	negative regulation of leukocyte proliferation	0.00623531	0.124169	0	0	9	53
GO:0048762 mesenchymal cell differentiation	19	0.00623975	2.019	0.12	Biological Process	GO:0048762	mesenchymal cell differentiation	0.00623975	0.124169	0	0	19	158
GO:0031301 integral component of organelle membrane	14	0.0107258	1.637	0.117	Cellular Component	GO:0031301	integral component of organelle membrane	0.0107258	0.124177	0	0	14	120
GO:0005739 mitochondrion	77	0.011044	9.006	0.076	Cellular Component	GO:0005739	mitochondrion	0.011044	0.124419	0	0	77	1012
GO:0048471 perinuclear region of cytoplasm	32	0.0110494	3.743	0.09	Cellular Component	GO:0048471	perinuclear region of cytoplasm	0.0110494	0.124419	0	0	32	356
GO:0051345 positive regulation of hydrolase activity	35	0.00633258	3.719	0.1	Biological Process	GO:0051345	positive regulation of hydrolase activity	0.00633258	0.125496	0	0	35	350
GO:0019220 regulation of phosphate metabolic process	94	0.00638129	9.989	0.083	Biological Process	GO:0019220	regulation of phosphate metabolic process	0.00638129	0.125496	0	0	94	1136
GO:0051174 regulation of phosphorus metabolic process	94	0.00638129	9.989	0.083	Biological Process	GO:0051174	regulation of phosphorus metabolic process	0.00638129	0.125496	0	0	94	1136
GO:2000026 regulation of multicellular organismal development	108	0.00639594	11.477	0.081	Biological Process	GO:2000026	regulation of multicellular organismal development	0.00639594	0.125496	0	0	108	1331
GO:0032635 interleukin-6 production	13	0.00643665	1.382	0.14	Biological Process	GO:0032635	interleukin-6 production	0.00643665	0.125496	0	0	13	93
GO:0032675 regulation of interleukin-6 production	13	0.00643665	1.382	0.14	Biological Process	GO:0032675	regulation of interleukin-6 production	0.00643665	0.125496	0	0	13	93
GO:0055123 digestive system development	13	0.00643665	1.382	0.14	Biological Process	GO:0055123	digestive system development	0.00643665	0.125496	0	0	13	93
GO:0097110 scaffold protein binding	8	0.00347298	0.846	0.2	Molecular Function	GO:0097110	scaffold protein binding	0.00347298	0.126023	0	0	8	40
GO:0042803 protein homodimerization activity	46	0.00359305	4.863	0.097	Molecular Function	GO:0042803	protein homodimerization activity	0.00359305	0.126023	0	0	46	475
GO:0016877 ligase activity, forming carbon-sulfur bonds	7	0.00363798	0.74	0.219	Molecular Function	GO:0016877	ligase activity, forming carbon-sulfur bonds	0.00363798	0.126023	0	0	7	32
GO:0048699 generation of neurons	78	0.00651998	8.289	0.085	Biological Process	GO:0048699	generation of neurons	0.00651998	0.126754	0	0	78	917
GO:1903037 regulation of leukocyte cell-cell adhesion	23	0.00659001	2.444	0.112	Biological Process	GO:1903037	regulation of leukocyte cell-cell adhesion	0.00659001	0.127543	0	0	23	205
GO:1903557 positive regulation of tumor necrosis factor superfamily cytokine production	10	0.00659834	1.063	0.159	Biological Process	GO:1903557	positive regulation of tumor necrosis factor superfamily cytokine production	0.00659834	0.127543	0	0	10	63
GO:0008630 intrinsic apoptotic signaling pathway in response to DNA damage	11	0.0067054	1.169	0.151	Biological Process	GO:0008630	intrinsic apoptotic signaling pathway in response to DNA damage	0.0067054	0.128967	0	0	11	73
GO:0061351 neural precursor cell proliferation	14	0.00671027	1.488	0.135	Biological Process	GO:0061351	neural precursor cell proliferation	0.00671027	0.128967	0	0	14	104
GO:0007010 cytoskeleton organization	79	0.00675659	8.395	0.085	Biological Process	GO:0007010	cytoskeleton organization	0.00675659	0.129489	0	0	79	932
GO:0032147 activation of protein kinase activity	18	0.00680625	1.913	0.122	Biological Process	GO:0032147	activation of protein kinase activity	0.00680625	0.129732	0	0	18	148
GO:0045597 positive regulation of cell differentiation	57	0.00680778	6.057	0.09	Biological Process	GO:0045597	positive regulation of cell differentiation	0.00680778	0.129732	0	0	57	636
GO:0004140 dephospho-CoA kinase activity	2	0.00413787	0.211	1	Molecular Function	GO:0004140	dephospho-CoA kinase activity	0.00413787	0.130006	0	0	2	2
GO:0017057 6-phosphogluconolactonase activity	2	0.00413787	0.211	1	Molecular Function	GO:0017057	6-phosphogluconolactonase activity	0.00413787	0.130006	0	0	2	2
GO:0050659 N-acetylgalactosamine 4-sulfate 6-O-sulfotransferase activity	2	0.00413787	0.211	1	Molecular Function	GO:0050659	N-acetylgalactosamine 4-sulfate 6-O-sulfotransferase activity	0.00413787	0.130006	0	0	2	2
GO:0051139 metal ion:proton antiporter activity	2	0.00413787	0.211	1	Molecular Function	GO:0051139	metal ion:proton antiporter activity	0.00413787	0.130006	0	0	2	2
GO:0051239 regulation of multicellular organismal process	159	0.00691147	16.897	0.077	Biological Process	GO:0051239	regulation of multicellular organismal process	0.00691147	0.131063	0	0	159	2060
GO:0002221 pattern recognition receptor signaling pathway	16	0.00691646	1.7	0.127	Biological Process	GO:0002221	pattern recognition receptor signaling pathway	0.00691646	0.131063	0	0	16	126
GO:0008469 histone-arginine N-methyltransferase activity	3	0.00458679	0.317	0.5	Molecular Function	GO:0008469	histone-arginine N-methyltransferase activity	0.00458679	0.132732	0	0	3	6
GO:0016624 oxidoreductase activity, acting on the aldehyde or oxo group of donors, disulfide as acceptor	3	0.00458679	0.317	0.5	Molecular Function	GO:0016624	oxidoreductase activity, acting on the aldehyde or oxo group of donors, disulfide as acceptor	0.00458679	0.132732	0	0	3	6
GO:0017169 CDP-alcohol phosphatidyltransferase activity	3	0.00458679	0.317	0.5	Molecular Function	GO:0017169	CDP-alcohol phosphatidyltransferase activity	0.00458679	0.132732	0	0	3	6
GO:0043167 ion binding	269	0.00461763	28.436	0.074	Molecular Function	GO:0043167	ion binding	0.00461763	0.132732	0	0	269	3646
GO:0007050 cell cycle arrest	13	0.00704253	1.382	0.138	Biological Process	GO:0007050	cell cycle arrest	0.00704253	0.132947	0	0	13	94
GO:1990778 protein localization to cell periphery	24	0.00705528	2.55	0.11	Biological Process	GO:1990778	protein localization to cell periphery	0.00705528	0.132947	0	0	24	218
GO:0008021 synaptic vesicle	9	0.0120553	1.053	0.141	Cellular Component	GO:0008021	synaptic vesicle	0.0120553	0.133912	0	0	9	64
GO:0048193 Golgi vesicle transport	19	0.00712983	2.019	0.119	Biological Process	GO:0048193	Golgi vesicle transport	0.00712983	0.133977	0	0	19	160
GO:0008104 protein localization	118	0.00718468	12.54	0.08	Biological Process	GO:0008104	protein localization	0.00718468	0.134633	0	0	118	1477
GO:0002218 activation of innate immune response	18	0.00729073	1.913	0.121	Biological Process	GO:0002218	activation of innate immune response	0.00729073	0.134653	0	0	18	149
GO:1903038 negative regulation of leukocyte cell-cell adhesion	12	0.00729761	1.275	0.143	Biological Process	GO:1903038	negative regulation of leukocyte cell-cell adhesion	0.00729761	0.134653	0	0	12	84
GO:0010243 response to organonitrogen compound	44	0.00731842	4.676	0.094	Biological Process	GO:0010243	response to organonitrogen compound	0.00731842	0.134653	0	0	44	468
GO:0120039 plasma membrane bounded cell projection morphogenesis	36	0.00734066	3.826	0.098	Biological Process	GO:0120039	plasma membrane bounded cell projection morphogenesis	0.00734066	0.134653	0	0	36	366
GO:0034641 cellular nitrogen compound metabolic process	332	0.00736462	35.282	0.072	Biological Process	GO:0034641	cellular nitrogen compound metabolic process	0.00736462	0.134653	0	0	332	4624
GO:0050769 positive regulation of neurogenesis	27	0.00745412	2.869	0.106	Biological Process	GO:0050769	positive regulation of neurogenesis	0.00745412	0.134653	0	0	27	255
GO:0043412 macromolecule modification	212	0.00746547	22.529	0.075	Biological Process	GO:0043412	macromolecule modification	0.00746547	0.134653	0	0	212	2836
GO:0002825 regulation of T-helper 1 type immune response	5	0.00751815	0.531	0.25	Biological Process	GO:0002825	regulation of T-helper 1 type immune response	0.00751815	0.134653	0	0	5	20
GO:0010971 positive regulation of G2/M transition of mitotic cell cycle	5	0.00751815	0.531	0.25	Biological Process	GO:0010971	positive regulation of G2/M transition of mitotic cell cycle	0.00751815	0.134653	0	0	5	20
GO:0033003 regulation of mast cell activation	5	0.00751815	0.531	0.25	Biological Process	GO:0033003	regulation of mast cell activation	0.00751815	0.134653	0	0	5	20
GO:0034405 response to fluid shear stress	5	0.00751815	0.531	0.25	Biological Process	GO:0034405	response to fluid shear stress	0.00751815	0.134653	0	0	5	20
GO:0048596 embryonic camera-type eye morphogenesis	5	0.00751815	0.531	0.25	Biological Process	GO:0048596	embryonic camera-type eye morphogenesis	0.00751815	0.134653	0	0	5	20
GO:0006568 tryptophan metabolic process	3	0.00764483	0.319	0.429	Biological Process	GO:0006568	tryptophan metabolic process	0.00764483	0.134653	0	0	3	7
GO:0006569 tryptophan catabolic process	3	0.00764483	0.319	0.429	Biological Process	GO:0006569	tryptophan catabolic process	0.00764483	0.134653	0	0	3	7
GO:0006586 indolalkylamine metabolic process	3	0.00764483	0.319	0.429	Biological Process	GO:0006586	indolalkylamine metabolic process	0.00764483	0.134653	0	0	3	7
GO:0033080 immature T cell proliferation in thymus	3	0.00764483	0.319	0.429	Biological Process	GO:0033080	immature T cell proliferation in thymus	0.00764483	0.134653	0	0	3	7
GO:0033084 regulation of immature T cell proliferation in thymus	3	0.00764483	0.319	0.429	Biological Process	GO:0033084	regulation of immature T cell proliferation in thymus	0.00764483	0.134653	0	0	3	7
GO:0033085 negative regulation of T cell differentiation in thymus	3	0.00764483	0.319	0.429	Biological Process	GO:0033085	negative regulation of T cell differentiation in thymus	0.00764483	0.134653	0	0	3	7
GO:0042436 indole-containing compound catabolic process	3	0.00764483	0.319	0.429	Biological Process	GO:0042436	indole-containing compound catabolic process	0.00764483	0.134653	0	0	3	7
GO:0043652 engulfment of apoptotic cell	3	0.00764483	0.319	0.429	Biological Process	GO:0043652	engulfment of apoptotic cell	0.00764483	0.134653	0	0	3	7
GO:0046218 indolalkylamine catabolic process	3	0.00764483	0.319	0.429	Biological Process	GO:0046218	indolalkylamine catabolic process	0.00764483	0.134653	0	0	3	7
GO:0048672 positive regulation of collateral sprouting	3	0.00764483	0.319	0.429	Biological Process	GO:0048672	positive regulation of collateral sprouting	0.00764483	0.134653	0	0	3	7
GO:0061724 lipophagy	3	0.00764483	0.319	0.429	Biological Process	GO:0061724	lipophagy	0.00764483	0.134653	0	0	3	7
GO:0002224 toll-like receptor signaling pathway	13	0.0076927	1.382	0.137	Biological Process	GO:0002224	toll-like receptor signaling pathway	0.0076927	0.134841	0	0	13	95
GO:0050778 positive regulation of immune response	40	0.00771184	4.251	0.096	Biological Process	GO:0050778	positive regulation of immune response	0.00771184	0.134841	0	0	40	418
GO:0006139 nucleobase-containing compound metabolic process	289	0.00773514	30.712	0.073	Biological Process	GO:0006139	nucleobase-containing compound metabolic process	0.00773514	0.134841	0	0	289	3981
GO:0090199 regulation of release of cytochrome c from mitochondria	6	0.00775546	0.638	0.214	Biological Process	GO:0090199	regulation of release of cytochrome c from mitochondria	0.00775546	0.134841	0	0	6	28
GO:2000249 regulation of actin cytoskeleton reorganization	6	0.00775546	0.638	0.214	Biological Process	GO:2000249	regulation of actin cytoskeleton reorganization	0.00775546	0.134841	0	0	6	28
GO:0005856 cytoskeleton	102	0.0124308	11.93	0.073	Cellular Component	GO:0005856	cytoskeleton	0.0124308	0.136241	0	0	102	1400
GO:0044255 cellular lipid metabolic process	58	0.00788464	6.164	0.089	Biological Process	GO:0044255	cellular lipid metabolic process	0.00788464	0.136416	0	0	58	654
GO:0050793 regulation of developmental process	135	0.00788646	14.346	0.078	Biological Process	GO:0050793	regulation of developmental process	0.00788646	0.136416	0	0	135	1723
GO:0015893 drug transport	17	0.00794632	1.807	0.122	Biological Process	GO:0015893	drug transport	0.00794632	0.137099	0	0	17	139
GO:0036126 sperm flagellum	11	0.0127456	1.287	0.126	Cellular Component	GO:0036126	sperm flagellum	0.0127456	0.13757	0	0	11	87
GO:0044432 endoplasmic reticulum part	36	0.0128867	4.211	0.087	Cellular Component	GO:0044432	endoplasmic reticulum part	0.0128867	0.13757	0	0	36	416
GO:0034404 nucleobase-containing small molecule biosynthetic process	16	0.00802774	1.7	0.125	Biological Process	GO:0034404	nucleobase-containing small molecule biosynthetic process	0.00802774	0.138151	0	0	16	128
GO:0045934 negative regulation of nucleobase-containing compound metabolic process	83	0.00810421	8.82	0.084	Biological Process	GO:0045934	negative regulation of nucleobase-containing compound metabolic process	0.00810421	0.139112	0	0	83	994
GO:0050868 negative regulation of T cell activation	11	0.0082164	1.169	0.147	Biological Process	GO:0050868	negative regulation of T cell activation	0.0082164	0.140275	0	0	11	75
GO:0046031 ADP metabolic process	10	0.00823437	1.063	0.154	Biological Process	GO:0046031	ADP metabolic process	0.00823437	0.140275	0	0	10	65
GO:1902106 negative regulation of leukocyte differentiation	10	0.00823437	1.063	0.154	Biological Process	GO:1902106	negative regulation of leukocyte differentiation	0.00823437	0.140275	0	0	10	65
GO:0030425 dendrite	19	0.0133283	2.222	0.102	Cellular Component	GO:0030425	dendrite	0.0133283	0.14046	0	0	19	186
GO:0048286 lung alveolus development	7	0.00841413	0.744	0.189	Biological Process	GO:0048286	lung alveolus development	0.00841413	0.142826	0	0	7	37
GO:0009628 response to abiotic stimulus	54	0.00842642	5.739	0.09	Biological Process	GO:0009628	response to abiotic stimulus	0.00842642	0.142826	0	0	54	603
GO:0046649 lymphocyte activation	44	0.00846306	4.676	0.093	Biological Process	GO:0046649	lymphocyte activation	0.00846306	0.143087	0	0	44	472
GO:0099503 secretory vesicle	22	0.0138733	2.573	0.097	Cellular Component	GO:0099503	secretory vesicle	0.0138733	0.144353	0	0	22	226
GO:0097447 dendritic tree	19	0.0140489	2.222	0.102	Cellular Component	GO:0097447	dendritic tree	0.0140489	0.144353	0	0	19	187
GO:0060429 epithelium development	67	0.0086397	7.12	0.086	Biological Process	GO:0060429	epithelium development	0.0086397	0.145615	0	0	67	778
GO:0030100 regulation of endocytosis	19	0.00865572	2.019	0.117	Biological Process	GO:0030100	regulation of endocytosis	0.00865572	0.145615	0	0	19	163
GO:0070603 SWI/SNF superfamily-type complex	8	0.0144028	0.936	0.145	Cellular Component	GO:0070603	SWI/SNF superfamily-type complex	0.0144028	0.146162	0	0	8	55
GO:0048872 homeostasis of number of cells	23	0.00874355	2.444	0.11	Biological Process	GO:0048872	homeostasis of number of cells	0.00874355	0.146555	0	0	23	210
GO:0032990 cell part morphogenesis	37	0.00876469	3.932	0.097	Biological Process	GO:0032990	cell part morphogenesis	0.00876469	0.146555	0	0	37	383
GO:0051186 cofactor metabolic process	32	0.00877678	3.401	0.1	Biological Process	GO:0051186	cofactor metabolic process	0.00877678	0.146555	0	0	32	320
GO:0010181 FMN binding	4	0.00555917	0.423	0.333	Molecular Function	GO:0010181	FMN binding	0.00555917	0.147264	0	0	4	12
GO:0016273 arginine N-methyltransferase activity	4	0.00555917	0.423	0.333	Molecular Function	GO:0016273	arginine N-methyltransferase activity	0.00555917	0.147264	0	0	4	12
GO:0016274 protein-arginine N-methyltransferase activity	4	0.00555917	0.423	0.333	Molecular Function	GO:0016274	protein-arginine N-methyltransferase activity	0.00555917	0.147264	0	0	4	12
GO:0034987 immunoglobulin receptor binding	4	0.00555917	0.423	0.333	Molecular Function	GO:0034987	immunoglobulin receptor binding	0.00555917	0.147264	0	0	4	12
GO:1903708 positive regulation of hemopoiesis	18	0.00891366	1.913	0.118	Biological Process	GO:1903708	positive regulation of hemopoiesis	0.00891366	0.148473	0	0	18	152
GO:0009617 response to bacterium	33	0.00896256	3.507	0.099	Biological Process	GO:0009617	response to bacterium	0.00896256	0.14892	0	0	33	333
GO:0010564 regulation of cell cycle process	40	0.00898683	4.251	0.095	Biological Process	GO:0010564	regulation of cell cycle process	0.00898683	0.148956	0	0	40	422
GO:1903039 positive regulation of leukocyte cell-cell adhesion	17	0.00912628	1.807	0.121	Biological Process	GO:1903039	positive regulation of leukocyte cell-cell adhesion	0.00912628	0.150447	0	0	17	141
GO:0001843 neural tube closure	10	0.00916108	1.063	0.152	Biological Process	GO:0001843	neural tube closure	0.00916108	0.150447	0	0	10	66
GO:0072330 monocarboxylic acid biosynthetic process	19	0.00921918	2.019	0.116	Biological Process	GO:0072330	monocarboxylic acid biosynthetic process	0.00921918	0.150447	0	0	19	164
GO:0031401 positive regulation of protein modification process	68	0.00924044	7.226	0.086	Biological Process	GO:0031401	positive regulation of protein modification process	0.00924044	0.150447	0	0	68	794
GO:0002823 negative regulation of adaptive immune response based on somatic recombination of immune receptors built from immunoglobulin superfamily domains	6	0.00925771	0.638	0.207	Biological Process	GO:0002823	negative regulation of adaptive immune response based on somatic recombination of immune receptors built from immunoglobulin superfamily domains	0.00925771	0.150447	0	0	6	29
GO:0031076 embryonic camera-type eye development	6	0.00925771	0.638	0.207	Biological Process	GO:0031076	embryonic camera-type eye development	0.00925771	0.150447	0	0	6	29
GO:0032350 regulation of hormone metabolic process	6	0.00925771	0.638	0.207	Biological Process	GO:0032350	regulation of hormone metabolic process	0.00925771	0.150447	0	0	6	29
GO:0002758 innate immune response-activating signal transduction	16	0.0092774	1.7	0.123	Biological Process	GO:0002758	innate immune response-activating signal transduction	0.0092774	0.150447	0	0	16	130
GO:0003176 aortic valve development	5	0.0093543	0.531	0.238	Biological Process	GO:0003176	aortic valve development	0.0093543	0.150447	0	0	5	21
GO:1900120 regulation of receptor binding	5	0.0093543	0.531	0.238	Biological Process	GO:1900120	regulation of receptor binding	0.0093543	0.150447	0	0	5	21
GO:1903539 protein localization to postsynaptic membrane	5	0.0093543	0.531	0.238	Biological Process	GO:1903539	protein localization to postsynaptic membrane	0.0093543	0.150447	0	0	5	21
GO:0009150 purine ribonucleotide metabolic process	31	0.00936667	3.294	0.1	Biological Process	GO:0009150	purine ribonucleotide metabolic process	0.00936667	0.150447	0	0	31	309
GO:0010720 positive regulation of cell development	31	0.00936667	3.294	0.1	Biological Process	GO:0010720	positive regulation of cell development	0.00936667	0.150447	0	0	31	309
GO:0044233 Mitochondria-associated ER Membrane	4	0.0152417	0.468	0.235	Cellular Component	GO:0044233	Mitochondria-associated ER Membrane	0.0152417	0.15228	0	0	4	17
GO:0044428 nuclear part	224	0.0153762	26.199	0.067	Cellular Component	GO:0044428	nuclear part	0.0153762	0.15228	0	0	224	3359
GO:0007417 central nervous system development	50	0.00954209	5.313	0.09	Biological Process	GO:0007417	central nervous system development	0.00954209	0.1529	0	0	50	554
GO:0035821 modification of morphology or physiology of other organism	12	0.00961191	1.275	0.138	Biological Process	GO:0035821	modification of morphology or physiology of other organism	0.00961191	0.153654	0	0	12	87
GO:0071277 cellular response to calcium ion	7	0.00975523	0.744	0.184	Biological Process	GO:0071277	cellular response to calcium ion	0.00975523	0.155576	0	0	7	38
GO:0044456 synapse part	32	0.0160032	3.743	0.087	Cellular Component	GO:0044456	synapse part	0.0160032	0.156602	0	0	32	366
GO:0031532 actin cytoskeleton reorganization	11	0.00997898	1.169	0.143	Biological Process	GO:0031532	actin cytoskeleton reorganization	0.00997898	0.158769	0	0	11	77
GO:0009411 response to UV	14	0.0100692	1.488	0.128	Biological Process	GO:0009411	response to UV	0.0100692	0.15948	0	0	14	109
GO:0007409 axonogenesis	26	0.0101368	2.763	0.104	Biological Process	GO:0007409	axonogenesis	0.0101368	0.15948	0	0	26	249
GO:0018216 peptidyl-arginine methylation	4	0.0101403	0.425	0.286	Biological Process	GO:0018216	peptidyl-arginine methylation	0.0101403	0.15948	0	0	4	14
GO:0019682 glyceraldehyde-3-phosphate metabolic process	4	0.0101403	0.425	0.286	Biological Process	GO:0019682	glyceraldehyde-3-phosphate metabolic process	0.0101403	0.15948	0	0	4	14
GO:0060606 tube closure	10	0.0101655	1.063	0.149	Biological Process	GO:0060606	tube closure	0.0101655	0.15948	0	0	10	67
GO:1901989 positive regulation of cell cycle phase transition	10	0.0101655	1.063	0.149	Biological Process	GO:1901989	positive regulation of cell cycle phase transition	0.0101655	0.15948	0	0	10	67
GO:0010558 negative regulation of macromolecule biosynthetic process	80	0.0101902	8.502	0.083	Biological Process	GO:0010558	negative regulation of macromolecule biosynthetic process	0.0101902	0.159496	0	0	80	962
GO:0002757 immune response-activating signal transduction	25	0.0102228	2.657	0.105	Biological Process	GO:0002757	immune response-activating signal transduction	0.0102228	0.159618	0	0	25	237
GO:0006366 transcription by RNA polymerase II	120	0.0102555	12.752	0.079	Biological Process	GO:0006366	transcription by RNA polymerase II	0.0102555	0.159618	0	0	120	1523
GO:1901362 organic cyclic compound biosynthetic process	220	0.010269	23.379	0.074	Biological Process	GO:1901362	organic cyclic compound biosynthetic process	0.010269	0.159618	0	0	220	2975
GO:0098984 neuron to neuron synapse	15	0.0165819	1.754	0.108	Cellular Component	GO:0098984	neuron to neuron synapse	0.0165819	0.160357	0	0	15	139
GO:1903305 regulation of regulated secretory pathway	12	0.0104982	1.275	0.136	Biological Process	GO:1903305	regulation of regulated secretory pathway	0.0104982	0.162807	0	0	12	88
GO:0005829 cytosol	164	0.0172632	19.181	0.068	Cellular Component	GO:0005829	cytosol	0.0172632	0.164878	0	0	164	2398
GO:0031227 intrinsic component of endoplasmic reticulum membrane	11	0.0174506	1.287	0.121	Cellular Component	GO:0031227	intrinsic component of endoplasmic reticulum membrane	0.0174506	0.164878	0	0	11	91
GO:0030335 positive regulation of cell migration	34	0.0107624	3.613	0.097	Biological Process	GO:0030335	positive regulation of cell migration	0.0107624	0.164951	0	0	34	350
GO:0015031 protein transport	70	0.0107769	7.439	0.085	Biological Process	GO:0015031	protein transport	0.0107769	0.164951	0	0	70	827
GO:0051250 negative regulation of lymphocyte activation	13	0.01078	1.382	0.131	Biological Process	GO:0051250	negative regulation of lymphocyte activation	0.01078	0.164951	0	0	13	99
GO:0007611 learning or memory	18	0.0108144	1.913	0.116	Biological Process	GO:0007611	learning or memory	0.0108144	0.164951	0	0	18	155
GO:0030162 regulation of proteolysis	40	0.0108225	4.251	0.094	Biological Process	GO:0030162	regulation of proteolysis	0.0108225	0.164951	0	0	40	427
GO:0002695 negative regulation of leukocyte activation	15	0.0108309	1.594	0.124	Biological Process	GO:0002695	negative regulation of leukocyte activation	0.0108309	0.164951	0	0	15	121
GO:0022408 negative regulation of cell-cell adhesion	15	0.0108309	1.594	0.124	Biological Process	GO:0022408	negative regulation of cell-cell adhesion	0.0108309	0.164951	0	0	15	121
GO:0045921 positive regulation of exocytosis	8	0.0108321	0.85	0.167	Biological Process	GO:0045921	positive regulation of exocytosis	0.0108321	0.164951	0	0	8	48
GO:0051962 positive regulation of nervous system development	30	0.0109209	3.188	0.1	Biological Process	GO:0051962	positive regulation of nervous system development	0.0109209	0.165277	0	0	30	300
GO:0034142 toll-like receptor 4 signaling pathway	6	0.0109566	0.638	0.2	Biological Process	GO:0034142	toll-like receptor 4 signaling pathway	0.0109566	0.165277	0	0	6	30
GO:1902229 regulation of intrinsic apoptotic signaling pathway in response to DNA damage	6	0.0109566	0.638	0.2	Biological Process	GO:1902229	regulation of intrinsic apoptotic signaling pathway in response to DNA damage	0.0109566	0.165277	0	0	6	30
GO:1901698 response to nitrogen compound	47	0.0110674	4.995	0.091	Biological Process	GO:1901698	response to nitrogen compound	0.0110674	0.165277	0	0	47	519
GO:0035295 tube development	63	0.0111239	6.695	0.086	Biological Process	GO:0035295	tube development	0.0111239	0.165277	0	0	63	733
GO:0034654 nucleobase-containing compound biosynthetic process	211	0.0111718	22.423	0.074	Biological Process	GO:0034654	nucleobase-containing compound biosynthetic process	0.0111718	0.165277	0	0	211	2848
GO:0042116 macrophage activation	9	0.0112591	0.956	0.155	Biological Process	GO:0042116	macrophage activation	0.0112591	0.165277	0	0	9	58
GO:0051091 positive regulation of DNA-binding transcription factor activity	20	0.0112767	2.125	0.112	Biological Process	GO:0051091	positive regulation of DNA-binding transcription factor activity	0.0112767	0.165277	0	0	20	179
GO:0050808 synapse organization	25	0.0112979	2.657	0.105	Biological Process	GO:0050808	synapse organization	0.0112979	0.165277	0	0	25	239
GO:0022008 neurogenesis	82	0.011317	8.714	0.082	Biological Process	GO:0022008	neurogenesis	0.011317	0.165277	0	0	82	994
GO:0045066 regulatory T cell differentiation	5	0.0114771	0.531	0.227	Biological Process	GO:0045066	regulatory T cell differentiation	0.0114771	0.165277	0	0	5	22
GO:0070076 histone lysine demethylation	5	0.0114771	0.531	0.227	Biological Process	GO:0070076	histone lysine demethylation	0.0114771	0.165277	0	0	5	22
GO:1902230 negative regulation of intrinsic apoptotic signaling pathway in response to DNA damage	5	0.0114771	0.531	0.227	Biological Process	GO:1902230	negative regulation of intrinsic apoptotic signaling pathway in response to DNA damage	0.0114771	0.165277	0	0	5	22
GO:0033993 response to lipid	37	0.0115119	3.932	0.095	Biological Process	GO:0033993	response to lipid	0.0115119	0.165277	0	0	37	390
GO:0021537 telencephalon development	18	0.0115151	1.913	0.115	Biological Process	GO:0021537	telencephalon development	0.0115151	0.165277	0	0	18	156
GO:0002713 negative regulation of B cell mediated immunity	3	0.011651	0.319	0.375	Biological Process	GO:0002713	negative regulation of B cell mediated immunity	0.011651	0.165277	0	0	3	8
GO:0002890 negative regulation of immunoglobulin mediated immune response	3	0.011651	0.319	0.375	Biological Process	GO:0002890	negative regulation of immunoglobulin mediated immune response	0.011651	0.165277	0	0	3	8
GO:0002921 negative regulation of humoral immune response	3	0.011651	0.319	0.375	Biological Process	GO:0002921	negative regulation of humoral immune response	0.011651	0.165277	0	0	3	8
GO:0031630 regulation of synaptic vesicle fusion to presynaptic active zone membrane	3	0.011651	0.319	0.375	Biological Process	GO:0031630	regulation of synaptic vesicle fusion to presynaptic active zone membrane	0.011651	0.165277	0	0	3	8
GO:0033079 immature T cell proliferation	3	0.011651	0.319	0.375	Biological Process	GO:0033079	immature T cell proliferation	0.011651	0.165277	0	0	3	8
GO:0033083 regulation of immature T cell proliferation	3	0.011651	0.319	0.375	Biological Process	GO:0033083	regulation of immature T cell proliferation	0.011651	0.165277	0	0	3	8
GO:0048251 elastic fiber assembly	3	0.011651	0.319	0.375	Biological Process	GO:0048251	elastic fiber assembly	0.011651	0.165277	0	0	3	8
GO:0051602 response to electrical stimulus	3	0.011651	0.319	0.375	Biological Process	GO:0051602	response to electrical stimulus	0.011651	0.165277	0	0	3	8
GO:0070933 histone H4 deacetylation	3	0.011651	0.319	0.375	Biological Process	GO:0070933	histone H4 deacetylation	0.011651	0.165277	0	0	3	8
GO:0110096 cellular response to aldehyde	3	0.011651	0.319	0.375	Biological Process	GO:0110096	cellular response to aldehyde	0.011651	0.165277	0	0	3	8
GO:1902166 negative regulation of intrinsic apoptotic signaling pathway in response to DNA damage by p53 class mediator	3	0.011651	0.319	0.375	Biological Process	GO:1902166	negative regulation of intrinsic apoptotic signaling pathway in response to DNA damage by p53 class mediator	0.011651	0.165277	0	0	3	8
GO:0048167 regulation of synaptic plasticity	13	0.0116847	1.382	0.13	Biological Process	GO:0048167	regulation of synaptic plasticity	0.0116847	0.165277	0	0	13	100
GO:2000113 negative regulation of cellular macromolecule biosynthetic process	79	0.0117261	8.395	0.083	Biological Process	GO:2000113	negative regulation of cellular macromolecule biosynthetic process	0.0117261	0.165277	0	0	79	954
GO:0051403 stress-activated MAPK cascade	19	0.0117744	2.019	0.113	Biological Process	GO:0051403	stress-activated MAPK cascade	0.0117744	0.165277	0	0	19	168
GO:0002924 negative regulation of humoral immune response mediated by circulating immunoglobulin	2	0.0118825	0.213	0.667	Biological Process	GO:0002924	negative regulation of humoral immune response mediated by circulating immunoglobulin	0.0118825	0.165277	0	0	2	3
GO:0006659 phosphatidylserine biosynthetic process	2	0.0118825	0.213	0.667	Biological Process	GO:0006659	phosphatidylserine biosynthetic process	0.0118825	0.165277	0	0	2	3
GO:0032218 riboflavin transport	2	0.0118825	0.213	0.667	Biological Process	GO:0032218	riboflavin transport	0.0118825	0.165277	0	0	2	3
GO:0051385 response to mineralocorticoid	2	0.0118825	0.213	0.667	Biological Process	GO:0051385	response to mineralocorticoid	0.0118825	0.165277	0	0	2	3
GO:0051593 response to folic acid	2	0.0118825	0.213	0.667	Biological Process	GO:0051593	response to folic acid	0.0118825	0.165277	0	0	2	3
GO:0060545 positive regulation of necroptotic process	2	0.0118825	0.213	0.667	Biological Process	GO:0060545	positive regulation of necroptotic process	0.0118825	0.165277	0	0	2	3
GO:0071226 cellular response to molecule of fungal origin	2	0.0118825	0.213	0.667	Biological Process	GO:0071226	cellular response to molecule of fungal origin	0.0118825	0.165277	0	0	2	3
GO:0071389 cellular response to mineralocorticoid stimulus	2	0.0118825	0.213	0.667	Biological Process	GO:0071389	cellular response to mineralocorticoid stimulus	0.0118825	0.165277	0	0	2	3
GO:1901873 regulation of post-translational protein modification	2	0.0118825	0.213	0.667	Biological Process	GO:1901873	regulation of post-translational protein modification	0.0118825	0.165277	0	0	2	3
GO:1901874 negative regulation of post-translational protein modification	2	0.0118825	0.213	0.667	Biological Process	GO:1901874	negative regulation of post-translational protein modification	0.0118825	0.165277	0	0	2	3
GO:2000297 negative regulation of synapse maturation	2	0.0118825	0.213	0.667	Biological Process	GO:2000297	negative regulation of synapse maturation	0.0118825	0.165277	0	0	2	3
GO:2000574 regulation of microtubule motor activity	2	0.0118825	0.213	0.667	Biological Process	GO:2000574	regulation of microtubule motor activity	0.0118825	0.165277	0	0	2	3
GO:2001286 regulation of caveolin-mediated endocytosis	2	0.0118825	0.213	0.667	Biological Process	GO:2001286	regulation of caveolin-mediated endocytosis	0.0118825	0.165277	0	0	2	3
GO:0005654 nucleoplasm	187	0.017992	21.871	0.067	Cellular Component	GO:0005654	nucleoplasm	0.017992	0.165402	0	0	187	2771
GO:1902494 catalytic complex	74	0.0187959	8.655	0.075	Cellular Component	GO:1902494	catalytic complex	0.0187959	0.165402	0	0	74	991
GO:0031312 extrinsic component of organelle membrane	5	0.018994	0.585	0.185	Cellular Component	GO:0031312	extrinsic component of organelle membrane	0.018994	0.165402	0	0	5	27
GO:0031225 anchored component of membrane	7	0.019016	0.819	0.149	Cellular Component	GO:0031225	anchored component of membrane	0.019016	0.165402	0	0	7	47
GO:0005911 cell-cell junction	24	0.0190609	2.807	0.092	Cellular Component	GO:0005911	cell-cell junction	0.0190609	0.165402	0	0	24	260
GO:0005638 lamin filament	2	0.0191158	0.234	0.5	Cellular Component	GO:0005638	lamin filament	0.0191158	0.165402	0	0	2	4
GO:0030285 integral component of synaptic vesicle membrane	2	0.0191158	0.234	0.5	Cellular Component	GO:0030285	integral component of synaptic vesicle membrane	0.0191158	0.165402	0	0	2	4
GO:0071953 elastic fiber	2	0.0191158	0.234	0.5	Cellular Component	GO:0071953	elastic fiber	0.0191158	0.165402	0	0	2	4
GO:1901987 regulation of cell cycle phase transition	22	0.0120733	2.338	0.108	Biological Process	GO:1901987	regulation of cell cycle phase transition	0.0120733	0.167585	0	0	22	204
GO:0050866 negative regulation of cell activation	16	0.0122381	1.7	0.119	Biological Process	GO:0050866	negative regulation of cell activation	0.0122381	0.169524	0	0	16	134
GO:0009179 purine ribonucleoside diphosphate metabolic process	10	0.0124231	1.063	0.145	Biological Process	GO:0009179	purine ribonucleoside diphosphate metabolic process	0.0124231	0.171383	0	0	10	69
GO:0016202 regulation of striated muscle tissue development	10	0.0124231	1.063	0.145	Biological Process	GO:0016202	regulation of striated muscle tissue development	0.0124231	0.171383	0	0	10	69
GO:0031644 regulation of neurological system process	9	0.0125498	0.956	0.153	Biological Process	GO:0031644	regulation of neurological system process	0.0125498	0.172778	0	0	9	59
GO:0002822 regulation of adaptive immune response based on somatic recombination of immune receptors built from immunoglobulin superfamily domains	14	0.0126428	1.488	0.125	Biological Process	GO:0002822	regulation of adaptive immune response based on somatic recombination of immune receptors built from immunoglobulin superfamily domains	0.0126428	0.173703	0	0	14	112
GO:0019438 aromatic compound biosynthetic process	214	0.0126826	22.742	0.074	Biological Process	GO:0019438	aromatic compound biosynthetic process	0.0126826	0.173896	0	0	214	2901
GO:0098794 postsynapse	23	0.0203787	2.69	0.093	Cellular Component	GO:0098794	postsynapse	0.0203787	0.174067	0	0	23	248
GO:0005773 vacuole	28	0.0205408	3.275	0.088	Cellular Component	GO:0005773	vacuole	0.0205408	0.174067	0	0	28	317
GO:0009416 response to light stimulus	21	0.0127223	2.232	0.109	Biological Process	GO:0009416	response to light stimulus	0.0127223	0.174087	0	0	21	193
GO:0006911 phagocytosis, engulfment	6	0.0128647	0.638	0.194	Biological Process	GO:0006911	phagocytosis, engulfment	0.0128647	0.174981	0	0	6	31
GO:0007632 visual behavior	6	0.0128647	0.638	0.194	Biological Process	GO:0007632	visual behavior	0.0128647	0.174981	0	0	6	31
GO:0018130 heterocycle biosynthetic process	214	0.0128655	22.742	0.074	Biological Process	GO:0018130	heterocycle biosynthetic process	0.0128655	0.174981	0	0	214	2902
GO:0050435 amyloid-beta metabolic process	7	0.0128945	0.744	0.175	Biological Process	GO:0050435	amyloid-beta metabolic process	0.0128945	0.175023	0	0	7	40
GO:0099516 ion antiporter activity	7	0.00721321	0.74	0.194	Molecular Function	GO:0099516	ion antiporter activity	0.00721321	0.175045	0	0	7	36
GO:0004857 enzyme inhibitor activity	26	0.00748384	2.748	0.107	Molecular Function	GO:0004857	enzyme inhibitor activity	0.00748384	0.175045	0	0	26	243
GO:0004407 histone deacetylase activity	5	0.00751773	0.529	0.25	Molecular Function	GO:0004407	histone deacetylase activity	0.00751773	0.175045	0	0	5	20
GO:0016405 CoA-ligase activity	5	0.00751773	0.529	0.25	Molecular Function	GO:0016405	CoA-ligase activity	0.00751773	0.175045	0	0	5	20
GO:0070064 proline-rich region binding	4	0.00762566	0.423	0.308	Molecular Function	GO:0070064	proline-rich region binding	0.00762566	0.175045	0	0	4	13
GO:0004708 MAP kinase kinase activity	3	0.00764447	0.317	0.429	Molecular Function	GO:0004708	MAP kinase kinase activity	0.00764447	0.175045	0	0	3	7
GO:0019211 phosphatase activator activity	3	0.00764447	0.317	0.429	Molecular Function	GO:0019211	phosphatase activator activity	0.00764447	0.175045	0	0	3	7
GO:0023023 MHC protein complex binding	3	0.00764447	0.317	0.429	Molecular Function	GO:0023023	MHC protein complex binding	0.00764447	0.175045	0	0	3	7
GO:0000323 lytic vacuole	23	0.0212548	2.69	0.092	Cellular Component	GO:0000323	lytic vacuole	0.0212548	0.176479	0	0	23	249
GO:0005764 lysosome	23	0.0212548	2.69	0.092	Cellular Component	GO:0005764	lysosome	0.0212548	0.176479	0	0	23	249
GO:0033365 protein localization to organelle	50	0.0130956	5.313	0.089	Biological Process	GO:0033365	protein localization to organelle	0.0130956	0.17672	0	0	50	564
GO:0003177 pulmonary valve development	4	0.013135	0.425	0.267	Biological Process	GO:0003177	pulmonary valve development	0.013135	0.17672	0	0	4	15
GO:1902992 negative regulation of amyloid precursor protein catabolic process	4	0.013135	0.425	0.267	Biological Process	GO:1902992	negative regulation of amyloid precursor protein catabolic process	0.013135	0.17672	0	0	4	15
GO:0048812 neuron projection morphogenesis	34	0.0131402	3.613	0.096	Biological Process	GO:0048812	neuron projection morphogenesis	0.0131402	0.17672	0	0	34	355
GO:0010951 negative regulation of endopeptidase activity	11	0.0131505	1.169	0.138	Biological Process	GO:0010951	negative regulation of endopeptidase activity	0.0131505	0.17672	0	0	11	80
GO:0009314 response to radiation	27	0.0132709	2.869	0.101	Biological Process	GO:0009314	response to radiation	0.0132709	0.177983	0	0	27	267
GO:0007162 negative regulation of cell adhesion	20	0.0133794	2.125	0.11	Biological Process	GO:0007162	negative regulation of cell adhesion	0.0133794	0.179082	0	0	20	182
GO:0010638 positive regulation of organelle organization	40	0.0134229	4.251	0.092	Biological Process	GO:0010638	positive regulation of organelle organization	0.0134229	0.179309	0	0	40	433
GO:0098796 membrane protein complex	61	0.0218706	7.135	0.076	Cellular Component	GO:0098796	membrane protein complex	0.0218706	0.179777	0	0	61	801
GO:0043547 positive regulation of GTPase activity	17	0.0135232	1.807	0.116	Biological Process	GO:0043547	positive regulation of GTPase activity	0.0135232	0.180291	0	0	17	147
GO:0071407 cellular response to organic cyclic compound	28	0.013602	2.976	0.1	Biological Process	GO:0071407	cellular response to organic cyclic compound	0.013602	0.180394	0	0	28	280
GO:0032874 positive regulation of stress-activated MAPK cascade	14	0.0136053	1.488	0.124	Biological Process	GO:0032874	positive regulation of stress-activated MAPK cascade	0.0136053	0.180394	0	0	14	113
GO:0009135 purine nucleoside diphosphate metabolic process	10	0.0136843	1.063	0.143	Biological Process	GO:0009135	purine nucleoside diphosphate metabolic process	0.0136843	0.180394	0	0	10	70
GO:0009185 ribonucleoside diphosphate metabolic process	10	0.0136843	1.063	0.143	Biological Process	GO:0009185	ribonucleoside diphosphate metabolic process	0.0136843	0.180394	0	0	10	70
GO:0006897 endocytosis	35	0.0137594	3.719	0.095	Biological Process	GO:0006897	endocytosis	0.0137594	0.180394	0	0	35	369
GO:0042110 T cell activation	31	0.0137639	3.294	0.097	Biological Process	GO:0042110	T cell activation	0.0137639	0.180394	0	0	31	318
GO:0005975 carbohydrate metabolic process	38	0.0139052	4.038	0.093	Biological Process	GO:0005975	carbohydrate metabolic process	0.0139052	0.180394	0	0	38	408
GO:0016577 histone demethylation	5	0.0139052	0.531	0.217	Biological Process	GO:0016577	histone demethylation	0.0139052	0.180394	0	0	5	23
GO:0033866 nucleoside bisphosphate biosynthetic process	5	0.0139052	0.531	0.217	Biological Process	GO:0033866	nucleoside bisphosphate biosynthetic process	0.0139052	0.180394	0	0	5	23
GO:0034030 ribonucleoside bisphosphate biosynthetic process	5	0.0139052	0.531	0.217	Biological Process	GO:0034030	ribonucleoside bisphosphate biosynthetic process	0.0139052	0.180394	0	0	5	23
GO:0034033 purine nucleoside bisphosphate biosynthetic process	5	0.0139052	0.531	0.217	Biological Process	GO:0034033	purine nucleoside bisphosphate biosynthetic process	0.0139052	0.180394	0	0	5	23
GO:0043303 mast cell degranulation	5	0.0139052	0.531	0.217	Biological Process	GO:0043303	mast cell degranulation	0.0139052	0.180394	0	0	5	23
GO:0072350 tricarboxylic acid metabolic process	5	0.0139052	0.531	0.217	Biological Process	GO:0072350	tricarboxylic acid metabolic process	0.0139052	0.180394	0	0	5	23
GO:1902692 regulation of neuroblast proliferation	5	0.0139052	0.531	0.217	Biological Process	GO:1902692	regulation of neuroblast proliferation	0.0139052	0.180394	0	0	5	23
GO:0015850 organic hydroxy compound transport	16	0.0139729	1.7	0.118	Biological Process	GO:0015850	organic hydroxy compound transport	0.0139729	0.180923	0	0	16	136
GO:0051050 positive regulation of transport	45	0.0140816	4.782	0.09	Biological Process	GO:0051050	positive regulation of transport	0.0140816	0.181982	0	0	45	500
GO:0050890 cognition	20	0.0141455	2.125	0.109	Biological Process	GO:0050890	cognition	0.0141455	0.182458	0	0	20	183
GO:0097346 INO80-type complex	4	0.0226165	0.468	0.211	Cellular Component	GO:0097346	INO80-type complex	0.0226165	0.18375	0	0	4	19
GO:0031967 organelle envelope	48	0.0230246	5.614	0.079	Cellular Component	GO:0031967	organelle envelope	0.0230246	0.18375	0	0	48	609
GO:0031975 envelope	48	0.0230246	5.614	0.079	Cellular Component	GO:0031975	envelope	0.0230246	0.18375	0	0	48	609
GO:0043065 positive regulation of apoptotic process	35	0.0142924	3.719	0.095	Biological Process	GO:0043065	positive regulation of apoptotic process	0.0142924	0.184001	0	0	35	370
GO:0009132 nucleoside diphosphate metabolic process	12	0.0146889	1.275	0.13	Biological Process	GO:0009132	nucleoside diphosphate metabolic process	0.0146889	0.188746	0	0	12	92
GO:0072175 epithelial tube formation	13	0.0147538	1.382	0.126	Biological Process	GO:0072175	epithelial tube formation	0.0147538	0.189219	0	0	13	103
GO:0031098 stress-activated protein kinase signaling cascade	19	0.0148629	2.019	0.11	Biological Process	GO:0031098	stress-activated protein kinase signaling cascade	0.0148629	0.190129	0	0	19	172
GO:0000226 microtubule cytoskeleton organization	39	0.0149305	4.145	0.092	Biological Process	GO:0000226	microtubule cytoskeleton organization	0.0149305	0.190129	0	0	39	423
GO:0070371 ERK1 and ERK2 cascade	21	0.0149485	2.232	0.107	Biological Process	GO:0070371	ERK1 and ERK2 cascade	0.0149485	0.190129	0	0	21	196
GO:0001934 positive regulation of protein phosphorylation	54	0.0149496	5.739	0.087	Biological Process	GO:0001934	positive regulation of protein phosphorylation	0.0149496	0.190129	0	0	54	622
GO:0048661 positive regulation of smooth muscle cell proliferation	6	0.0149939	0.638	0.188	Biological Process	GO:0048661	positive regulation of smooth muscle cell proliferation	0.0149939	0.190129	0	0	6	32
GO:2000648 positive regulation of stem cell proliferation	6	0.0149939	0.638	0.188	Biological Process	GO:2000648	positive regulation of stem cell proliferation	0.0149939	0.190129	0	0	6	32
GO:0014020 primary neural tube formation	10	0.0150389	1.063	0.141	Biological Process	GO:0014020	primary neural tube formation	0.0150389	0.190343	0	0	10	71
GO:0002764 immune response-regulating signaling pathway	25	0.0150811	2.657	0.102	Biological Process	GO:0002764	immune response-regulating signaling pathway	0.0150811	0.190519	0	0	25	245
GO:0005887 integral component of plasma membrane	49	0.0243491	5.731	0.078	Cellular Component	GO:0005887	integral component of plasma membrane	0.0243491	0.191657	0	0	49	626
GO:0045121 membrane raft	17	0.0247274	1.988	0.099	Cellular Component	GO:0045121	membrane raft	0.0247274	0.191657	0	0	17	172
GO:0098857 membrane microdomain	17	0.0247274	1.988	0.099	Cellular Component	GO:0098857	membrane microdomain	0.0247274	0.191657	0	0	17	172
GO:0046658 anchored component of plasma membrane	6	0.0250875	0.702	0.154	Cellular Component	GO:0046658	anchored component of plasma membrane	0.0250875	0.191657	0	0	6	39
GO:0014069 postsynaptic density	13	0.0254144	1.52	0.107	Cellular Component	GO:0014069	postsynaptic density	0.0254144	0.191657	0	0	13	121
GO:0032279 asymmetric synapse	13	0.0254144	1.52	0.107	Cellular Component	GO:0032279	asymmetric synapse	0.0254144	0.191657	0	0	13	121
GO:0000904 cell morphogenesis involved in differentiation	40	0.0154249	4.251	0.092	Biological Process	GO:0000904	cell morphogenesis involved in differentiation	0.0154249	0.193454	0	0	40	437
GO:0009247 glycolipid biosynthetic process	8	0.0154378	0.85	0.157	Biological Process	GO:0009247	glycolipid biosynthetic process	0.0154378	0.193454	0	0	8	51
GO:0009063 cellular amino acid catabolic process	9	0.0154568	0.956	0.148	Biological Process	GO:0009063	cellular amino acid catabolic process	0.0154568	0.193454	0	0	9	61
GO:0048660 regulation of smooth muscle cell proliferation	9	0.0154568	0.956	0.148	Biological Process	GO:0048660	regulation of smooth muscle cell proliferation	0.0154568	0.193454	0	0	9	61
GO:1901264 carbohydrate derivative transport	9	0.0154568	0.956	0.148	Biological Process	GO:1901264	carbohydrate derivative transport	0.0154568	0.193454	0	0	9	61
GO:0031349 positive regulation of defense response	26	0.0155054	2.763	0.101	Biological Process	GO:0031349	positive regulation of defense response	0.0155054	0.193703	0	0	26	258
GO:0007249 I-kappaB kinase/NF-kappaB signaling	18	0.0155752	1.913	0.112	Biological Process	GO:0007249	I-kappaB kinase/NF-kappaB signaling	0.0155752	0.194216	0	0	18	161
GO:0035264 multicellular organism growth	14	0.0156993	1.488	0.122	Biological Process	GO:0035264	multicellular organism growth	0.0156993	0.195041	0	0	14	115
GO:0070304 positive regulation of stress-activated protein kinase signaling cascade	14	0.0156993	1.488	0.122	Biological Process	GO:0070304	positive regulation of stress-activated protein kinase signaling cascade	0.0156993	0.195041	0	0	14	115
GO:0097223 sperm part	15	0.0261279	1.754	0.102	Cellular Component	GO:0097223	sperm part	0.0261279	0.195209	0	0	15	147
GO:0098791 Golgi subcompartment	25	0.0264318	2.924	0.089	Cellular Component	GO:0098791	Golgi subcompartment	0.0264318	0.195209	0	0	25	282
GO:0043228 non-membrane-bounded organelle	200	0.0266803	23.392	0.066	Cellular Component	GO:0043228	non-membrane-bounded organelle	0.0266803	0.195209	0	0	200	3013
GO:0005741 mitochondrial outer membrane	10	0.0269972	1.17	0.118	Cellular Component	GO:0005741	mitochondrial outer membrane	0.0269972	0.195209	0	0	10	85
GO:0005740 mitochondrial envelope	30	0.0270728	3.509	0.085	Cellular Component	GO:0005740	mitochondrial envelope	0.0270728	0.195209	0	0	30	353
GO:0061564 axon development	27	0.0158723	2.869	0.1	Biological Process	GO:0061564	axon development	0.0158723	0.195932	0	0	27	271
GO:1903532 positive regulation of secretion by cell	16	0.0158934	1.7	0.116	Biological Process	GO:1903532	positive regulation of secretion by cell	0.0158934	0.195932	0	0	16	138
GO:0051668 localization within membrane	12	0.0159115	1.275	0.129	Biological Process	GO:0051668	localization within membrane	0.0159115	0.195932	0	0	12	93
GO:0071310 cellular response to organic substance	111	0.0162835	11.796	0.078	Biological Process	GO:0071310	cellular response to organic substance	0.0162835	0.195932	0	0	111	1419
GO:0045619 regulation of lymphocyte differentiation	15	0.0164122	1.594	0.118	Biological Process	GO:0045619	regulation of lymphocyte differentiation	0.0164122	0.195932	0	0	15	127
GO:0050821 protein stabilization	15	0.0164122	1.594	0.118	Biological Process	GO:0050821	protein stabilization	0.0164122	0.195932	0	0	15	127
GO:0045860 positive regulation of protein kinase activity	29	0.0164513	3.082	0.098	Biological Process	GO:0045860	positive regulation of protein kinase activity	0.0164513	0.195932	0	0	29	297
GO:0043087 regulation of GTPase activity	22	0.0164712	2.338	0.105	Biological Process	GO:0043087	regulation of GTPase activity	0.0164712	0.195932	0	0	22	210
GO:0052547 regulation of peptidase activity	22	0.0164712	2.338	0.105	Biological Process	GO:0052547	regulation of peptidase activity	0.0164712	0.195932	0	0	22	210
GO:0048634 regulation of muscle organ development	10	0.016491	1.063	0.139	Biological Process	GO:0048634	regulation of muscle organ development	0.016491	0.195932	0	0	10	72
GO:1901861 regulation of muscle tissue development	10	0.016491	1.063	0.139	Biological Process	GO:1901861	regulation of muscle tissue development	0.016491	0.195932	0	0	10	72
GO:0003180 aortic valve morphogenesis	4	0.0166382	0.425	0.25	Biological Process	GO:0003180	aortic valve morphogenesis	0.0166382	0.195932	0	0	4	16
GO:0030903 notochord development	4	0.0166382	0.425	0.25	Biological Process	GO:0030903	notochord development	0.0166382	0.195932	0	0	4	16
GO:0043304 regulation of mast cell degranulation	4	0.0166382	0.425	0.25	Biological Process	GO:0043304	regulation of mast cell degranulation	0.0166382	0.195932	0	0	4	16
GO:0045649 regulation of macrophage differentiation	4	0.0166382	0.425	0.25	Biological Process	GO:0045649	regulation of macrophage differentiation	0.0166382	0.195932	0	0	4	16
GO:0072311 glomerular epithelial cell differentiation	4	0.0166382	0.425	0.25	Biological Process	GO:0072311	glomerular epithelial cell differentiation	0.0166382	0.195932	0	0	4	16
GO:0002544 chronic inflammatory response	3	0.0166497	0.319	0.333	Biological Process	GO:0002544	chronic inflammatory response	0.0166497	0.195932	0	0	3	9
GO:0010763 positive regulation of fibroblast migration	3	0.0166497	0.319	0.333	Biological Process	GO:0010763	positive regulation of fibroblast migration	0.0166497	0.195932	0	0	3	9
GO:0017062 respiratory chain complex III assembly	3	0.0166497	0.319	0.333	Biological Process	GO:0017062	respiratory chain complex III assembly	0.0166497	0.195932	0	0	3	9
GO:0030432 peristalsis	3	0.0166497	0.319	0.333	Biological Process	GO:0030432	peristalsis	0.0166497	0.195932	0	0	3	9
GO:0034551 mitochondrial respiratory chain complex III assembly	3	0.0166497	0.319	0.333	Biological Process	GO:0034551	mitochondrial respiratory chain complex III assembly	0.0166497	0.195932	0	0	3	9
GO:0051798 positive regulation of hair follicle development	3	0.0166497	0.319	0.333	Biological Process	GO:0051798	positive regulation of hair follicle development	0.0166497	0.195932	0	0	3	9
GO:0072015 glomerular visceral epithelial cell development	3	0.0166497	0.319	0.333	Biological Process	GO:0072015	glomerular visceral epithelial cell development	0.0166497	0.195932	0	0	3	9
GO:0098969 neurotransmitter receptor transport to postsynaptic membrane	3	0.0166497	0.319	0.333	Biological Process	GO:0098969	neurotransmitter receptor transport to postsynaptic membrane	0.0166497	0.195932	0	0	3	9
GO:0140042 lipid droplet formation	3	0.0166497	0.319	0.333	Biological Process	GO:0140042	lipid droplet formation	0.0166497	0.195932	0	0	3	9
GO:1903540 establishment of protein localization to postsynaptic membrane	3	0.0166497	0.319	0.333	Biological Process	GO:1903540	establishment of protein localization to postsynaptic membrane	0.0166497	0.195932	0	0	3	9
GO:0002448 mast cell mediated immunity	5	0.0166561	0.531	0.208	Biological Process	GO:0002448	mast cell mediated immunity	0.0166561	0.195932	0	0	5	24
GO:0002691 regulation of cellular extravasation	5	0.0166561	0.531	0.208	Biological Process	GO:0002691	regulation of cellular extravasation	0.0166561	0.195932	0	0	5	24
GO:0009072 aromatic amino acid family metabolic process	5	0.0166561	0.531	0.208	Biological Process	GO:0009072	aromatic amino acid family metabolic process	0.0166561	0.195932	0	0	5	24
GO:0085029 extracellular matrix assembly	5	0.0166561	0.531	0.208	Biological Process	GO:0085029	extracellular matrix assembly	0.0166561	0.195932	0	0	5	24
GO:0045944 positive regulation of transcription by RNA polymerase II	72	0.0166855	7.651	0.083	Biological Process	GO:0045944	positive regulation of transcription by RNA polymerase II	0.0166855	0.195932	0	0	72	872
GO:0042987 amyloid precursor protein catabolic process	7	0.0167004	0.744	0.167	Biological Process	GO:0042987	amyloid precursor protein catabolic process	0.0167004	0.195932	0	0	7	42
GO:0043122 regulation of I-kappaB kinase/NF-kappaB signaling	16	0.0169272	1.7	0.115	Biological Process	GO:0043122	regulation of I-kappaB kinase/NF-kappaB signaling	0.0169272	0.198248	0	0	16	139
GO:2000177 regulation of neural precursor cell proliferation	9	0.0170829	0.956	0.145	Biological Process	GO:2000177	regulation of neural precursor cell proliferation	0.0170829	0.199454	0	0	9	62
GO:0009166 nucleotide catabolic process	13	0.0171189	1.382	0.124	Biological Process	GO:0009166	nucleotide catabolic process	0.0171189	0.199454	0	0	13	105
GO:0010634 positive regulation of epithelial cell migration	13	0.0171189	1.382	0.124	Biological Process	GO:0010634	positive regulation of epithelial cell migration	0.0171189	0.199454	0	0	13	105
GO:0030155 regulation of cell adhesion	44	0.0171964	4.676	0.089	Biological Process	GO:0030155	regulation of cell adhesion	0.0171964	0.19989	0	0	44	493
GO:0010942 positive regulation of cell death	37	0.0172253	3.932	0.092	Biological Process	GO:0010942	positive regulation of cell death	0.0172253	0.19989	0	0	37	401
GO:0006081 cellular aldehyde metabolic process	8	0.017248	0.85	0.154	Biological Process	GO:0006081	cellular aldehyde metabolic process	0.017248	0.19989	0	0	8	52
GO:0051047 positive regulation of secretion	17	0.0172748	1.807	0.113	Biological Process	GO:0051047	positive regulation of secretion	0.0172748	0.19989	0	0	17	151
GO:0015844 monoamine transport	6	0.0173556	0.638	0.182	Biological Process	GO:0015844	monoamine transport	0.0173556	0.200481	0	0	6	33
GO:0050870 positive regulation of T cell activation	15	0.0175252	1.594	0.117	Biological Process	GO:0050870	positive regulation of T cell activation	0.0175252	0.202094	0	0	15	128
GO:0048638 regulation of developmental growth	20	0.0175619	2.125	0.107	Biological Process	GO:0048638	regulation of developmental growth	0.0175619	0.202172	0	0	20	187
GO:0043005 neuron projection	38	0.0285388	4.444	0.081	Cellular Component	GO:0043005	neuron projection	0.0285388	0.202208	0	0	38	470
GO:0099023 tethering complex	7	0.0286385	0.819	0.137	Cellular Component	GO:0099023	tethering complex	0.0286385	0.202208	0	0	7	51
GO:0036477 somatodendritic compartment	24	0.0294978	2.807	0.089	Cellular Component	GO:0036477	somatodendritic compartment	0.0294978	0.202208	0	0	24	271
GO:0019814 immunoglobulin complex	3	0.0298544	0.351	0.25	Cellular Component	GO:0019814	immunoglobulin complex	0.0298544	0.202208	0	0	3	12
GO:0044430 cytoskeletal part	80	0.0300219	9.357	0.072	Cellular Component	GO:0044430	cytoskeletal part	0.0300219	0.202208	0	0	80	1107
GO:0098793 presynapse	16	0.0303992	1.871	0.098	Cellular Component	GO:0098793	presynapse	0.0303992	0.202208	0	0	16	163
GO:0031313 extrinsic component of endosome membrane	2	0.0306268	0.234	0.4	Cellular Component	GO:0031313	extrinsic component of endosome membrane	0.0306268	0.202208	0	0	2	5
GO:0097165 nuclear stress granule	2	0.0306268	0.234	0.4	Cellular Component	GO:0097165	nuclear stress granule	0.0306268	0.202208	0	0	2	5
GO:0098845 postsynaptic endosome	2	0.0306268	0.234	0.4	Cellular Component	GO:0098845	postsynaptic endosome	0.0306268	0.202208	0	0	2	5
GO:0031981 nuclear lumen	203	0.0307935	23.743	0.066	Cellular Component	GO:0031981	nuclear lumen	0.0307935	0.202208	0	0	203	3074
GO:0030176 integral component of endoplasmic reticulum membrane	10	0.0311167	1.17	0.115	Cellular Component	GO:0030176	integral component of endoplasmic reticulum membrane	0.0311167	0.202208	0	0	10	87
GO:0150034 distal axon	10	0.0311167	1.17	0.115	Cellular Component	GO:0150034	distal axon	0.0311167	0.202208	0	0	10	87
GO:0030658 transport vesicle membrane	6	0.0313367	0.702	0.146	Cellular Component	GO:0030658	transport vesicle membrane	0.0313367	0.202208	0	0	6	41
GO:0005769 early endosome	17	0.0314873	1.988	0.096	Cellular Component	GO:0005769	early endosome	0.0314873	0.202208	0	0	17	177
GO:0032386 regulation of intracellular transport	26	0.0177294	2.763	0.1	Biological Process	GO:0032386	regulation of intracellular transport	0.0177294	0.203702	0	0	26	261
GO:0040008 regulation of growth	33	0.0177552	3.507	0.094	Biological Process	GO:0040008	regulation of growth	0.0177552	0.203702	0	0	33	350
GO:0043232 intracellular non-membrane-bounded organelle	199	0.0319778	23.275	0.066	Cellular Component	GO:0043232	intracellular non-membrane-bounded organelle	0.0319778	0.203765	0	0	199	3012
GO:0043068 positive regulation of programmed cell death	35	0.0178523	3.719	0.093	Biological Process	GO:0043068	positive regulation of programmed cell death	0.0178523	0.20429	0	0	35	376
GO:0071396 cellular response to lipid	29	0.0178671	3.082	0.097	Biological Process	GO:0071396	cellular response to lipid	0.0178671	0.20429	0	0	29	299
GO:1902107 positive regulation of leukocyte differentiation	14	0.0180316	1.488	0.12	Biological Process	GO:1902107	positive regulation of leukocyte differentiation	0.0180316	0.205272	0	0	14	117
GO:2001235 positive regulation of apoptotic signaling pathway	14	0.0180316	1.488	0.12	Biological Process	GO:2001235	positive regulation of apoptotic signaling pathway	0.0180316	0.205272	0	0	14	117
GO:0010717 regulation of epithelial to mesenchymal transition	10	0.0180442	1.063	0.137	Biological Process	GO:0010717	regulation of epithelial to mesenchymal transition	0.0180442	0.205272	0	0	10	73
GO:0033674 positive regulation of kinase activity	31	0.0182293	3.294	0.095	Biological Process	GO:0033674	positive regulation of kinase activity	0.0182293	0.207029	0	0	31	325
GO:0016878 acid-thiol ligase activity	5	0.00935378	0.529	0.238	Molecular Function	GO:0016878	acid-thiol ligase activity	0.00935378	0.207163	0	0	5	21
GO:0033558 protein deacetylase activity	5	0.00935378	0.529	0.238	Molecular Function	GO:0033558	protein deacetylase activity	0.00935378	0.207163	0	0	5	21
GO:0098589 membrane region	17	0.032989	1.988	0.096	Cellular Component	GO:0098589	membrane region	0.032989	0.208592	0	0	17	178
GO:0046488 phosphatidylinositol metabolic process	13	0.0184039	1.382	0.123	Biological Process	GO:0046488	phosphatidylinositol metabolic process	0.0184039	0.20866	0	0	13	106
GO:0045787 positive regulation of cell cycle	24	0.0184841	2.55	0.101	Biological Process	GO:0045787	positive regulation of cell cycle	0.0184841	0.208801	0	0	24	237
GO:0002698 negative regulation of immune effector process	11	0.0184995	1.169	0.131	Biological Process	GO:0002698	negative regulation of immune effector process	0.0184995	0.208801	0	0	11	84
GO:0045089 positive regulation of innate immune response	20	0.0185092	2.125	0.106	Biological Process	GO:0045089	positive regulation of innate immune response	0.0185092	0.208801	0	0	20	188
GO:0005814 centriole	10	0.0333344	1.17	0.114	Cellular Component	GO:0005814	centriole	0.0333344	0.209167	0	0	10	88
GO:0031966 mitochondrial membrane	27	0.0338137	3.158	0.085	Cellular Component	GO:0031966	mitochondrial membrane	0.0338137	0.210567	0	0	27	317
GO:0045582 positive regulation of T cell differentiation	9	0.0188303	0.956	0.143	Biological Process	GO:0045582	positive regulation of T cell differentiation	0.0188303	0.211715	0	0	9	63
GO:0048659 smooth muscle cell proliferation	9	0.0188303	0.956	0.143	Biological Process	GO:0048659	smooth muscle cell proliferation	0.0188303	0.211715	0	0	9	63
GO:0042493 response to drug	40	0.0188759	4.251	0.09	Biological Process	GO:0042493	response to drug	0.0188759	0.211875	0	0	40	443
GO:0016740 transferase activity	140	0.00977964	14.799	0.078	Molecular Function	GO:0016740	transferase activity	0.00977964	0.213101	0	0	140	1806
GO:0042641 actomyosin	6	0.0348097	0.702	0.143	Cellular Component	GO:0042641	actomyosin	0.0348097	0.213534	0	0	6	42
GO:0043197 dendritic spine	6	0.0348097	0.702	0.143	Cellular Component	GO:0043197	dendritic spine	0.0348097	0.213534	0	0	6	42
GO:0008047 enzyme activator activity	29	0.010658	3.066	0.101	Molecular Function	GO:0008047	enzyme activator activity	0.010658	0.214035	0	0	29	287
GO:0016830 carbon-carbon lyase activity	7	0.0112451	0.74	0.179	Molecular Function	GO:0016830	carbon-carbon lyase activity	0.0112451	0.214035	0	0	7	39
GO:0043621 protein self-association	7	0.0112451	0.74	0.179	Molecular Function	GO:0043621	protein self-association	0.0112451	0.214035	0	0	7	39
GO:0019208 phosphatase regulator activity	9	0.0112585	0.951	0.155	Molecular Function	GO:0019208	phosphatase regulator activity	0.0112585	0.214035	0	0	9	58
GO:0019207 kinase regulator activity	16	0.0114363	1.691	0.12	Molecular Function	GO:0019207	kinase regulator activity	0.0114363	0.214035	0	0	16	133
GO:0031369 translation initiation factor binding	5	0.0114764	0.529	0.227	Molecular Function	GO:0031369	translation initiation factor binding	0.0114764	0.214035	0	0	5	22
GO:0008970 phospholipase A1 activity	3	0.0116505	0.317	0.375	Molecular Function	GO:0008970	phospholipase A1 activity	0.0116505	0.214035	0	0	3	8
GO:0030955 potassium ion binding	3	0.0116505	0.317	0.375	Molecular Function	GO:0030955	potassium ion binding	0.0116505	0.214035	0	0	3	8
GO:0003958 NADPH-hemoprotein reductase activity	2	0.0118821	0.211	0.667	Molecular Function	GO:0003958	NADPH-hemoprotein reductase activity	0.0118821	0.214035	0	0	2	3
GO:0004591 oxoglutarate dehydrogenase (succinyl-transferring) activity	2	0.0118821	0.211	0.667	Molecular Function	GO:0004591	oxoglutarate dehydrogenase (succinyl-transferring) activity	0.0118821	0.214035	0	0	2	3
GO:0032217 riboflavin transmembrane transporter activity	2	0.0118821	0.211	0.667	Molecular Function	GO:0032217	riboflavin transmembrane transporter activity	0.0118821	0.214035	0	0	2	3
GO:0033229 cysteine transmembrane transporter activity	2	0.0118821	0.211	0.667	Molecular Function	GO:0033229	cysteine transmembrane transporter activity	0.0118821	0.214035	0	0	2	3
GO:0120160 intraciliary transport particle A binding	2	0.0118821	0.211	0.667	Molecular Function	GO:0120160	intraciliary transport particle A binding	0.0118821	0.214035	0	0	2	3
GO:0006892 post-Golgi vesicle-mediated transport	8	0.0192058	0.85	0.151	Biological Process	GO:0006892	post-Golgi vesicle-mediated transport	0.0192058	0.21522	0	0	8	53
GO:0016331 morphogenesis of embryonic epithelium	14	0.0192921	1.488	0.119	Biological Process	GO:0016331	morphogenesis of embryonic epithelium	0.0192921	0.215829	0	0	14	118
GO:1902105 regulation of leukocyte differentiation	21	0.0193305	2.232	0.104	Biological Process	GO:1902105	regulation of leukocyte differentiation	0.0193305	0.215899	0	0	21	201
GO:0070887 cellular response to chemical stimulus	136	0.0194273	14.453	0.076	Biological Process	GO:0070887	cellular response to chemical stimulus	0.0194273	0.216402	0	0	136	1788
GO:0032501 multicellular organismal process	332	0.0195641	35.282	0.071	Biological Process	GO:0032501	multicellular organismal process	0.0195641	0.216402	0	0	332	4704
GO:0002279 mast cell activation involved in immune response	5	0.0197455	0.531	0.2	Biological Process	GO:0002279	mast cell activation involved in immune response	0.0197455	0.216402	0	0	5	25
GO:0006482 protein demethylation	5	0.0197455	0.531	0.2	Biological Process	GO:0006482	protein demethylation	0.0197455	0.216402	0	0	5	25
GO:0008214 protein dealkylation	5	0.0197455	0.531	0.2	Biological Process	GO:0008214	protein dealkylation	0.0197455	0.216402	0	0	5	25
GO:0031640 killing of cells of other organism	5	0.0197455	0.531	0.2	Biological Process	GO:0031640	killing of cells of other organism	0.0197455	0.216402	0	0	5	25
GO:0043300 regulation of leukocyte degranulation	5	0.0197455	0.531	0.2	Biological Process	GO:0043300	regulation of leukocyte degranulation	0.0197455	0.216402	0	0	5	25
GO:0044364 disruption of cells of other organism	5	0.0197455	0.531	0.2	Biological Process	GO:0044364	disruption of cells of other organism	0.0197455	0.216402	0	0	5	25
GO:0046006 regulation of activated T cell proliferation	5	0.0197455	0.531	0.2	Biological Process	GO:0046006	regulation of activated T cell proliferation	0.0197455	0.216402	0	0	5	25
GO:0048168 regulation of neuronal synaptic plasticity	5	0.0197455	0.531	0.2	Biological Process	GO:0048168	regulation of neuronal synaptic plasticity	0.0197455	0.216402	0	0	5	25
GO:1904645 response to amyloid-beta	5	0.0197455	0.531	0.2	Biological Process	GO:1904645	response to amyloid-beta	0.0197455	0.216402	0	0	5	25
GO:0045580 regulation of T cell differentiation	13	0.0197604	1.382	0.121	Biological Process	GO:0045580	regulation of T cell differentiation	0.0197604	0.216402	0	0	13	107
GO:2000147 positive regulation of cell motility	34	0.0198837	3.613	0.093	Biological Process	GO:2000147	positive regulation of cell motility	0.0198837	0.217399	0	0	34	366
GO:0007051 spindle organization	15	0.0199234	1.594	0.115	Biological Process	GO:0007051	spindle organization	0.0199234	0.217481	0	0	15	130
GO:0001836 release of cytochrome c from mitochondria	6	0.0199607	0.638	0.176	Biological Process	GO:0001836	release of cytochrome c from mitochondria	0.0199607	0.217536	0	0	6	34
GO:0031514 motile cilium	13	0.0358641	1.52	0.102	Cellular Component	GO:0031514	motile cilium	0.0358641	0.218372	0	0	13	127
GO:0006469 negative regulation of protein kinase activity	16	0.0203409	1.7	0.113	Biological Process	GO:0006469	negative regulation of protein kinase activity	0.0203409	0.221322	0	0	16	142
GO:0019904 protein domain specific binding	39	0.0124948	4.123	0.093	Molecular Function	GO:0019904	protein domain specific binding	0.0124948	0.222111	0	0	39	418
GO:0048667 cell morphogenesis involved in neuron differentiation	31	0.0204657	3.294	0.095	Biological Process	GO:0048667	cell morphogenesis involved in neuron differentiation	0.0204657	0.222322	0	0	31	328
GO:0015833 peptide transport	71	0.020544	7.545	0.082	Biological Process	GO:0015833	peptide transport	0.020544	0.222677	0	0	71	867
GO:0006915 apoptotic process	89	0.0205644	9.458	0.08	Biological Process	GO:0006915	apoptotic process	0.0205644	0.222677	0	0	89	1119
GO:0048668 collateral sprouting	4	0.0206733	0.425	0.235	Biological Process	GO:0048668	collateral sprouting	0.0206733	0.222799	0	0	4	17
GO:0060074 synapse maturation	4	0.0206733	0.425	0.235	Biological Process	GO:0060074	synapse maturation	0.0206733	0.222799	0	0	4	17
GO:0022409 positive regulation of cell-cell adhesion	18	0.0206748	1.913	0.108	Biological Process	GO:0022409	positive regulation of cell-cell adhesion	0.0206748	0.222799	0	0	18	166
GO:0031091 platelet alpha granule	3	0.0371538	0.351	0.231	Cellular Component	GO:0031091	platelet alpha granule	0.0371538	0.222923	0	0	3	13
GO:0031672 A band	3	0.0371538	0.351	0.231	Cellular Component	GO:0031672	A band	0.0371538	0.222923	0	0	3	13
GO:0005743 mitochondrial inner membrane	19	0.0374715	2.222	0.091	Cellular Component	GO:0005743	mitochondrial inner membrane	0.0374715	0.2232	0	0	19	208
GO:0048666 neuron development	55	0.0211093	5.845	0.085	Biological Process	GO:0048666	neuron development	0.0211093	0.223747	0	0	55	648
GO:0050804 modulation of chemical synaptic transmission	24	0.0211819	2.55	0.1	Biological Process	GO:0050804	modulation of chemical synaptic transmission	0.0211819	0.223747	0	0	24	240
GO:0099177 regulation of trans-synaptic signaling	24	0.0211819	2.55	0.1	Biological Process	GO:0099177	regulation of trans-synaptic signaling	0.0211819	0.223747	0	0	24	240
GO:0032418 lysosome localization	7	0.0212378	0.744	0.159	Biological Process	GO:0032418	lysosome localization	0.0212378	0.223747	0	0	7	44
GO:0061005 cell differentiation involved in kidney development	7	0.0212378	0.744	0.159	Biological Process	GO:0061005	cell differentiation involved in kidney development	0.0212378	0.223747	0	0	7	44
GO:1901606 alpha-amino acid catabolic process	8	0.0213171	0.85	0.148	Biological Process	GO:1901606	alpha-amino acid catabolic process	0.0213171	0.223747	0	0	8	54
GO:0001933 negative regulation of protein phosphorylation	27	0.021389	2.869	0.097	Biological Process	GO:0001933	negative regulation of protein phosphorylation	0.021389	0.223747	0	0	27	278
GO:0006090 pyruvate metabolic process	10	0.0214696	1.063	0.133	Biological Process	GO:0006090	pyruvate metabolic process	0.0214696	0.223747	0	0	10	75
GO:0016054 organic acid catabolic process	16	0.0215879	1.7	0.112	Biological Process	GO:0016054	organic acid catabolic process	0.0215879	0.223747	0	0	16	143
GO:0046395 carboxylic acid catabolic process	16	0.0215879	1.7	0.112	Biological Process	GO:0046395	carboxylic acid catabolic process	0.0215879	0.223747	0	0	16	143
GO:0045893 positive regulation of transcription, DNA-templated	88	0.0223573	9.352	0.079	Biological Process	GO:0045893	positive regulation of transcription, DNA-templated	0.0223573	0.223747	0	0	88	1109
GO:1903508 positive regulation of nucleic acid-templated transcription	88	0.0223573	9.352	0.079	Biological Process	GO:1903508	positive regulation of nucleic acid-templated transcription	0.0223573	0.223747	0	0	88	1109
GO:0046394 carboxylic acid biosynthetic process	23	0.022641	2.444	0.1	Biological Process	GO:0046394	carboxylic acid biosynthetic process	0.022641	0.223747	0	0	23	229
GO:0006171 cAMP biosynthetic process	3	0.022664	0.319	0.3	Biological Process	GO:0006171	cAMP biosynthetic process	0.022664	0.223747	0	0	3	10
GO:0030150 protein import into mitochondrial matrix	3	0.022664	0.319	0.3	Biological Process	GO:0030150	protein import into mitochondrial matrix	0.022664	0.223747	0	0	3	10
GO:0031629 synaptic vesicle fusion to presynaptic active zone membrane	3	0.022664	0.319	0.3	Biological Process	GO:0031629	synaptic vesicle fusion to presynaptic active zone membrane	0.022664	0.223747	0	0	3	10
GO:0045591 positive regulation of regulatory T cell differentiation	3	0.022664	0.319	0.3	Biological Process	GO:0045591	positive regulation of regulatory T cell differentiation	0.022664	0.223747	0	0	3	10
GO:0048570 notochord morphogenesis	3	0.022664	0.319	0.3	Biological Process	GO:0048570	notochord morphogenesis	0.022664	0.223747	0	0	3	10
GO:0090030 regulation of steroid hormone biosynthetic process	3	0.022664	0.319	0.3	Biological Process	GO:0090030	regulation of steroid hormone biosynthetic process	0.022664	0.223747	0	0	3	10
GO:0090128 regulation of synapse maturation	3	0.022664	0.319	0.3	Biological Process	GO:0090128	regulation of synapse maturation	0.022664	0.223747	0	0	3	10
GO:1902165 regulation of intrinsic apoptotic signaling pathway in response to DNA damage by p53 class mediator	3	0.022664	0.319	0.3	Biological Process	GO:1902165	regulation of intrinsic apoptotic signaling pathway in response to DNA damage by p53 class mediator	0.022664	0.223747	0	0	3	10
GO:1905809 negative regulation of synapse organization	3	0.022664	0.319	0.3	Biological Process	GO:1905809	negative regulation of synapse organization	0.022664	0.223747	0	0	3	10
GO:2001044 regulation of integrin-mediated signaling pathway	3	0.022664	0.319	0.3	Biological Process	GO:2001044	regulation of integrin-mediated signaling pathway	0.022664	0.223747	0	0	3	10
GO:0045931 positive regulation of mitotic cell cycle	13	0.0226965	1.382	0.119	Biological Process	GO:0045931	positive regulation of mitotic cell cycle	0.0226965	0.223747	0	0	13	109
GO:0002367 cytokine production involved in immune response	9	0.0227077	0.956	0.138	Biological Process	GO:0002367	cytokine production involved in immune response	0.0227077	0.223747	0	0	9	65
GO:0002718 regulation of cytokine production involved in immune response	9	0.0227077	0.956	0.138	Biological Process	GO:0002718	regulation of cytokine production involved in immune response	0.0227077	0.223747	0	0	9	65
GO:0002118 aggressive behavior	2	0.022753	0.213	0.5	Biological Process	GO:0002118	aggressive behavior	0.022753	0.223747	0	0	2	4
GO:0002238 response to molecule of fungal origin	2	0.022753	0.213	0.5	Biological Process	GO:0002238	response to molecule of fungal origin	0.022753	0.223747	0	0	2	4
GO:0006547 histidine metabolic process	2	0.022753	0.213	0.5	Biological Process	GO:0006547	histidine metabolic process	0.022753	0.223747	0	0	2	4
GO:0006548 histidine catabolic process	2	0.022753	0.213	0.5	Biological Process	GO:0006548	histidine catabolic process	0.022753	0.223747	0	0	2	4
GO:0010571 positive regulation of nuclear cell cycle DNA replication	2	0.022753	0.213	0.5	Biological Process	GO:0010571	positive regulation of nuclear cell cycle DNA replication	0.022753	0.223747	0	0	2	4
GO:0014004 microglia differentiation	2	0.022753	0.213	0.5	Biological Process	GO:0014004	microglia differentiation	0.022753	0.223747	0	0	2	4
GO:0014028 notochord formation	2	0.022753	0.213	0.5	Biological Process	GO:0014028	notochord formation	0.022753	0.223747	0	0	2	4
GO:0019441 tryptophan catabolic process to kynurenine	2	0.022753	0.213	0.5	Biological Process	GO:0019441	tryptophan catabolic process to kynurenine	0.022753	0.223747	0	0	2	4
GO:0021678 third ventricle development	2	0.022753	0.213	0.5	Biological Process	GO:0021678	third ventricle development	0.022753	0.223747	0	0	2	4
GO:0030046 parallel actin filament bundle assembly	2	0.022753	0.213	0.5	Biological Process	GO:0030046	parallel actin filament bundle assembly	0.022753	0.223747	0	0	2	4
GO:0030422 production of siRNA involved in RNA interference	2	0.022753	0.213	0.5	Biological Process	GO:0030422	production of siRNA involved in RNA interference	0.022753	0.223747	0	0	2	4
GO:0030951 establishment or maintenance of microtubule cytoskeleton polarity	2	0.022753	0.213	0.5	Biological Process	GO:0030951	establishment or maintenance of microtubule cytoskeleton polarity	0.022753	0.223747	0	0	2	4
GO:0031536 positive regulation of exit from mitosis	2	0.022753	0.213	0.5	Biological Process	GO:0031536	positive regulation of exit from mitosis	0.022753	0.223747	0	0	2	4
GO:0031547 brain-derived neurotrophic factor receptor signaling pathway	2	0.022753	0.213	0.5	Biological Process	GO:0031547	brain-derived neurotrophic factor receptor signaling pathway	0.022753	0.223747	0	0	2	4
GO:0033087 negative regulation of immature T cell proliferation	2	0.022753	0.213	0.5	Biological Process	GO:0033087	negative regulation of immature T cell proliferation	0.022753	0.223747	0	0	2	4
GO:0033088 negative regulation of immature T cell proliferation in thymus	2	0.022753	0.213	0.5	Biological Process	GO:0033088	negative regulation of immature T cell proliferation in thymus	0.022753	0.223747	0	0	2	4
GO:0035521 monoubiquitinated histone deubiquitination	2	0.022753	0.213	0.5	Biological Process	GO:0035521	monoubiquitinated histone deubiquitination	0.022753	0.223747	0	0	2	4
GO:0035522 monoubiquitinated histone H2A deubiquitination	2	0.022753	0.213	0.5	Biological Process	GO:0035522	monoubiquitinated histone H2A deubiquitination	0.022753	0.223747	0	0	2	4
GO:0035723 interleukin-15-mediated signaling pathway	2	0.022753	0.213	0.5	Biological Process	GO:0035723	interleukin-15-mediated signaling pathway	0.022753	0.223747	0	0	2	4
GO:0035740 CD8-positive, alpha-beta T cell proliferation	2	0.022753	0.213	0.5	Biological Process	GO:0035740	CD8-positive, alpha-beta T cell proliferation	0.022753	0.223747	0	0	2	4
GO:0045590 negative regulation of regulatory T cell differentiation	2	0.022753	0.213	0.5	Biological Process	GO:0045590	negative regulation of regulatory T cell differentiation	0.022753	0.223747	0	0	2	4
GO:0048739 cardiac muscle fiber development	2	0.022753	0.213	0.5	Biological Process	GO:0048739	cardiac muscle fiber development	0.022753	0.223747	0	0	2	4
GO:0060762 regulation of branching involved in mammary gland duct morphogenesis	2	0.022753	0.213	0.5	Biological Process	GO:0060762	regulation of branching involved in mammary gland duct morphogenesis	0.022753	0.223747	0	0	2	4
GO:0070127 tRNA aminoacylation for mitochondrial protein translation	2	0.022753	0.213	0.5	Biological Process	GO:0070127	tRNA aminoacylation for mitochondrial protein translation	0.022753	0.223747	0	0	2	4
GO:0070777 D-aspartate transport	2	0.022753	0.213	0.5	Biological Process	GO:0070777	D-aspartate transport	0.022753	0.223747	0	0	2	4
GO:0070779 D-aspartate import across plasma membrane	2	0.022753	0.213	0.5	Biological Process	GO:0070779	D-aspartate import across plasma membrane	0.022753	0.223747	0	0	2	4
GO:0071350 cellular response to interleukin-15	2	0.022753	0.213	0.5	Biological Process	GO:0071350	cellular response to interleukin-15	0.022753	0.223747	0	0	2	4
GO:0089709 L-histidine transmembrane transport	2	0.022753	0.213	0.5	Biological Process	GO:0089709	L-histidine transmembrane transport	0.022753	0.223747	0	0	2	4
GO:1901098 positive regulation of autophagosome maturation	2	0.022753	0.213	0.5	Biological Process	GO:1901098	positive regulation of autophagosome maturation	0.022753	0.223747	0	0	2	4
GO:1990051 activation of protein kinase C activity	2	0.022753	0.213	0.5	Biological Process	GO:1990051	activation of protein kinase C activity	0.022753	0.223747	0	0	2	4
GO:2000407 regulation of T cell extravasation	2	0.022753	0.213	0.5	Biological Process	GO:2000407	regulation of T cell extravasation	0.022753	0.223747	0	0	2	4
GO:2000564 regulation of CD8-positive, alpha-beta T cell proliferation	2	0.022753	0.213	0.5	Biological Process	GO:2000564	regulation of CD8-positive, alpha-beta T cell proliferation	0.022753	0.223747	0	0	2	4
GO:1902680 positive regulation of RNA biosynthetic process	88	0.0228136	9.352	0.079	Biological Process	GO:1902680	positive regulation of RNA biosynthetic process	0.0228136	0.223747	0	0	88	1110
GO:0035850 epithelial cell differentiation involved in kidney development	6	0.0228192	0.638	0.171	Biological Process	GO:0035850	epithelial cell differentiation involved in kidney development	0.0228192	0.223747	0	0	6	35
GO:0043299 leukocyte degranulation	6	0.0228192	0.638	0.171	Biological Process	GO:0043299	leukocyte degranulation	0.0228192	0.223747	0	0	6	35
GO:0046847 filopodium assembly	6	0.0228192	0.638	0.171	Biological Process	GO:0046847	filopodium assembly	0.0228192	0.223747	0	0	6	35
GO:0010001 glial cell differentiation	16	0.0228922	1.7	0.111	Biological Process	GO:0010001	glial cell differentiation	0.0228922	0.224137	0	0	16	144
GO:0042886 amide transport	72	0.0230741	7.651	0.081	Biological Process	GO:0042886	amide transport	0.0230741	0.224939	0	0	72	886
GO:0036230 granulocyte activation	5	0.0231875	0.531	0.192	Biological Process	GO:0036230	granulocyte activation	0.0231875	0.224939	0	0	5	26
GO:0048048 embryonic eye morphogenesis	5	0.0231875	0.531	0.192	Biological Process	GO:0048048	embryonic eye morphogenesis	0.0231875	0.224939	0	0	5	26
GO:0051489 regulation of filopodium assembly	5	0.0231875	0.531	0.192	Biological Process	GO:0051489	regulation of filopodium assembly	0.0231875	0.224939	0	0	5	26
GO:0070232 regulation of T cell apoptotic process	5	0.0231875	0.531	0.192	Biological Process	GO:0070232	regulation of T cell apoptotic process	0.0231875	0.224939	0	0	5	26
GO:1902751 positive regulation of cell cycle G2/M phase transition	5	0.0231875	0.531	0.192	Biological Process	GO:1902751	positive regulation of cell cycle G2/M phase transition	0.0231875	0.224939	0	0	5	26
GO:0001838 embryonic epithelial tube formation	12	0.0232075	1.275	0.122	Biological Process	GO:0001838	embryonic epithelial tube formation	0.0232075	0.224939	0	0	12	98
GO:0097730 non-motile cilium	10	0.0380967	1.17	0.111	Cellular Component	GO:0097730	non-motile cilium	0.0380967	0.225291	0	0	10	90
GO:0042169 SH2 domain binding	6	0.0128639	0.634	0.194	Molecular Function	GO:0042169	SH2 domain binding	0.0128639	0.225704	0	0	6	31
GO:0010466 negative regulation of peptidase activity	11	0.0234629	1.169	0.126	Biological Process	GO:0010466	negative regulation of peptidase activity	0.0234629	0.227088	0	0	11	87
GO:0050764 regulation of phagocytosis	8	0.0235875	0.85	0.145	Biological Process	GO:0050764	regulation of phagocytosis	0.0235875	0.227967	0	0	8	55
GO:0045184 establishment of protein localization	74	0.0236433	7.864	0.081	Biological Process	GO:0045184	establishment of protein localization	0.0236433	0.228179	0	0	74	915
GO:0016053 organic acid biosynthetic process	23	0.023686	2.444	0.1	Biological Process	GO:0016053	organic acid biosynthetic process	0.023686	0.228266	0	0	23	230
GO:0000122 negative regulation of transcription by RNA polymerase II	51	0.02376	5.42	0.085	Biological Process	GO:0000122	negative regulation of transcription by RNA polymerase II	0.02376	0.228652	0	0	51	598
GO:0032963 collagen metabolic process	7	0.0237997	0.744	0.156	Biological Process	GO:0032963	collagen metabolic process	0.0237997	0.228708	0	0	7	45
GO:0010467 gene expression	278	0.0238794	29.543	0.071	Biological Process	GO:0010467	gene expression	0.0238794	0.229147	0	0	278	3905
GO:0001659 temperature homeostasis	13	0.0242806	1.382	0.118	Biological Process	GO:0001659	temperature homeostasis	0.0242806	0.232666	0	0	13	110
GO:0060348 bone development	17	0.0243502	1.807	0.108	Biological Process	GO:0060348	bone development	0.0243502	0.233002	0	0	17	157
GO:0006913 nucleocytoplasmic transport	21	0.0246519	2.232	0.102	Biological Process	GO:0006913	nucleocytoplasmic transport	0.0246519	0.235555	0	0	21	206
GO:0042327 positive regulation of phosphorylation	55	0.0247105	5.845	0.084	Biological Process	GO:0042327	positive regulation of phosphorylation	0.0247105	0.235746	0	0	55	654
GO:0010035 response to inorganic substance	23	0.0247679	2.444	0.1	Biological Process	GO:0010035	response to inorganic substance	0.0247679	0.235746	0	0	23	231
GO:0019218 regulation of steroid metabolic process	9	0.0248467	0.956	0.136	Biological Process	GO:0019218	regulation of steroid metabolic process	0.0248467	0.235746	0	0	9	66
GO:0021782 glial cell development	9	0.0248467	0.956	0.136	Biological Process	GO:0021782	glial cell development	0.0248467	0.235746	0	0	9	66
GO:0051592 response to calcium ion	9	0.0248467	0.956	0.136	Biological Process	GO:0051592	response to calcium ion	0.0248467	0.235746	0	0	9	66
GO:0017157 regulation of exocytosis	14	0.0250088	1.488	0.115	Biological Process	GO:0017157	regulation of exocytosis	0.0250088	0.236951	0	0	14	122
GO:0031338 regulation of vesicle fusion	4	0.0252586	0.425	0.222	Biological Process	GO:0031338	regulation of vesicle fusion	0.0252586	0.237649	0	0	4	18
GO:0033006 regulation of mast cell activation involved in immune response	4	0.0252586	0.425	0.222	Biological Process	GO:0033006	regulation of mast cell activation involved in immune response	0.0252586	0.237649	0	0	4	18
GO:0044003 modification by symbiont of host morphology or physiology	4	0.0252586	0.425	0.222	Biological Process	GO:0044003	modification by symbiont of host morphology or physiology	0.0252586	0.237649	0	0	4	18
GO:0051156 glucose 6-phosphate metabolic process	4	0.0252586	0.425	0.222	Biological Process	GO:0051156	glucose 6-phosphate metabolic process	0.0252586	0.237649	0	0	4	18
GO:0055094 response to lipoprotein particle	4	0.0252586	0.425	0.222	Biological Process	GO:0055094	response to lipoprotein particle	0.0252586	0.237649	0	0	4	18
GO:0045862 positive regulation of proteolysis	22	0.0253256	2.338	0.1	Biological Process	GO:0045862	positive regulation of proteolysis	0.0253256	0.237796	0	0	22	219
GO:0010595 positive regulation of endothelial cell migration	10	0.0253447	1.063	0.13	Biological Process	GO:0010595	positive regulation of endothelial cell migration	0.0253447	0.237796	0	0	10	77
GO:0030182 neuron differentiation	66	0.0255413	7.014	0.082	Biological Process	GO:0030182	neuron differentiation	0.0255413	0.239308	0	0	66	807
GO:0051169 nuclear transport	21	0.0258391	2.232	0.101	Biological Process	GO:0051169	nuclear transport	0.0258391	0.241762	0	0	21	207
GO:0014015 positive regulation of gliogenesis	6	0.0259403	0.638	0.167	Biological Process	GO:0014015	positive regulation of gliogenesis	0.0259403	0.242373	0	0	6	36
GO:0044070 regulation of anion transport	8	0.0260223	0.85	0.143	Biological Process	GO:0044070	regulation of anion transport	0.0260223	0.242803	0	0	8	56
GO:0031253 cell projection membrane	14	0.0417688	1.637	0.098	Cellular Component	GO:0031253	cell projection membrane	0.0417688	0.24347	0	0	14	143
GO:0043679 axon terminus	5	0.0418843	0.585	0.152	Cellular Component	GO:0043679	axon terminus	0.0418843	0.24347	0	0	5	33
GO:0031234 extrinsic component of cytoplasmic side of plasma membrane	6	0.0424754	0.702	0.136	Cellular Component	GO:0031234	extrinsic component of cytoplasmic side of plasma membrane	0.0424754	0.24347	0	0	6	44
GO:0009897 external side of plasma membrane	17	0.0431245	1.988	0.092	Cellular Component	GO:0009897	external side of plasma membrane	0.0431245	0.24347	0	0	17	184
GO:0005652 nuclear lamina	2	0.0441716	0.234	0.333	Cellular Component	GO:0005652	nuclear lamina	0.0441716	0.24347	0	0	2	6
GO:0005952 cAMP-dependent protein kinase complex	2	0.0441716	0.234	0.333	Cellular Component	GO:0005952	cAMP-dependent protein kinase complex	0.0441716	0.24347	0	0	2	6
GO:0014731 spectrin-associated cytoskeleton	2	0.0441716	0.234	0.333	Cellular Component	GO:0014731	spectrin-associated cytoskeleton	0.0441716	0.24347	0	0	2	6
GO:0016011 dystroglycan complex	2	0.0441716	0.234	0.333	Cellular Component	GO:0016011	dystroglycan complex	0.0441716	0.24347	0	0	2	6
GO:0097342 ripoptosome	2	0.0441716	0.234	0.333	Cellular Component	GO:0097342	ripoptosome	0.0441716	0.24347	0	0	2	6
GO:1990531 phospholipid-translocating ATPase complex	2	0.0441716	0.234	0.333	Cellular Component	GO:1990531	phospholipid-translocating ATPase complex	0.0441716	0.24347	0	0	2	6
GO:0005604 basement membrane	7	0.0447009	0.819	0.125	Cellular Component	GO:0005604	basement membrane	0.0447009	0.24347	0	0	7	56
GO:0031011 Ino80 complex	3	0.0452748	0.351	0.214	Cellular Component	GO:0031011	Ino80 complex	0.0452748	0.24347	0	0	3	14
GO:0033202 DNA helicase complex	3	0.0452748	0.351	0.214	Cellular Component	GO:0033202	DNA helicase complex	0.0452748	0.24347	0	0	3	14
GO:0098552 side of membrane	24	0.0453174	2.807	0.085	Cellular Component	GO:0098552	side of membrane	0.0453174	0.24347	0	0	24	283
GO:0031328 positive regulation of cellular biosynthetic process	101	0.026235	10.733	0.078	Biological Process	GO:0031328	positive regulation of cellular biosynthetic process	0.026235	0.24445	0	0	101	1302
GO:0051272 positive regulation of cellular component movement	34	0.0263293	3.613	0.091	Biological Process	GO:0051272	positive regulation of cellular component movement	0.0263293	0.24499	0	0	34	374
GO:0044270 cellular nitrogen compound catabolic process	31	0.0265285	3.294	0.093	Biological Process	GO:0044270	cellular nitrogen compound catabolic process	0.0265285	0.246503	0	0	31	335
GO:0015696 ammonium transport	7	0.0265663	0.744	0.152	Biological Process	GO:0015696	ammonium transport	0.0265663	0.246515	0	0	7	46
GO:0007017 microtubule-based process	49	0.0266113	5.207	0.085	Biological Process	GO:0007017	microtubule-based process	0.0266113	0.246593	0	0	49	575
GO:0005874 microtubule	16	0.0462402	1.871	0.093	Cellular Component	GO:0005874	microtubule	0.0462402	0.246815	0	0	16	172
GO:0001662 behavioral fear response	5	0.0269944	0.531	0.185	Biological Process	GO:0001662	behavioral fear response	0.0269944	0.249201	0	0	5	27
GO:0007019 microtubule depolymerization	5	0.0269944	0.531	0.185	Biological Process	GO:0007019	microtubule depolymerization	0.0269944	0.249201	0	0	5	27
GO:0017038 protein import	15	0.0270036	1.594	0.111	Biological Process	GO:0017038	protein import	0.0270036	0.249201	0	0	15	135
GO:0051346 negative regulation of hydrolase activity	21	0.0270694	2.232	0.101	Biological Process	GO:0051346	negative regulation of hydrolase activity	0.0270694	0.249284	0	0	21	208
GO:0002521 leukocyte differentiation	35	0.0270865	3.719	0.09	Biological Process	GO:0002521	leukocyte differentiation	0.0270865	0.249284	0	0	35	388
GO:0002237 response to molecule of bacterial origin	17	0.027138	1.807	0.107	Biological Process	GO:0002237	response to molecule of bacterial origin	0.027138	0.249418	0	0	17	159
GO:0001841 neural tube formation	10	0.0274597	1.063	0.128	Biological Process	GO:0001841	neural tube formation	0.0274597	0.252032	0	0	10	78
GO:0007346 regulation of mitotic cell cycle	30	0.0275059	3.188	0.093	Biological Process	GO:0007346	regulation of mitotic cell cycle	0.0275059	0.252112	0	0	30	323
GO:1901292 nucleoside phosphate catabolic process	13	0.0276917	1.382	0.116	Biological Process	GO:1901292	nucleoside phosphate catabolic process	0.0276917	0.253471	0	0	13	112
GO:0070372 regulation of ERK1 and ERK2 cascade	19	0.0280284	2.019	0.103	Biological Process	GO:0070372	regulation of ERK1 and ERK2 cascade	0.0280284	0.256205	0	0	19	184
GO:0016607 nuclear speck	24	0.0484634	2.807	0.084	Cellular Component	GO:0016607	nuclear speck	0.0484634	0.256254	0	0	24	285
GO:1990391 DNA repair complex	4	0.0492319	0.468	0.167	Cellular Component	GO:1990391	DNA repair complex	0.0492319	0.256254	0	0	4	24
GO:0019867 outer membrane	10	0.0520031	1.17	0.105	Cellular Component	GO:0019867	outer membrane	0.0520031	0.256254	0	0	10	95
GO:0031968 organelle outer membrane	10	0.0520031	1.17	0.105	Cellular Component	GO:0031968	organelle outer membrane	0.0520031	0.256254	0	0	10	95
GO:0000118 histone deacetylase complex	5	0.0520923	0.585	0.143	Cellular Component	GO:0000118	histone deacetylase complex	0.0520923	0.256254	0	0	5	35
GO:0000790 nuclear chromatin	8	0.0521464	0.936	0.114	Cellular Component	GO:0000790	nuclear chromatin	0.0521464	0.256254	0	0	8	70
GO:0044440 endosomal part	17	0.0531371	1.988	0.09	Cellular Component	GO:0044440	endosomal part	0.0531371	0.256254	0	0	17	189
GO:0015630 microtubule cytoskeleton	62	0.055803	7.251	0.072	Cellular Component	GO:0015630	microtubule cytoskeleton	0.055803	0.256254	0	0	62	862
GO:0044232 organelle membrane contact site	4	0.0559869	0.468	0.16	Cellular Component	GO:0044232	organelle membrane contact site	0.0559869	0.256254	0	0	4	25
GO:0045111 intermediate filament cytoskeleton	12	0.0577598	1.404	0.098	Cellular Component	GO:0045111	intermediate filament cytoskeleton	0.0577598	0.256254	0	0	12	123
GO:0030054 cell junction	38	0.0578533	4.444	0.076	Cellular Component	GO:0030054	cell junction	0.0578533	0.256254	0	0	38	497
GO:0005690 U4atac snRNP	1	0.0587669	0.117	1	Cellular Component	GO:0005690	U4atac snRNP	0.0587669	0.256254	0	0	1	1
GO:0008352 katanin complex	1	0.0587669	0.117	1	Cellular Component	GO:0008352	katanin complex	0.0587669	0.256254	0	0	1	1
GO:0009330 DNA topoisomerase complex (ATP-hydrolyzing)	1	0.0587669	0.117	1	Cellular Component	GO:0009330	DNA topoisomerase complex (ATP-hydrolyzing)	0.0587669	0.256254	0	0	1	1
GO:0014802 terminal cisterna	1	0.0587669	0.117	1	Cellular Component	GO:0014802	terminal cisterna	0.0587669	0.256254	0	0	1	1
GO:0031257 cell trailing edge membrane	1	0.0587669	0.117	1	Cellular Component	GO:0031257	cell trailing edge membrane	0.0587669	0.256254	0	0	1	1
GO:0031259 uropod membrane	1	0.0587669	0.117	1	Cellular Component	GO:0031259	uropod membrane	0.0587669	0.256254	0	0	1	1
GO:0031475 myosin V complex	1	0.0587669	0.117	1	Cellular Component	GO:0031475	myosin V complex	0.0587669	0.256254	0	0	1	1
GO:0035525 NF-kappaB p50/p65 complex	1	0.0587669	0.117	1	Cellular Component	GO:0035525	NF-kappaB p50/p65 complex	0.0587669	0.256254	0	0	1	1
GO:0042564 NLS-dependent protein nuclear import complex	1	0.0587669	0.117	1	Cellular Component	GO:0042564	NLS-dependent protein nuclear import complex	0.0587669	0.256254	0	0	1	1
GO:0048237 rough endoplasmic reticulum lumen	1	0.0587669	0.117	1	Cellular Component	GO:0048237	rough endoplasmic reticulum lumen	0.0587669	0.256254	0	0	1	1
GO:0060987 lipid tube	1	0.0587669	0.117	1	Cellular Component	GO:0060987	lipid tube	0.0587669	0.256254	0	0	1	1
GO:0070821 tertiary granule membrane	1	0.0587669	0.117	1	Cellular Component	GO:0070821	tertiary granule membrane	0.0587669	0.256254	0	0	1	1
GO:0071914 prominosome	1	0.0587669	0.117	1	Cellular Component	GO:0071914	prominosome	0.0587669	0.256254	0	0	1	1
GO:0090537 CERF complex	1	0.0587669	0.117	1	Cellular Component	GO:0090537	CERF complex	0.0587669	0.256254	0	0	1	1
GO:0097196 Shu complex	1	0.0587669	0.117	1	Cellular Component	GO:0097196	Shu complex	0.0587669	0.256254	0	0	1	1
GO:0097268 cytoophidium	1	0.0587669	0.117	1	Cellular Component	GO:0097268	cytoophidium	0.0587669	0.256254	0	0	1	1
GO:0098594 mucin granule	1	0.0587669	0.117	1	Cellular Component	GO:0098594	mucin granule	0.0587669	0.256254	0	0	1	1
GO:0098753 anchored component of the cytoplasmic side of the plasma membrane	1	0.0587669	0.117	1	Cellular Component	GO:0098753	anchored component of the cytoplasmic side of the plasma membrane	0.0587669	0.256254	0	0	1	1
GO:0098843 postsynaptic endocytic zone	1	0.0587669	0.117	1	Cellular Component	GO:0098843	postsynaptic endocytic zone	0.0587669	0.256254	0	0	1	1
GO:0098895 postsynaptic endosome membrane	1	0.0587669	0.117	1	Cellular Component	GO:0098895	postsynaptic endosome membrane	0.0587669	0.256254	0	0	1	1
GO:0098999 extrinsic component of postsynaptic endosome membrane	1	0.0587669	0.117	1	Cellular Component	GO:0098999	extrinsic component of postsynaptic endosome membrane	0.0587669	0.256254	0	0	1	1
GO:0005579 membrane attack complex	2	0.0594721	0.234	0.286	Cellular Component	GO:0005579	membrane attack complex	0.0594721	0.256254	0	0	2	7
GO:0031430 M band	2	0.0594721	0.234	0.286	Cellular Component	GO:0031430	M band	0.0594721	0.256254	0	0	2	7
GO:0071541 eukaryotic translation initiation factor 3 complex, eIF3m	2	0.0594721	0.234	0.286	Cellular Component	GO:0071541	eukaryotic translation initiation factor 3 complex, eIF3m	0.0594721	0.256254	0	0	2	7
GO:0097449 astrocyte projection	2	0.0594721	0.234	0.286	Cellular Component	GO:0097449	astrocyte projection	0.0594721	0.256254	0	0	2	7
GO:0099572 postsynaptic specialization	13	0.0595431	1.52	0.095	Cellular Component	GO:0099572	postsynaptic specialization	0.0595431	0.256254	0	0	13	137
GO:0031175 neuron projection development	47	0.0282223	4.995	0.085	Biological Process	GO:0031175	neuron projection development	0.0282223	0.257629	0	0	47	550
GO:0090068 positive regulation of cell cycle process	18	0.0283812	1.913	0.105	Biological Process	GO:0090068	positive regulation of cell cycle process	0.0283812	0.258729	0	0	18	172
GO:0046777 protein autophosphorylation	17	0.0286185	1.807	0.106	Biological Process	GO:0046777	protein autophosphorylation	0.0286185	0.259898	0	0	17	160
GO:0043123 positive regulation of I-kappaB kinase/NF-kappaB signaling	12	0.028625	1.275	0.119	Biological Process	GO:0043123	positive regulation of I-kappaB kinase/NF-kappaB signaling	0.028625	0.259898	0	0	12	101
GO:0097237 cellular response to toxic substance	12	0.028625	1.275	0.119	Biological Process	GO:0097237	cellular response to toxic substance	0.028625	0.259898	0	0	12	101
GO:0032496 response to lipopolysaccharide	16	0.0287101	1.7	0.108	Biological Process	GO:0032496	response to lipopolysaccharide	0.0287101	0.260321	0	0	16	148
GO:0009991 response to extracellular stimulus	22	0.0289705	2.338	0.099	Biological Process	GO:0009991	response to extracellular stimulus	0.0289705	0.261556	0	0	22	222
GO:0051254 positive regulation of RNA metabolic process	92	0.0289759	9.777	0.078	Biological Process	GO:0051254	positive regulation of RNA metabolic process	0.0289759	0.261556	0	0	92	1179
GO:0051055 negative regulation of lipid biosynthetic process	6	0.0293325	0.638	0.162	Biological Process	GO:0051055	negative regulation of lipid biosynthetic process	0.0293325	0.261556	0	0	6	37
GO:0071248 cellular response to metal ion	11	0.0293332	1.169	0.122	Biological Process	GO:0071248	cellular response to metal ion	0.0293332	0.261556	0	0	11	90
GO:0008219 cell death	96	0.0295016	10.202	0.078	Biological Process	GO:0008219	cell death	0.0295016	0.261556	0	0	96	1237
GO:0046700 heterocycle catabolic process	31	0.029519	3.294	0.092	Biological Process	GO:0046700	heterocycle catabolic process	0.029519	0.261556	0	0	31	338
GO:0002706 regulation of lymphocyte mediated immunity	13	0.0295229	1.382	0.115	Biological Process	GO:0002706	regulation of lymphocyte mediated immunity	0.0295229	0.261556	0	0	13	113
GO:0035148 tube formation	13	0.0295229	1.382	0.115	Biological Process	GO:0035148	tube formation	0.0295229	0.261556	0	0	13	113
GO:0070301 cellular response to hydrogen peroxide	7	0.029544	0.744	0.149	Biological Process	GO:0070301	cellular response to hydrogen peroxide	0.029544	0.261556	0	0	7	47
GO:0007613 memory	9	0.0295462	0.956	0.132	Biological Process	GO:0007613	memory	0.0295462	0.261556	0	0	9	68
GO:0032649 regulation of interferon-gamma production	10	0.0296976	1.063	0.127	Biological Process	GO:0032649	regulation of interferon-gamma production	0.0296976	0.261556	0	0	10	79
GO:0002467 germinal center formation	3	0.0296993	0.319	0.273	Biological Process	GO:0002467	germinal center formation	0.0296993	0.261556	0	0	3	11
GO:0003184 pulmonary valve morphogenesis	3	0.0296993	0.319	0.273	Biological Process	GO:0003184	pulmonary valve morphogenesis	0.0296993	0.261556	0	0	3	11
GO:0042402 cellular biogenic amine catabolic process	3	0.0296993	0.319	0.273	Biological Process	GO:0042402	cellular biogenic amine catabolic process	0.0296993	0.261556	0	0	3	11
GO:0042492 gamma-delta T cell differentiation	3	0.0296993	0.319	0.273	Biological Process	GO:0042492	gamma-delta T cell differentiation	0.0296993	0.261556	0	0	3	11
GO:0042635 positive regulation of hair cycle	3	0.0296993	0.319	0.273	Biological Process	GO:0042635	positive regulation of hair cycle	0.0296993	0.261556	0	0	3	11
GO:0045651 positive regulation of macrophage differentiation	3	0.0296993	0.319	0.273	Biological Process	GO:0045651	positive regulation of macrophage differentiation	0.0296993	0.261556	0	0	3	11
GO:0046184 aldehyde biosynthetic process	3	0.0296993	0.319	0.273	Biological Process	GO:0046184	aldehyde biosynthetic process	0.0296993	0.261556	0	0	3	11
GO:0070932 histone H3 deacetylation	3	0.0296993	0.319	0.273	Biological Process	GO:0070932	histone H3 deacetylation	0.0296993	0.261556	0	0	3	11
GO:0098877 neurotransmitter receptor transport to plasma membrane	3	0.0296993	0.319	0.273	Biological Process	GO:0098877	neurotransmitter receptor transport to plasma membrane	0.0296993	0.261556	0	0	3	11
GO:0099500 vesicle fusion to plasma membrane	3	0.0296993	0.319	0.273	Biological Process	GO:0099500	vesicle fusion to plasma membrane	0.0296993	0.261556	0	0	3	11
GO:1901096 regulation of autophagosome maturation	3	0.0296993	0.319	0.273	Biological Process	GO:1901096	regulation of autophagosome maturation	0.0296993	0.261556	0	0	3	11
GO:1901990 regulation of mitotic cell cycle phase transition	18	0.0298508	1.913	0.104	Biological Process	GO:1901990	regulation of mitotic cell cycle phase transition	0.0298508	0.262547	0	0	18	173
GO:0050662 coenzyme binding	24	0.0153159	2.537	0.103	Molecular Function	GO:0050662	coenzyme binding	0.0153159	0.26257	0	0	24	233
GO:1901681 sulfur compound binding	15	0.0153538	1.586	0.119	Molecular Function	GO:1901681	sulfur compound binding	0.0153538	0.26257	0	0	15	126
GO:0019866 organelle inner membrane	20	0.0615329	2.339	0.085	Cellular Component	GO:0019866	organelle inner membrane	0.0615329	0.263283	0	0	20	235
GO:0044429 mitochondrial part	38	0.0621234	4.444	0.076	Cellular Component	GO:0044429	mitochondrial part	0.0621234	0.263283	0	0	38	500
GO:0019898 extrinsic component of membrane	13	0.0623783	1.52	0.094	Cellular Component	GO:0019898	extrinsic component of membrane	0.0623783	0.263283	0	0	13	138
GO:0001725 stress fiber	5	0.063625	0.585	0.135	Cellular Component	GO:0001725	stress fiber	0.063625	0.263283	0	0	5	37
GO:0005788 endoplasmic reticulum lumen	5	0.063625	0.585	0.135	Cellular Component	GO:0005788	endoplasmic reticulum lumen	0.063625	0.263283	0	0	5	37
GO:0097517 contractile actin filament bundle	5	0.063625	0.585	0.135	Cellular Component	GO:0097517	contractile actin filament bundle	0.063625	0.263283	0	0	5	37
GO:0005802 trans-Golgi network	12	0.0637388	1.404	0.096	Cellular Component	GO:0005802	trans-Golgi network	0.0637388	0.263283	0	0	12	125
GO:0030133 transport vesicle	12	0.0637388	1.404	0.096	Cellular Component	GO:0030133	transport vesicle	0.0637388	0.263283	0	0	12	125
GO:0061024 membrane organization	38	0.0300173	4.038	0.088	Biological Process	GO:0061024	membrane organization	0.0300173	0.263668	0	0	38	431
GO:0045927 positive regulation of growth	16	0.0303222	1.7	0.107	Biological Process	GO:0045927	positive regulation of growth	0.0303222	0.264005	0	0	16	149
GO:0002507 tolerance induction	4	0.0304079	0.425	0.211	Biological Process	GO:0002507	tolerance induction	0.0304079	0.264005	0	0	4	19
GO:0006910 phagocytosis, recognition	4	0.0304079	0.425	0.211	Biological Process	GO:0006910	phagocytosis, recognition	0.0304079	0.264005	0	0	4	19
GO:0010712 regulation of collagen metabolic process	4	0.0304079	0.425	0.211	Biological Process	GO:0010712	regulation of collagen metabolic process	0.0304079	0.264005	0	0	4	19
GO:0010758 regulation of macrophage chemotaxis	4	0.0304079	0.425	0.211	Biological Process	GO:0010758	regulation of macrophage chemotaxis	0.0304079	0.264005	0	0	4	19
GO:0032469 endoplasmic reticulum calcium ion homeostasis	4	0.0304079	0.425	0.211	Biological Process	GO:0032469	endoplasmic reticulum calcium ion homeostasis	0.0304079	0.264005	0	0	4	19
GO:0071402 cellular response to lipoprotein particle stimulus	4	0.0304079	0.425	0.211	Biological Process	GO:0071402	cellular response to lipoprotein particle stimulus	0.0304079	0.264005	0	0	4	19
GO:0072010 glomerular epithelium development	4	0.0304079	0.425	0.211	Biological Process	GO:0072010	glomerular epithelium development	0.0304079	0.264005	0	0	4	19
GO:0098810 neurotransmitter reuptake	4	0.0304079	0.425	0.211	Biological Process	GO:0098810	neurotransmitter reuptake	0.0304079	0.264005	0	0	4	19
GO:0042826 histone deacetylase binding	11	0.0156535	1.163	0.134	Molecular Function	GO:0042826	histone deacetylase binding	0.0156535	0.264348	0	0	11	82
GO:0042326 negative regulation of phosphorylation	29	0.0306756	3.082	0.093	Biological Process	GO:0042326	negative regulation of phosphorylation	0.0306756	0.265986	0	0	29	313
GO:0002209 behavioral defense response	5	0.0311768	0.531	0.179	Biological Process	GO:0002209	behavioral defense response	0.0311768	0.268606	0	0	5	28
GO:0002369 T cell cytokine production	5	0.0311768	0.531	0.179	Biological Process	GO:0002369	T cell cytokine production	0.0311768	0.268606	0	0	5	28
GO:0002724 regulation of T cell cytokine production	5	0.0311768	0.531	0.179	Biological Process	GO:0002724	regulation of T cell cytokine production	0.0311768	0.268606	0	0	5	28
GO:0050798 activated T cell proliferation	5	0.0311768	0.531	0.179	Biological Process	GO:0050798	activated T cell proliferation	0.0311768	0.268606	0	0	5	28
GO:0097120 receptor localization to synapse	5	0.0311768	0.531	0.179	Biological Process	GO:0097120	receptor localization to synapse	0.0311768	0.268606	0	0	5	28
GO:0003014 renal system process	8	0.0314055	0.85	0.138	Biological Process	GO:0003014	renal system process	0.0314055	0.269544	0	0	8	58
GO:0030203 glycosaminoglycan metabolic process	8	0.0314055	0.85	0.138	Biological Process	GO:0030203	glycosaminoglycan metabolic process	0.0314055	0.269544	0	0	8	58
GO:2001021 negative regulation of response to DNA damage stimulus	8	0.0314055	0.85	0.138	Biological Process	GO:2001021	negative regulation of response to DNA damage stimulus	0.0314055	0.269544	0	0	8	58
GO:0001906 cell killing	11	0.0315049	1.169	0.121	Biological Process	GO:0001906	cell killing	0.0315049	0.270053	0	0	11	91
GO:0030175 filopodium	6	0.065975	0.702	0.122	Cellular Component	GO:0030175	filopodium	0.065975	0.271157	0	0	6	49
GO:0071900 regulation of protein serine/threonine kinase activity	27	0.0317487	2.869	0.094	Biological Process	GO:0071900	regulation of protein serine/threonine kinase activity	0.0317487	0.271797	0	0	27	288
GO:0042592 homeostatic process	91	0.0319597	9.671	0.078	Biological Process	GO:0042592	homeostatic process	0.0319597	0.273257	0	0	91	1170
GO:0032609 interferon-gamma production	10	0.0320614	1.063	0.125	Biological Process	GO:0032609	interferon-gamma production	0.0320614	0.273593	0	0	10	80
GO:0035239 tube morphogenesis	49	0.0320801	5.207	0.084	Biological Process	GO:0035239	tube morphogenesis	0.0320801	0.273593	0	0	49	582
GO:0030141 secretory granule	15	0.0669305	1.754	0.09	Cellular Component	GO:0030141	secretory granule	0.0669305	0.273716	0	0	15	167
GO:0019215 intermediate filament binding	3	0.0166489	0.317	0.333	Molecular Function	GO:0019215	intermediate filament binding	0.0166489	0.277349	0	0	3	9
GO:0008022 protein C-terminus binding	14	0.0168339	1.48	0.121	Molecular Function	GO:0008022	protein C-terminus binding	0.0168339	0.277349	0	0	14	116
GO:0030098 lymphocyte differentiation	25	0.0326908	2.657	0.095	Biological Process	GO:0030098	lymphocyte differentiation	0.0326908	0.278156	0	0	25	263
GO:0006029 proteoglycan metabolic process	7	0.0327388	0.744	0.146	Biological Process	GO:0006029	proteoglycan metabolic process	0.0327388	0.278156	0	0	7	48
GO:0007422 peripheral nervous system development	7	0.0327388	0.744	0.146	Biological Process	GO:0007422	peripheral nervous system development	0.0327388	0.278156	0	0	7	48
GO:0032720 negative regulation of tumor necrosis factor production	6	0.0330032	0.638	0.158	Biological Process	GO:0032720	negative regulation of tumor necrosis factor production	0.0330032	0.27863	0	0	6	38
GO:0065002 intracellular protein transmembrane transport	6	0.0330032	0.638	0.158	Biological Process	GO:0065002	intracellular protein transmembrane transport	0.0330032	0.27863	0	0	6	38
GO:0051493 regulation of cytoskeleton organization	34	0.0332144	3.613	0.089	Biological Process	GO:0051493	regulation of cytoskeleton organization	0.0332144	0.27863	0	0	34	381
GO:0022603 regulation of anatomical structure morphogenesis	55	0.0333761	5.845	0.083	Biological Process	GO:0022603	regulation of anatomical structure morphogenesis	0.0333761	0.27863	0	0	55	666
GO:0072594 establishment of protein localization to organelle	23	0.0334371	2.444	0.097	Biological Process	GO:0072594	establishment of protein localization to organelle	0.0334371	0.27863	0	0	23	238
GO:0051100 negative regulation of binding	13	0.0334469	1.382	0.113	Biological Process	GO:0051100	negative regulation of binding	0.0334469	0.27863	0	0	13	115
GO:0010557 positive regulation of macromolecule biosynthetic process	96	0.0334848	10.202	0.077	Biological Process	GO:0010557	positive regulation of macromolecule biosynthetic process	0.0334848	0.27863	0	0	96	1244
GO:0097435 supramolecular fiber organization	41	0.0335672	4.357	0.086	Biological Process	GO:0097435	supramolecular fiber organization	0.0335672	0.27863	0	0	41	475
GO:0046330 positive regulation of JNK cascade	11	0.0337885	1.169	0.12	Biological Process	GO:0046330	positive regulation of JNK cascade	0.0337885	0.27863	0	0	11	92
GO:2000145 regulation of cell motility	53	0.0338528	5.632	0.083	Biological Process	GO:2000145	regulation of cell motility	0.0338528	0.27863	0	0	53	639
GO:0016197 endosomal transport	15	0.0338928	1.594	0.108	Biological Process	GO:0016197	endosomal transport	0.0338928	0.27863	0	0	15	139
GO:0033157 regulation of intracellular protein transport	15	0.0338928	1.594	0.108	Biological Process	GO:0033157	regulation of intracellular protein transport	0.0338928	0.27863	0	0	15	139
GO:0006091 generation of precursor metabolites and energy	25	0.0339975	2.657	0.095	Biological Process	GO:0006091	generation of precursor metabolites and energy	0.0339975	0.27863	0	0	25	264
GO:0010608 posttranscriptional regulation of gene expression	27	0.0342151	2.869	0.093	Biological Process	GO:0010608	posttranscriptional regulation of gene expression	0.0342151	0.27863	0	0	27	290
GO:0019915 lipid storage	8	0.0343633	0.85	0.136	Biological Process	GO:0019915	lipid storage	0.0343633	0.27863	0	0	8	59
GO:1902806 regulation of cell cycle G1/S phase transition	10	0.0345544	1.063	0.123	Biological Process	GO:1902806	regulation of cell cycle G1/S phase transition	0.0345544	0.27863	0	0	10	81
GO:0001818 negative regulation of cytokine production	18	0.0346002	1.913	0.102	Biological Process	GO:0001818	negative regulation of cytokine production	0.0346002	0.27863	0	0	18	176
GO:0062014 negative regulation of small molecule metabolic process	9	0.0348338	0.956	0.129	Biological Process	GO:0062014	negative regulation of small molecule metabolic process	0.0348338	0.27863	0	0	9	70
GO:0071236 cellular response to antibiotic	9	0.0348338	0.956	0.129	Biological Process	GO:0071236	cellular response to antibiotic	0.0348338	0.27863	0	0	9	70
GO:0019439 aromatic compound catabolic process	31	0.0350724	3.294	0.09	Biological Process	GO:0019439	aromatic compound catabolic process	0.0350724	0.27863	0	0	31	343
GO:0051347 positive regulation of transferase activity	34	0.0354152	3.613	0.089	Biological Process	GO:0051347	positive regulation of transferase activity	0.0354152	0.27863	0	0	34	383
GO:0009891 positive regulation of biosynthetic process	101	0.0354573	10.733	0.077	Biological Process	GO:0009891	positive regulation of biosynthetic process	0.0354573	0.27863	0	0	101	1319
GO:1903706 regulation of hemopoiesis	26	0.0354601	2.763	0.094	Biological Process	GO:1903706	regulation of hemopoiesis	0.0354601	0.27863	0	0	26	278
GO:0019722 calcium-mediated signaling	13	0.0355436	1.382	0.112	Biological Process	GO:0019722	calcium-mediated signaling	0.0355436	0.27863	0	0	13	116
GO:0032872 regulation of stress-activated MAPK cascade	16	0.0355592	1.7	0.105	Biological Process	GO:0032872	regulation of stress-activated MAPK cascade	0.0355592	0.27863	0	0	16	152
GO:0021700 developmental maturation	19	0.0355667	2.019	0.101	Biological Process	GO:0021700	developmental maturation	0.0355667	0.27863	0	0	19	189
GO:0051241 negative regulation of multicellular organismal process	64	0.035707	6.801	0.081	Biological Process	GO:0051241	negative regulation of multicellular organismal process	0.035707	0.27863	0	0	64	794
GO:0008542 visual learning	5	0.0357433	0.531	0.172	Biological Process	GO:0008542	visual learning	0.0357433	0.27863	0	0	5	29
GO:0031670 cellular response to nutrient	5	0.0357433	0.531	0.172	Biological Process	GO:0031670	cellular response to nutrient	0.0357433	0.27863	0	0	5	29
GO:0045576 mast cell activation	5	0.0357433	0.531	0.172	Biological Process	GO:0045576	mast cell activation	0.0357433	0.27863	0	0	5	29
GO:0007163 establishment or maintenance of cell polarity	14	0.0358146	1.488	0.109	Biological Process	GO:0007163	establishment or maintenance of cell polarity	0.0358146	0.27863	0	0	14	128
GO:0010562 positive regulation of phosphorus metabolic process	57	0.0361209	6.057	0.082	Biological Process	GO:0010562	positive regulation of phosphorus metabolic process	0.0361209	0.27863	0	0	57	697
GO:0045937 positive regulation of phosphate metabolic process	57	0.0361209	6.057	0.082	Biological Process	GO:0045937	positive regulation of phosphate metabolic process	0.0361209	0.27863	0	0	57	697
GO:0002446 neutrophil mediated immunity	4	0.0361303	0.425	0.2	Biological Process	GO:0002446	neutrophil mediated immunity	0.0361303	0.27863	0	0	4	20
GO:0030194 positive regulation of blood coagulation	4	0.0361303	0.425	0.2	Biological Process	GO:0030194	positive regulation of blood coagulation	0.0361303	0.27863	0	0	4	20
GO:0030224 monocyte differentiation	4	0.0361303	0.425	0.2	Biological Process	GO:0030224	monocyte differentiation	0.0361303	0.27863	0	0	4	20
GO:1900048 positive regulation of hemostasis	4	0.0361303	0.425	0.2	Biological Process	GO:1900048	positive regulation of hemostasis	0.0361303	0.27863	0	0	4	20
GO:1901797 negative regulation of signal transduction by p53 class mediator	4	0.0361303	0.425	0.2	Biological Process	GO:1901797	negative regulation of signal transduction by p53 class mediator	0.0361303	0.27863	0	0	4	20
GO:1903131 mononuclear cell differentiation	4	0.0361303	0.425	0.2	Biological Process	GO:1903131	mononuclear cell differentiation	0.0361303	0.27863	0	0	4	20
GO:1904646 cellular response to amyloid-beta	4	0.0361303	0.425	0.2	Biological Process	GO:1904646	cellular response to amyloid-beta	0.0361303	0.27863	0	0	4	20
GO:0008306 associative learning	7	0.0361559	0.744	0.143	Biological Process	GO:0008306	associative learning	0.0361559	0.27863	0	0	7	49
GO:0016575 histone deacetylation	7	0.0361559	0.744	0.143	Biological Process	GO:0016575	histone deacetylation	0.0361559	0.27863	0	0	7	49
GO:0019319 hexose biosynthetic process	7	0.0361559	0.744	0.143	Biological Process	GO:0019319	hexose biosynthetic process	0.0361559	0.27863	0	0	7	49
GO:0032481 positive regulation of type I interferon production	7	0.0361559	0.744	0.143	Biological Process	GO:0032481	positive regulation of type I interferon production	0.0361559	0.27863	0	0	7	49
GO:0046467 membrane lipid biosynthetic process	11	0.0361867	1.169	0.118	Biological Process	GO:0046467	membrane lipid biosynthetic process	0.0361867	0.27863	0	0	11	93
GO:0030900 forebrain development	23	0.036289	2.444	0.096	Biological Process	GO:0030900	forebrain development	0.036289	0.27863	0	0	23	240
GO:0035690 cellular response to drug	18	0.0363007	1.913	0.102	Biological Process	GO:0035690	cellular response to drug	0.0363007	0.27863	0	0	18	177
GO:0002604 regulation of dendritic cell antigen processing and presentation	2	0.0363159	0.213	0.4	Biological Process	GO:0002604	regulation of dendritic cell antigen processing and presentation	0.0363159	0.27863	0	0	2	5
GO:0010752 regulation of cGMP-mediated signaling	2	0.0363159	0.213	0.4	Biological Process	GO:0010752	regulation of cGMP-mediated signaling	0.0363159	0.27863	0	0	2	5
GO:0010898 positive regulation of triglyceride catabolic process	2	0.0363159	0.213	0.4	Biological Process	GO:0010898	positive regulation of triglyceride catabolic process	0.0363159	0.27863	0	0	2	5
GO:0014745 negative regulation of muscle adaptation	2	0.0363159	0.213	0.4	Biological Process	GO:0014745	negative regulation of muscle adaptation	0.0363159	0.27863	0	0	2	5
GO:0015747 urate transport	2	0.0363159	0.213	0.4	Biological Process	GO:0015747	urate transport	0.0363159	0.27863	0	0	2	5
GO:0021540 corpus callosum morphogenesis	2	0.0363159	0.213	0.4	Biological Process	GO:0021540	corpus callosum morphogenesis	0.0363159	0.27863	0	0	2	5
GO:0021873 forebrain neuroblast division	2	0.0363159	0.213	0.4	Biological Process	GO:0021873	forebrain neuroblast division	0.0363159	0.27863	0	0	2	5
GO:0030952 establishment or maintenance of cytoskeleton polarity	2	0.0363159	0.213	0.4	Biological Process	GO:0030952	establishment or maintenance of cytoskeleton polarity	0.0363159	0.27863	0	0	2	5
GO:0032534 regulation of microvillus assembly	2	0.0363159	0.213	0.4	Biological Process	GO:0032534	regulation of microvillus assembly	0.0363159	0.27863	0	0	2	5
GO:0032713 negative regulation of interleukin-4 production	2	0.0363159	0.213	0.4	Biological Process	GO:0032713	negative regulation of interleukin-4 production	0.0363159	0.27863	0	0	2	5
GO:0032714 negative regulation of interleukin-5 production	2	0.0363159	0.213	0.4	Biological Process	GO:0032714	negative regulation of interleukin-5 production	0.0363159	0.27863	0	0	2	5
GO:0033184 positive regulation of histone ubiquitination	2	0.0363159	0.213	0.4	Biological Process	GO:0033184	positive regulation of histone ubiquitination	0.0363159	0.27863	0	0	2	5
GO:0035744 T-helper 1 cell cytokine production	2	0.0363159	0.213	0.4	Biological Process	GO:0035744	T-helper 1 cell cytokine production	0.0363159	0.27863	0	0	2	5
GO:0036289 peptidyl-serine autophosphorylation	2	0.0363159	0.213	0.4	Biological Process	GO:0036289	peptidyl-serine autophosphorylation	0.0363159	0.27863	0	0	2	5
GO:0042695 thelarche	2	0.0363159	0.213	0.4	Biological Process	GO:0042695	thelarche	0.0363159	0.27863	0	0	2	5
GO:0043313 regulation of neutrophil degranulation	2	0.0363159	0.213	0.4	Biological Process	GO:0043313	regulation of neutrophil degranulation	0.0363159	0.27863	0	0	2	5
GO:0051584 regulation of dopamine uptake involved in synaptic transmission	2	0.0363159	0.213	0.4	Biological Process	GO:0051584	regulation of dopamine uptake involved in synaptic transmission	0.0363159	0.27863	0	0	2	5
GO:0051661 maintenance of centrosome location	2	0.0363159	0.213	0.4	Biological Process	GO:0051661	maintenance of centrosome location	0.0363159	0.27863	0	0	2	5
GO:0051764 actin crosslink formation	2	0.0363159	0.213	0.4	Biological Process	GO:0051764	actin crosslink formation	0.0363159	0.27863	0	0	2	5
GO:0051940 regulation of catecholamine uptake involved in synaptic transmission	2	0.0363159	0.213	0.4	Biological Process	GO:0051940	regulation of catecholamine uptake involved in synaptic transmission	0.0363159	0.27863	0	0	2	5
GO:0052803 imidazole-containing compound metabolic process	2	0.0363159	0.213	0.4	Biological Process	GO:0052803	imidazole-containing compound metabolic process	0.0363159	0.27863	0	0	2	5
GO:0052805 imidazole-containing compound catabolic process	2	0.0363159	0.213	0.4	Biological Process	GO:0052805	imidazole-containing compound catabolic process	0.0363159	0.27863	0	0	2	5
GO:0060744 mammary gland branching involved in thelarche	2	0.0363159	0.213	0.4	Biological Process	GO:0060744	mammary gland branching involved in thelarche	0.0363159	0.27863	0	0	2	5
GO:0070672 response to interleukin-15	2	0.0363159	0.213	0.4	Biological Process	GO:0070672	response to interleukin-15	0.0363159	0.27863	0	0	2	5
GO:0071499 cellular response to laminar fluid shear stress	2	0.0363159	0.213	0.4	Biological Process	GO:0071499	cellular response to laminar fluid shear stress	0.0363159	0.27863	0	0	2	5
GO:0072102 glomerulus morphogenesis	2	0.0363159	0.213	0.4	Biological Process	GO:0072102	glomerulus morphogenesis	0.0363159	0.27863	0	0	2	5
GO:0072584 caveolin-mediated endocytosis	2	0.0363159	0.213	0.4	Biological Process	GO:0072584	caveolin-mediated endocytosis	0.0363159	0.27863	0	0	2	5
GO:0097421 liver regeneration	2	0.0363159	0.213	0.4	Biological Process	GO:0097421	liver regeneration	0.0363159	0.27863	0	0	2	5
GO:0106035 protein maturation by [4Fe-4S] cluster transfer	2	0.0363159	0.213	0.4	Biological Process	GO:0106035	protein maturation by [4Fe-4S] cluster transfer	0.0363159	0.27863	0	0	2	5
GO:1900425 negative regulation of defense response to bacterium	2	0.0363159	0.213	0.4	Biological Process	GO:1900425	negative regulation of defense response to bacterium	0.0363159	0.27863	0	0	2	5
GO:1904026 regulation of collagen fibril organization	2	0.0363159	0.213	0.4	Biological Process	GO:1904026	regulation of collagen fibril organization	0.0363159	0.27863	0	0	2	5
GO:1904502 regulation of lipophagy	2	0.0363159	0.213	0.4	Biological Process	GO:1904502	regulation of lipophagy	0.0363159	0.27863	0	0	2	5
GO:1904504 positive regulation of lipophagy	2	0.0363159	0.213	0.4	Biological Process	GO:1904504	positive regulation of lipophagy	0.0363159	0.27863	0	0	2	5
GO:2000480 negative regulation of cAMP-dependent protein kinase activity	2	0.0363159	0.213	0.4	Biological Process	GO:2000480	negative regulation of cAMP-dependent protein kinase activity	0.0363159	0.27863	0	0	2	5
GO:2000554 regulation of T-helper 1 cell cytokine production	2	0.0363159	0.213	0.4	Biological Process	GO:2000554	regulation of T-helper 1 cell cytokine production	0.0363159	0.27863	0	0	2	5
GO:2000556 positive regulation of T-helper 1 cell cytokine production	2	0.0363159	0.213	0.4	Biological Process	GO:2000556	positive regulation of T-helper 1 cell cytokine production	0.0363159	0.27863	0	0	2	5
GO:2001046 positive regulation of integrin-mediated signaling pathway	2	0.0363159	0.213	0.4	Biological Process	GO:2001046	positive regulation of integrin-mediated signaling pathway	0.0363159	0.27863	0	0	2	5
GO:2001268 negative regulation of cysteine-type endopeptidase activity involved in apoptotic signaling pathway	2	0.0363159	0.213	0.4	Biological Process	GO:2001268	negative regulation of cysteine-type endopeptidase activity involved in apoptotic signaling pathway	0.0363159	0.27863	0	0	2	5
GO:0031667 response to nutrient levels	20	0.0363466	2.125	0.099	Biological Process	GO:0031667	response to nutrient levels	0.0363466	0.27863	0	0	20	202
GO:0007193 adenylate cyclase-inhibiting G protein-coupled receptor signaling pathway	6	0.0369591	0.638	0.154	Biological Process	GO:0007193	adenylate cyclase-inhibiting G protein-coupled receptor signaling pathway	0.0369591	0.280126	0	0	6	39
GO:0071806 protein transmembrane transport	6	0.0369591	0.638	0.154	Biological Process	GO:0071806	protein transmembrane transport	0.0369591	0.280126	0	0	6	39
GO:1903556 negative regulation of tumor necrosis factor superfamily cytokine production	6	0.0369591	0.638	0.154	Biological Process	GO:1903556	negative regulation of tumor necrosis factor superfamily cytokine production	0.0369591	0.280126	0	0	6	39
GO:0050867 positive regulation of cell activation	21	0.0369627	2.232	0.098	Biological Process	GO:0050867	positive regulation of cell activation	0.0369627	0.280126	0	0	21	215
GO:0031023 microtubule organizing center organization	12	0.0371984	1.275	0.114	Biological Process	GO:0031023	microtubule organizing center organization	0.0371984	0.280126	0	0	12	105
GO:0012501 programmed cell death	89	0.0373886	9.458	0.077	Biological Process	GO:0012501	programmed cell death	0.0373886	0.280126	0	0	89	1150
GO:0032956 regulation of actin cytoskeleton organization	22	0.037435	2.338	0.096	Biological Process	GO:0032956	regulation of actin cytoskeleton organization	0.037435	0.280126	0	0	22	228
GO:0042102 positive regulation of T cell proliferation	8	0.0375042	0.85	0.133	Biological Process	GO:0042102	positive regulation of T cell proliferation	0.0375042	0.280126	0	0	8	60
GO:0032092 positive regulation of protein binding	9	0.0377073	0.956	0.127	Biological Process	GO:0032092	positive regulation of protein binding	0.0377073	0.280126	0	0	9	71
GO:1902749 regulation of cell cycle G2/M phase transition	9	0.0377073	0.956	0.127	Biological Process	GO:1902749	regulation of cell cycle G2/M phase transition	0.0377073	0.280126	0	0	9	71
GO:0009142 nucleoside triphosphate biosynthetic process	13	0.0377326	1.382	0.111	Biological Process	GO:0009142	nucleoside triphosphate biosynthetic process	0.0377326	0.280126	0	0	13	117
GO:0009310 amine catabolic process	3	0.037746	0.319	0.25	Biological Process	GO:0009310	amine catabolic process	0.037746	0.280126	0	0	3	12
GO:0010224 response to UV-B	3	0.037746	0.319	0.25	Biological Process	GO:0010224	response to UV-B	0.037746	0.280126	0	0	3	12
GO:0010759 positive regulation of macrophage chemotaxis	3	0.037746	0.319	0.25	Biological Process	GO:0010759	positive regulation of macrophage chemotaxis	0.037746	0.280126	0	0	3	12
GO:0010801 negative regulation of peptidyl-threonine phosphorylation	3	0.037746	0.319	0.25	Biological Process	GO:0010801	negative regulation of peptidyl-threonine phosphorylation	0.037746	0.280126	0	0	3	12
GO:0015809 arginine transport	3	0.037746	0.319	0.25	Biological Process	GO:0015809	arginine transport	0.037746	0.280126	0	0	3	12
GO:0032700 negative regulation of interleukin-17 production	3	0.037746	0.319	0.25	Biological Process	GO:0032700	negative regulation of interleukin-17 production	0.037746	0.280126	0	0	3	12
GO:0032967 positive regulation of collagen biosynthetic process	3	0.037746	0.319	0.25	Biological Process	GO:0032967	positive regulation of collagen biosynthetic process	0.037746	0.280126	0	0	3	12
GO:0042407 cristae formation	3	0.037746	0.319	0.25	Biological Process	GO:0042407	cristae formation	0.037746	0.280126	0	0	3	12
GO:0045721 negative regulation of gluconeogenesis	3	0.037746	0.319	0.25	Biological Process	GO:0045721	negative regulation of gluconeogenesis	0.037746	0.280126	0	0	3	12
GO:0048670 regulation of collateral sprouting	3	0.037746	0.319	0.25	Biological Process	GO:0048670	regulation of collateral sprouting	0.037746	0.280126	0	0	3	12
GO:0070206 protein trimerization	3	0.037746	0.319	0.25	Biological Process	GO:0070206	protein trimerization	0.037746	0.280126	0	0	3	12
GO:0071404 cellular response to low-density lipoprotein particle stimulus	3	0.037746	0.319	0.25	Biological Process	GO:0071404	cellular response to low-density lipoprotein particle stimulus	0.037746	0.280126	0	0	3	12
GO:0071498 cellular response to fluid shear stress	3	0.037746	0.319	0.25	Biological Process	GO:0071498	cellular response to fluid shear stress	0.037746	0.280126	0	0	3	12
GO:0099632 protein transport within plasma membrane	3	0.037746	0.319	0.25	Biological Process	GO:0099632	protein transport within plasma membrane	0.037746	0.280126	0	0	3	12
GO:0099637 neurotransmitter receptor transport	3	0.037746	0.319	0.25	Biological Process	GO:0099637	neurotransmitter receptor transport	0.037746	0.280126	0	0	3	12
GO:1902043 positive regulation of extrinsic apoptotic signaling pathway via death domain receptors	3	0.037746	0.319	0.25	Biological Process	GO:1902043	positive regulation of extrinsic apoptotic signaling pathway via death domain receptors	0.037746	0.280126	0	0	3	12
GO:1905523 positive regulation of macrophage migration	3	0.037746	0.319	0.25	Biological Process	GO:1905523	positive regulation of macrophage migration	0.037746	0.280126	0	0	3	12
GO:2000251 positive regulation of actin cytoskeleton reorganization	3	0.037746	0.319	0.25	Biological Process	GO:2000251	positive regulation of actin cytoskeleton reorganization	0.037746	0.280126	0	0	3	12
GO:0098827 endoplasmic reticulum subcompartment	28	0.0691898	3.275	0.079	Cellular Component	GO:0098827	endoplasmic reticulum subcompartment	0.0691898	0.281555	0	0	28	355
GO:0031594 neuromuscular junction	5	0.0698863	0.585	0.132	Cellular Component	GO:0031594	neuromuscular junction	0.0698863	0.282988	0	0	5	38
GO:0060322 head development	38	0.0381779	4.038	0.087	Biological Process	GO:0060322	head development	0.0381779	0.28302	0	0	38	439
GO:0016874 ligase activity	15	0.0175246	1.586	0.117	Molecular Function	GO:0016874	ligase activity	0.0175246	0.285249	0	0	15	128
GO:0097225 sperm midpiece	4	0.0709037	0.468	0.148	Cellular Component	GO:0097225	sperm midpiece	0.0709037	0.2857	0	0	4	27
GO:0030217 T cell differentiation	19	0.0389669	2.019	0.099	Biological Process	GO:0030217	T cell differentiation	0.0389669	0.288552	0	0	19	191
GO:0031668 cellular response to extracellular stimulus	16	0.0393981	1.7	0.104	Biological Process	GO:0031668	cellular response to extracellular stimulus	0.0393981	0.290787	0	0	16	154
GO:0070302 regulation of stress-activated protein kinase signaling cascade	16	0.0393981	1.7	0.104	Biological Process	GO:0070302	regulation of stress-activated protein kinase signaling cascade	0.0393981	0.290787	0	0	16	154
GO:0097191 extrinsic apoptotic signaling pathway	16	0.0393981	1.7	0.104	Biological Process	GO:0097191	extrinsic apoptotic signaling pathway	0.0393981	0.290787	0	0	16	154
GO:0031326 regulation of cellular biosynthetic process	201	0.0394447	21.36	0.072	Biological Process	GO:0031326	regulation of cellular biosynthetic process	0.0394447	0.290813	0	0	201	2794
GO:0030334 regulation of cell migration	50	0.0395857	5.313	0.083	Biological Process	GO:0030334	regulation of cell migration	0.0395857	0.291534	0	0	50	604
GO:0030198 extracellular matrix organization	18	0.0398841	1.913	0.101	Biological Process	GO:0030198	extracellular matrix organization	0.0398841	0.293411	0	0	18	179
GO:1905039 carboxylic acid transmembrane transport	10	0.0399393	1.063	0.12	Biological Process	GO:1905039	carboxylic acid transmembrane transport	0.0399393	0.293497	0	0	10	83
GO:0099513 polymeric cytoskeletal fiber	25	0.0735776	2.924	0.08	Cellular Component	GO:0099513	polymeric cytoskeletal fiber	0.0735776	0.295028	0	0	25	313
GO:0060341 regulation of cellular localization	49	0.0403565	5.207	0.083	Biological Process	GO:0060341	regulation of cellular localization	0.0403565	0.29624	0	0	49	591
GO:0046930 pore complex	3	0.0743049	0.351	0.176	Cellular Component	GO:0046930	pore complex	0.0743049	0.296498	0	0	3	17
GO:1903047 mitotic cell cycle process	38	0.0404601	4.038	0.086	Biological Process	GO:1903047	mitotic cell cycle process	0.0404601	0.296678	0	0	38	441
GO:0001755 neural crest cell migration	5	0.0407006	0.531	0.167	Biological Process	GO:0001755	neural crest cell migration	0.0407006	0.296782	0	0	5	30
GO:0002832 negative regulation of response to biotic stimulus	5	0.0407006	0.531	0.167	Biological Process	GO:0002832	negative regulation of response to biotic stimulus	0.0407006	0.296782	0	0	5	30
GO:0010677 negative regulation of cellular carbohydrate metabolic process	5	0.0407006	0.531	0.167	Biological Process	GO:0010677	negative regulation of cellular carbohydrate metabolic process	0.0407006	0.296782	0	0	5	30
GO:0035418 protein localization to synapse	5	0.0407006	0.531	0.167	Biological Process	GO:0035418	protein localization to synapse	0.0407006	0.296782	0	0	5	30
GO:0002449 lymphocyte mediated immunity	17	0.040714	1.807	0.102	Biological Process	GO:0002449	lymphocyte mediated immunity	0.040714	0.296782	0	0	17	167
GO:0051817 modification of morphology or physiology of other organism involved in symbiotic interaction	9	0.0407382	0.956	0.125	Biological Process	GO:0051817	modification of morphology or physiology of other organism involved in symbiotic interaction	0.0407382	0.296782	0	0	9	72
GO:0032755 positive regulation of interleukin-6 production	8	0.0408321	0.85	0.131	Biological Process	GO:0032755	positive regulation of interleukin-6 production	0.0408321	0.297145	0	0	8	61
GO:0000902 cell morphogenesis	52	0.0409306	5.526	0.082	Biological Process	GO:0000902	cell morphogenesis	0.0409306	0.297541	0	0	52	633
GO:0045335 phagocytic vesicle	7	0.0754192	0.819	0.111	Cellular Component	GO:0045335	phagocytic vesicle	0.0754192	0.298564	0	0	7	63
GO:0005890 sodium:potassium-exchanging ATPase complex	2	0.0762755	0.234	0.25	Cellular Component	GO:0005890	sodium:potassium-exchanging ATPase complex	0.0762755	0.298564	0	0	2	8
GO:0044305 calyx of Held	2	0.0762755	0.234	0.25	Cellular Component	GO:0044305	calyx of Held	0.0762755	0.298564	0	0	2	8
GO:0070578 RISC-loading complex	2	0.0762755	0.234	0.25	Cellular Component	GO:0070578	RISC-loading complex	0.0762755	0.298564	0	0	2	8
GO:0051705 multi-organism behavior	6	0.0412058	0.638	0.15	Biological Process	GO:0051705	multi-organism behavior	0.0412058	0.298897	0	0	6	40
GO:0060350 endochondral bone morphogenesis	6	0.0412058	0.638	0.15	Biological Process	GO:0060350	endochondral bone morphogenesis	0.0412058	0.298897	0	0	6	40
GO:0004674 protein serine/threonine kinase activity	29	0.0186113	3.066	0.097	Molecular Function	GO:0004674	protein serine/threonine kinase activity	0.0186113	0.299332	0	0	29	300
GO:1900180 regulation of protein localization to nucleus	11	0.041336	1.169	0.116	Biological Process	GO:1900180	regulation of protein localization to nucleus	0.041336	0.29952	0	0	11	95
GO:0051235 maintenance of location	20	0.0414291	2.125	0.098	Biological Process	GO:0051235	maintenance of location	0.0414291	0.299872	0	0	20	205
GO:0048029 monosaccharide binding	7	0.0188727	0.74	0.163	Molecular Function	GO:0048029	monosaccharide binding	0.0188727	0.299965	0	0	7	43
GO:0005783 endoplasmic reticulum	63	0.0770339	7.368	0.07	Cellular Component	GO:0005783	endoplasmic reticulum	0.0770339	0.300104	0	0	63	896
GO:0019887 protein kinase regulator activity	14	0.0192913	1.48	0.119	Molecular Function	GO:0019887	protein kinase regulator activity	0.0192913	0.303053	0	0	14	118
GO:0046328 regulation of JNK cascade	13	0.0423947	1.382	0.109	Biological Process	GO:0046328	regulation of JNK cascade	0.0423947	0.304507	0	0	13	119
GO:0001958 endochondral ossification	4	0.0424306	0.425	0.19	Biological Process	GO:0001958	endochondral ossification	0.0424306	0.304507	0	0	4	21
GO:0018195 peptidyl-arginine modification	4	0.0424306	0.425	0.19	Biological Process	GO:0018195	peptidyl-arginine modification	0.0424306	0.304507	0	0	4	21
GO:0033273 response to vitamin	4	0.0424306	0.425	0.19	Biological Process	GO:0033273	response to vitamin	0.0424306	0.304507	0	0	4	21
GO:0036075 replacement ossification	4	0.0424306	0.425	0.19	Biological Process	GO:0036075	replacement ossification	0.0424306	0.304507	0	0	4	21
GO:0046471 phosphatidylglycerol metabolic process	4	0.0424306	0.425	0.19	Biological Process	GO:0046471	phosphatidylglycerol metabolic process	0.0424306	0.304507	0	0	4	21
GO:0050820 positive regulation of coagulation	4	0.0424306	0.425	0.19	Biological Process	GO:0050820	positive regulation of coagulation	0.0424306	0.304507	0	0	4	21
GO:0071312 cellular response to alkaloid	4	0.0424306	0.425	0.19	Biological Process	GO:0071312	cellular response to alkaloid	0.0424306	0.304507	0	0	4	21
GO:0072686 mitotic spindle	11	0.0789192	1.287	0.095	Cellular Component	GO:0072686	mitotic spindle	0.0789192	0.305998	0	0	11	116
GO:0030291 protein serine/threonine kinase inhibitor activity	5	0.0197444	0.529	0.2	Molecular Function	GO:0030291	protein serine/threonine kinase inhibitor activity	0.0197444	0.306605	0	0	5	25
GO:1903825 organic acid transmembrane transport	10	0.0428365	1.063	0.119	Biological Process	GO:1903825	organic acid transmembrane transport	0.0428365	0.306852	0	0	10	84
GO:0017144 drug metabolic process	36	0.0428482	3.826	0.087	Biological Process	GO:0017144	drug metabolic process	0.0428482	0.306852	0	0	36	416
GO:0005789 endoplasmic reticulum membrane	27	0.0809296	3.158	0.078	Cellular Component	GO:0005789	endoplasmic reticulum membrane	0.0809296	0.308751	0	0	27	346
GO:0042175 nuclear outer membrane-endoplasmic reticulum membrane network	28	0.0811786	3.275	0.078	Cellular Component	GO:0042175	nuclear outer membrane-endoplasmic reticulum membrane network	0.0811786	0.308751	0	0	28	361
GO:0042383 sarcolemma	6	0.0830899	0.702	0.115	Cellular Component	GO:0042383	sarcolemma	0.0830899	0.308751	0	0	6	52
GO:0099080 supramolecular complex	33	0.0830997	3.86	0.076	Cellular Component	GO:0099080	supramolecular complex	0.0830997	0.308751	0	0	33	437
GO:0099081 supramolecular polymer	33	0.0830997	3.86	0.076	Cellular Component	GO:0099081	supramolecular polymer	0.0830997	0.308751	0	0	33	437
GO:0044451 nucleoplasm part	59	0.0832877	6.901	0.07	Cellular Component	GO:0044451	nucleoplasm part	0.0832877	0.308751	0	0	59	838
GO:0005747 mitochondrial respiratory chain complex I	5	0.0833853	0.585	0.125	Cellular Component	GO:0005747	mitochondrial respiratory chain complex I	0.0833853	0.308751	0	0	5	40
GO:0030667 secretory granule membrane	5	0.0833853	0.585	0.125	Cellular Component	GO:0030667	secretory granule membrane	0.0833853	0.308751	0	0	5	40
GO:0030964 NADH dehydrogenase complex	5	0.0833853	0.585	0.125	Cellular Component	GO:0030964	NADH dehydrogenase complex	0.0833853	0.308751	0	0	5	40
GO:0045271 respiratory chain complex I	5	0.0833853	0.585	0.125	Cellular Component	GO:0045271	respiratory chain complex I	0.0833853	0.308751	0	0	5	40
GO:0044450 microtubule organizing center part	16	0.0842407	1.871	0.086	Cellular Component	GO:0044450	microtubule organizing center part	0.0842407	0.31052	0	0	16	187
GO:0048646 anatomical structure formation involved in morphogenesis	61	0.0434295	6.482	0.08	Biological Process	GO:0048646	anatomical structure formation involved in morphogenesis	0.0434295	0.310685	0	0	61	761
GO:0033673 negative regulation of kinase activity	16	0.0435267	1.7	0.103	Biological Process	GO:0033673	negative regulation of kinase activity	0.0435267	0.31105	0	0	16	156
GO:0042982 amyloid precursor protein metabolic process	7	0.043676	0.744	0.137	Biological Process	GO:0042982	amyloid precursor protein metabolic process	0.043676	0.311787	0	0	7	51
GO:0040017 positive regulation of locomotion	34	0.0439998	3.613	0.087	Biological Process	GO:0040017	positive regulation of locomotion	0.0439998	0.313766	0	0	34	390
GO:0048468 cell development	103	0.0441812	10.946	0.076	Biological Process	GO:0048468	cell development	0.0441812	0.314727	0	0	103	1361
GO:0000776 kinetochore	9	0.0861618	1.053	0.099	Cellular Component	GO:0000776	kinetochore	0.0861618	0.315556	0	0	9	91
GO:0005930 axoneme	8	0.0867588	0.936	0.103	Cellular Component	GO:0005930	axoneme	0.0867588	0.315556	0	0	8	78
GO:0097014 ciliary plasm	8	0.0867588	0.936	0.103	Cellular Component	GO:0097014	ciliary plasm	0.0867588	0.315556	0	0	8	78
GO:0031463 Cul3-RING ubiquitin ligase complex	4	0.0876357	0.468	0.138	Cellular Component	GO:0031463	Cul3-RING ubiquitin ligase complex	0.0876357	0.31595	0	0	4	29
GO:0032154 cleavage furrow	4	0.0876357	0.468	0.138	Cellular Component	GO:0032154	cleavage furrow	0.0876357	0.31595	0	0	4	29
GO:0046942 carboxylic acid transport	19	0.0445038	2.019	0.098	Biological Process	GO:0046942	carboxylic acid transport	0.0445038	0.31669	0	0	19	194
GO:0007411 axon guidance	14	0.0446691	1.488	0.106	Biological Process	GO:0007411	axon guidance	0.0446691	0.317197	0	0	14	132
GO:0051099 positive regulation of binding	14	0.0446691	1.488	0.106	Biological Process	GO:0051099	positive regulation of binding	0.0446691	0.317197	0	0	14	132
GO:0016477 cell migration	75	0.0454918	7.97	0.078	Biological Process	GO:0016477	cell migration	0.0454918	0.31784	0	0	75	961
GO:0051223 regulation of protein transport	27	0.0455467	2.869	0.091	Biological Process	GO:0051223	regulation of protein transport	0.0455467	0.31784	0	0	27	298
GO:0060541 respiratory system development	16	0.0457028	1.7	0.102	Biological Process	GO:0060541	respiratory system development	0.0457028	0.31784	0	0	16	157
GO:0002720 positive regulation of cytokine production involved in immune response	6	0.0457479	0.638	0.146	Biological Process	GO:0002720	positive regulation of cytokine production involved in immune response	0.0457479	0.31784	0	0	6	41
GO:0003170 heart valve development	6	0.0457479	0.638	0.146	Biological Process	GO:0003170	heart valve development	0.0457479	0.31784	0	0	6	41
GO:0097194 execution phase of apoptosis	6	0.0457479	0.638	0.146	Biological Process	GO:0097194	execution phase of apoptosis	0.0457479	0.31784	0	0	6	41
GO:0044271 cellular nitrogen compound biosynthetic process	243	0.0458037	25.824	0.071	Biological Process	GO:0044271	cellular nitrogen compound biosynthetic process	0.0458037	0.31784	0	0	243	3436
GO:0034614 cellular response to reactive oxygen species	10	0.0458737	1.063	0.118	Biological Process	GO:0034614	cellular response to reactive oxygen species	0.0458737	0.31784	0	0	10	85
GO:0060537 muscle tissue development	23	0.0459315	2.444	0.093	Biological Process	GO:0060537	muscle tissue development	0.0459315	0.31784	0	0	23	246
GO:0046638 positive regulation of alpha-beta T cell differentiation	5	0.0460536	0.531	0.161	Biological Process	GO:0046638	positive regulation of alpha-beta T cell differentiation	0.0460536	0.31784	0	0	5	31
GO:0007420 brain development	35	0.046076	3.719	0.086	Biological Process	GO:0007420	brain development	0.046076	0.31784	0	0	35	405
GO:0015849 organic acid transport	19	0.0464695	2.019	0.097	Biological Process	GO:0015849	organic acid transport	0.0464695	0.31784	0	0	19	195
GO:0002710 negative regulation of T cell mediated immunity	3	0.0467819	0.319	0.231	Biological Process	GO:0002710	negative regulation of T cell mediated immunity	0.0467819	0.31784	0	0	3	13
GO:0006098 pentose-phosphate shunt	3	0.0467819	0.319	0.231	Biological Process	GO:0006098	pentose-phosphate shunt	0.0467819	0.31784	0	0	3	13
GO:0006654 phosphatidic acid biosynthetic process	3	0.0467819	0.319	0.231	Biological Process	GO:0006654	phosphatidic acid biosynthetic process	0.0467819	0.31784	0	0	3	13
GO:0006684 sphingomyelin metabolic process	3	0.0467819	0.319	0.231	Biological Process	GO:0006684	sphingomyelin metabolic process	0.0467819	0.31784	0	0	3	13
GO:0010714 positive regulation of collagen metabolic process	3	0.0467819	0.319	0.231	Biological Process	GO:0010714	positive regulation of collagen metabolic process	0.0467819	0.31784	0	0	3	13
GO:0014821 phasic smooth muscle contraction	3	0.0467819	0.319	0.231	Biological Process	GO:0014821	phasic smooth muscle contraction	0.0467819	0.31784	0	0	3	13
GO:0019433 triglyceride catabolic process	3	0.0467819	0.319	0.231	Biological Process	GO:0019433	triglyceride catabolic process	0.0467819	0.31784	0	0	3	13
GO:0022038 corpus callosum development	3	0.0467819	0.319	0.231	Biological Process	GO:0022038	corpus callosum development	0.0467819	0.31784	0	0	3	13
GO:0032695 negative regulation of interleukin-12 production	3	0.0467819	0.319	0.231	Biological Process	GO:0032695	negative regulation of interleukin-12 production	0.0467819	0.31784	0	0	3	13
GO:0044068 modulation by symbiont of host cellular process	3	0.0467819	0.319	0.231	Biological Process	GO:0044068	modulation by symbiont of host cellular process	0.0467819	0.31784	0	0	3	13
GO:0045655 regulation of monocyte differentiation	3	0.0467819	0.319	0.231	Biological Process	GO:0045655	regulation of monocyte differentiation	0.0467819	0.31784	0	0	3	13
GO:0046629 gamma-delta T cell activation	3	0.0467819	0.319	0.231	Biological Process	GO:0046629	gamma-delta T cell activation	0.0467819	0.31784	0	0	3	13
GO:0051220 cytoplasmic sequestering of protein	3	0.0467819	0.319	0.231	Biological Process	GO:0051220	cytoplasmic sequestering of protein	0.0467819	0.31784	0	0	3	13
GO:0051580 regulation of neurotransmitter uptake	3	0.0467819	0.319	0.231	Biological Process	GO:0051580	regulation of neurotransmitter uptake	0.0467819	0.31784	0	0	3	13
GO:0060033 anatomical structure regression	3	0.0467819	0.319	0.231	Biological Process	GO:0060033	anatomical structure regression	0.0467819	0.31784	0	0	3	13
GO:0090201 negative regulation of release of cytochrome c from mitochondria	3	0.0467819	0.319	0.231	Biological Process	GO:0090201	negative regulation of release of cytochrome c from mitochondria	0.0467819	0.31784	0	0	3	13
GO:0090493 catecholamine uptake	3	0.0467819	0.319	0.231	Biological Process	GO:0090493	catecholamine uptake	0.0467819	0.31784	0	0	3	13
GO:2000316 regulation of T-helper 17 type immune response	3	0.0467819	0.319	0.231	Biological Process	GO:2000316	regulation of T-helper 17 type immune response	0.0467819	0.31784	0	0	3	13
GO:0006606 protein import into nucleus	11	0.0469709	1.169	0.113	Biological Process	GO:0006606	protein import into nucleus	0.0469709	0.31784	0	0	11	97
GO:0030010 establishment of cell polarity	11	0.0469709	1.169	0.113	Biological Process	GO:0030010	establishment of cell polarity	0.0469709	0.31784	0	0	11	97
GO:0002696 positive regulation of leukocyte activation	20	0.0470108	2.125	0.096	Biological Process	GO:0002696	positive regulation of leukocyte activation	0.0470108	0.31784	0	0	20	208
GO:0090150 establishment of protein localization to membrane	14	0.0471034	1.488	0.105	Biological Process	GO:0090150	establishment of protein localization to membrane	0.0471034	0.31784	0	0	14	133
GO:0045621 positive regulation of lymphocyte differentiation	9	0.047284	0.956	0.122	Biological Process	GO:0045621	positive regulation of lymphocyte differentiation	0.047284	0.31784	0	0	9	74
GO:0098542 defense response to other organism	26	0.0473967	2.763	0.091	Biological Process	GO:0098542	defense response to other organism	0.0473967	0.31784	0	0	26	286
GO:1901575 organic substance catabolic process	97	0.0476932	10.308	0.076	Biological Process	GO:1901575	organic substance catabolic process	0.0476932	0.31784	0	0	97	1279
GO:0072091 regulation of stem cell proliferation	7	0.0477871	0.744	0.135	Biological Process	GO:0072091	regulation of stem cell proliferation	0.0477871	0.31784	0	0	7	52
GO:0030036 actin cytoskeleton organization	38	0.0479275	4.038	0.085	Biological Process	GO:0030036	actin cytoskeleton organization	0.0479275	0.31784	0	0	38	447
GO:0007229 integrin-mediated signaling pathway	8	0.0480625	0.85	0.127	Biological Process	GO:0007229	integrin-mediated signaling pathway	0.0480625	0.31784	0	0	8	63
GO:0015908 fatty acid transport	8	0.0480625	0.85	0.127	Biological Process	GO:0015908	fatty acid transport	0.0480625	0.31784	0	0	8	63
GO:0031099 regeneration	8	0.0480625	0.85	0.127	Biological Process	GO:0031099	regeneration	0.0480625	0.31784	0	0	8	63
GO:0048709 oligodendrocyte differentiation	8	0.0480625	0.85	0.127	Biological Process	GO:0048709	oligodendrocyte differentiation	0.0480625	0.31784	0	0	8	63
GO:0044085 cellular component biogenesis	142	0.0482135	15.09	0.073	Biological Process	GO:0044085	cellular component biogenesis	0.0482135	0.31784	0	0	142	1936
GO:0040011 locomotion	93	0.0482425	9.883	0.076	Biological Process	GO:0040011	locomotion	0.0482425	0.31784	0	0	93	1222
GO:0043269 regulation of ion transport	28	0.0484013	2.976	0.089	Biological Process	GO:0043269	regulation of ion transport	0.0484013	0.31784	0	0	28	313
GO:0045595 regulation of cell differentiation	89	0.0487131	9.458	0.076	Biological Process	GO:0045595	regulation of cell differentiation	0.0487131	0.31784	0	0	89	1165
GO:0007272 ensheathment of neurons	10	0.0490529	1.063	0.116	Biological Process	GO:0007272	ensheathment of neurons	0.0490529	0.31784	0	0	10	86
GO:0008366 axon ensheathment	10	0.0490529	1.063	0.116	Biological Process	GO:0008366	axon ensheathment	0.0490529	0.31784	0	0	10	86
GO:0008643 carbohydrate transport	10	0.0490529	1.063	0.116	Biological Process	GO:0008643	carbohydrate transport	0.0490529	0.31784	0	0	10	86
GO:0003338 metanephros morphogenesis	4	0.0493091	0.425	0.182	Biological Process	GO:0003338	metanephros morphogenesis	0.0493091	0.31784	0	0	4	22
GO:0032689 negative regulation of interferon-gamma production	4	0.0493091	0.425	0.182	Biological Process	GO:0032689	negative regulation of interferon-gamma production	0.0493091	0.31784	0	0	4	22
GO:0033081 regulation of T cell differentiation in thymus	4	0.0493091	0.425	0.182	Biological Process	GO:0033081	regulation of T cell differentiation in thymus	0.0493091	0.31784	0	0	4	22
GO:0042119 neutrophil activation	4	0.0493091	0.425	0.182	Biological Process	GO:0042119	neutrophil activation	0.0493091	0.31784	0	0	4	22
GO:0071354 cellular response to interleukin-6	4	0.0493091	0.425	0.182	Biological Process	GO:0071354	cellular response to interleukin-6	0.0493091	0.31784	0	0	4	22
GO:0014070 response to organic cyclic compound	32	0.049425	3.401	0.087	Biological Process	GO:0014070	response to organic cyclic compound	0.049425	0.31784	0	0	32	367
GO:0098656 anion transmembrane transport	14	0.0496288	1.488	0.104	Biological Process	GO:0098656	anion transmembrane transport	0.0496288	0.31784	0	0	14	134
GO:0055085 transmembrane transport	80	0.0496332	8.502	0.077	Biological Process	GO:0055085	transmembrane transport	0.0496332	0.31784	0	0	80	1037
GO:0009201 ribonucleoside triphosphate biosynthetic process	12	0.0502779	1.275	0.109	Biological Process	GO:0009201	ribonucleoside triphosphate biosynthetic process	0.0502779	0.31784	0	0	12	110
GO:0061614 pri-miRNA transcription by RNA polymerase II	6	0.0505891	0.638	0.143	Biological Process	GO:0061614	pri-miRNA transcription by RNA polymerase II	0.0505891	0.31784	0	0	6	42
GO:1902893 regulation of pri-miRNA transcription by RNA polymerase II	6	0.0505891	0.638	0.143	Biological Process	GO:1902893	regulation of pri-miRNA transcription by RNA polymerase II	0.0505891	0.31784	0	0	6	42
GO:0009719 response to endogenous stimulus	66	0.0507965	7.014	0.079	Biological Process	GO:0009719	response to endogenous stimulus	0.0507965	0.31784	0	0	66	839
GO:0051640 organelle localization	32	0.0509438	3.401	0.087	Biological Process	GO:0051640	organelle localization	0.0509438	0.31784	0	0	32	368
GO:1903827 regulation of cellular protein localization	32	0.0509438	3.401	0.087	Biological Process	GO:1903827	regulation of cellular protein localization	0.0509438	0.31784	0	0	32	368
GO:0009889 regulation of biosynthetic process	202	0.0511553	21.467	0.071	Biological Process	GO:0009889	regulation of biosynthetic process	0.0511553	0.31784	0	0	202	2831
GO:0001504 neurotransmitter uptake	5	0.0518055	0.531	0.156	Biological Process	GO:0001504	neurotransmitter uptake	0.0518055	0.31784	0	0	5	32
GO:0009187 cyclic nucleotide metabolic process	5	0.0518055	0.531	0.156	Biological Process	GO:0009187	cyclic nucleotide metabolic process	0.0518055	0.31784	0	0	5	32
GO:0032715 negative regulation of interleukin-6 production	5	0.0518055	0.531	0.156	Biological Process	GO:0032715	negative regulation of interleukin-6 production	0.0518055	0.31784	0	0	5	32
GO:0071675 regulation of mononuclear cell migration	5	0.0518055	0.531	0.156	Biological Process	GO:0071675	regulation of mononuclear cell migration	0.0518055	0.31784	0	0	5	32
GO:0009653 anatomical structure morphogenesis	130	0.0518368	13.815	0.074	Biological Process	GO:0009653	anatomical structure morphogenesis	0.0518368	0.31784	0	0	130	1765
GO:0021954 central nervous system neuron development	8	0.0519709	0.85	0.125	Biological Process	GO:0021954	central nervous system neuron development	0.0519709	0.31784	0	0	8	64
GO:0034644 cellular response to UV	8	0.0519709	0.85	0.125	Biological Process	GO:0034644	cellular response to UV	0.0519709	0.31784	0	0	8	64
GO:0002709 regulation of T cell mediated immunity	7	0.0521364	0.744	0.132	Biological Process	GO:0002709	regulation of T cell mediated immunity	0.0521364	0.31784	0	0	7	53
GO:0051251 positive regulation of lymphocyte activation	18	0.0521663	1.913	0.097	Biological Process	GO:0051251	positive regulation of lymphocyte activation	0.0521663	0.31784	0	0	18	185
GO:0000052 citrulline metabolic process	2	0.0521803	0.213	0.333	Biological Process	GO:0000052	citrulline metabolic process	0.0521803	0.31784	0	0	2	6
GO:0002232 leukocyte chemotaxis involved in inflammatory response	2	0.0521803	0.213	0.333	Biological Process	GO:0002232	leukocyte chemotaxis involved in inflammatory response	0.0521803	0.31784	0	0	2	6
GO:0002468 dendritic cell antigen processing and presentation	2	0.0521803	0.213	0.333	Biological Process	GO:0002468	dendritic cell antigen processing and presentation	0.0521803	0.31784	0	0	2	6
GO:0002576 platelet degranulation	2	0.0521803	0.213	0.333	Biological Process	GO:0002576	platelet degranulation	0.0521803	0.31784	0	0	2	6
GO:0002634 regulation of germinal center formation	2	0.0521803	0.213	0.333	Biological Process	GO:0002634	regulation of germinal center formation	0.0521803	0.31784	0	0	2	6
GO:0007341 penetration of zona pellucida	2	0.0521803	0.213	0.333	Biological Process	GO:0007341	penetration of zona pellucida	0.0521803	0.31784	0	0	2	6
GO:0009214 cyclic nucleotide catabolic process	2	0.0521803	0.213	0.333	Biological Process	GO:0009214	cyclic nucleotide catabolic process	0.0521803	0.31784	0	0	2	6
GO:0010749 regulation of nitric oxide mediated signal transduction	2	0.0521803	0.213	0.333	Biological Process	GO:0010749	regulation of nitric oxide mediated signal transduction	0.0521803	0.31784	0	0	2	6
GO:0010896 regulation of triglyceride catabolic process	2	0.0521803	0.213	0.333	Biological Process	GO:0010896	regulation of triglyceride catabolic process	0.0521803	0.31784	0	0	2	6
GO:0010940 positive regulation of necrotic cell death	2	0.0521803	0.213	0.333	Biological Process	GO:0010940	positive regulation of necrotic cell death	0.0521803	0.31784	0	0	2	6
GO:0015911 plasma membrane long-chain fatty acid transport	2	0.0521803	0.213	0.333	Biological Process	GO:0015911	plasma membrane long-chain fatty acid transport	0.0521803	0.31784	0	0	2	6
GO:0022028 tangential migration from the subventricular zone to the olfactory bulb	2	0.0521803	0.213	0.333	Biological Process	GO:0022028	tangential migration from the subventricular zone to the olfactory bulb	0.0521803	0.31784	0	0	2	6
GO:0035246 peptidyl-arginine N-methylation	2	0.0521803	0.213	0.333	Biological Process	GO:0035246	peptidyl-arginine N-methylation	0.0521803	0.31784	0	0	2	6
GO:0042045 epithelial fluid transport	2	0.0521803	0.213	0.333	Biological Process	GO:0042045	epithelial fluid transport	0.0521803	0.31784	0	0	2	6
GO:0042940 D-amino acid transport	2	0.0521803	0.213	0.333	Biological Process	GO:0042940	D-amino acid transport	0.0521803	0.31784	0	0	2	6
GO:0045588 positive regulation of gamma-delta T cell differentiation	2	0.0521803	0.213	0.333	Biological Process	GO:0045588	positive regulation of gamma-delta T cell differentiation	0.0521803	0.31784	0	0	2	6
GO:0046543 development of secondary female sexual characteristics	2	0.0521803	0.213	0.333	Biological Process	GO:0046543	development of secondary female sexual characteristics	0.0521803	0.31784	0	0	2	6
GO:0046645 positive regulation of gamma-delta T cell activation	2	0.0521803	0.213	0.333	Biological Process	GO:0046645	positive regulation of gamma-delta T cell activation	0.0521803	0.31784	0	0	2	6
GO:0051124 synaptic growth at neuromuscular junction	2	0.0521803	0.213	0.333	Biological Process	GO:0051124	synaptic growth at neuromuscular junction	0.0521803	0.31784	0	0	2	6
GO:0051583 dopamine uptake involved in synaptic transmission	2	0.0521803	0.213	0.333	Biological Process	GO:0051583	dopamine uptake involved in synaptic transmission	0.0521803	0.31784	0	0	2	6
GO:0051660 establishment of centrosome localization	2	0.0521803	0.213	0.333	Biological Process	GO:0051660	establishment of centrosome localization	0.0521803	0.31784	0	0	2	6
GO:0051934 catecholamine uptake involved in synaptic transmission	2	0.0521803	0.213	0.333	Biological Process	GO:0051934	catecholamine uptake involved in synaptic transmission	0.0521803	0.31784	0	0	2	6
GO:0060592 mammary gland formation	2	0.0521803	0.213	0.333	Biological Process	GO:0060592	mammary gland formation	0.0521803	0.31784	0	0	2	6
GO:0060900 embryonic camera-type eye formation	2	0.0521803	0.213	0.333	Biological Process	GO:0060900	embryonic camera-type eye formation	0.0521803	0.31784	0	0	2	6
GO:0070244 negative regulation of thymocyte apoptotic process	2	0.0521803	0.213	0.333	Biological Process	GO:0070244	negative regulation of thymocyte apoptotic process	0.0521803	0.31784	0	0	2	6
GO:0071257 cellular response to electrical stimulus	2	0.0521803	0.213	0.333	Biological Process	GO:0071257	cellular response to electrical stimulus	0.0521803	0.31784	0	0	2	6
GO:0071493 cellular response to UV-B	2	0.0521803	0.213	0.333	Biological Process	GO:0071493	cellular response to UV-B	0.0521803	0.31784	0	0	2	6
GO:1902001 fatty acid transmembrane transport	2	0.0521803	0.213	0.333	Biological Process	GO:1902001	fatty acid transmembrane transport	0.0521803	0.31784	0	0	2	6
GO:1902415 regulation of mRNA binding	2	0.0521803	0.213	0.333	Biological Process	GO:1902415	regulation of mRNA binding	0.0521803	0.31784	0	0	2	6
GO:1902416 positive regulation of mRNA binding	2	0.0521803	0.213	0.333	Biological Process	GO:1902416	positive regulation of mRNA binding	0.0521803	0.31784	0	0	2	6
GO:1902563 regulation of neutrophil activation	2	0.0521803	0.213	0.333	Biological Process	GO:1902563	regulation of neutrophil activation	0.0521803	0.31784	0	0	2	6
GO:1903071 positive regulation of ER-associated ubiquitin-dependent protein catabolic process	2	0.0521803	0.213	0.333	Biological Process	GO:1903071	positive regulation of ER-associated ubiquitin-dependent protein catabolic process	0.0521803	0.31784	0	0	2	6
GO:1905278 positive regulation of epithelial tube formation	2	0.0521803	0.213	0.333	Biological Process	GO:1905278	positive regulation of epithelial tube formation	0.0521803	0.31784	0	0	2	6
GO:0031669 cellular response to nutrient levels	14	0.0522466	1.488	0.104	Biological Process	GO:0031669	cellular response to nutrient levels	0.0522466	0.31784	0	0	14	135
GO:0097485 neuron projection guidance	14	0.0522466	1.488	0.104	Biological Process	GO:0097485	neuron projection guidance	0.0522466	0.31784	0	0	14	135
GO:2000116 regulation of cysteine-type endopeptidase activity	14	0.0522466	1.488	0.104	Biological Process	GO:2000116	regulation of cysteine-type endopeptidase activity	0.0522466	0.31784	0	0	14	135
GO:0007098 centrosome cycle	11	0.0531072	1.169	0.111	Biological Process	GO:0007098	centrosome cycle	0.0531072	0.31784	0	0	11	99
GO:0071241 cellular response to inorganic substance	11	0.0531072	1.169	0.111	Biological Process	GO:0071241	cellular response to inorganic substance	0.0531072	0.31784	0	0	11	99
GO:0006869 lipid transport	21	0.0533196	2.232	0.094	Biological Process	GO:0006869	lipid transport	0.0533196	0.31784	0	0	21	224
GO:0006974 cellular response to DNA damage stimulus	46	0.0533693	4.888	0.082	Biological Process	GO:0006974	cellular response to DNA damage stimulus	0.0533693	0.31784	0	0	46	561
GO:0072593 reactive oxygen species metabolic process	17	0.0537059	1.807	0.098	Biological Process	GO:0072593	reactive oxygen species metabolic process	0.0537059	0.31784	0	0	17	173
GO:0055067 monovalent inorganic cation homeostasis	9	0.0544922	0.956	0.118	Biological Process	GO:0055067	monovalent inorganic cation homeostasis	0.0544922	0.31784	0	0	9	76
GO:0090087 regulation of peptide transport	28	0.0551381	2.976	0.088	Biological Process	GO:0090087	regulation of peptide transport	0.0551381	0.31784	0	0	28	317
GO:0015909 long-chain fatty acid transport	6	0.0557322	0.638	0.14	Biological Process	GO:0015909	long-chain fatty acid transport	0.0557322	0.31784	0	0	6	43
GO:0042093 T-helper cell differentiation	6	0.0557322	0.638	0.14	Biological Process	GO:0042093	T-helper cell differentiation	0.0557322	0.31784	0	0	6	43
GO:0042306 regulation of protein import into nucleus	6	0.0557322	0.638	0.14	Biological Process	GO:0042306	regulation of protein import into nucleus	0.0557322	0.31784	0	0	6	43
GO:0050853 B cell receptor signaling pathway	6	0.0557322	0.638	0.14	Biological Process	GO:0050853	B cell receptor signaling pathway	0.0557322	0.31784	0	0	6	43
GO:0002286 T cell activation involved in immune response	8	0.056078	0.85	0.123	Biological Process	GO:0002286	T cell activation involved in immune response	0.056078	0.31784	0	0	8	65
GO:0015698 inorganic anion transport	11	0.0563677	1.169	0.11	Biological Process	GO:0015698	inorganic anion transport	0.0563677	0.31784	0	0	11	100
GO:0051170 import into nucleus	11	0.0563677	1.169	0.11	Biological Process	GO:0051170	import into nucleus	0.0563677	0.31784	0	0	11	100
GO:0006811 ion transport	84	0.0567183	8.927	0.076	Biological Process	GO:0006811	ion transport	0.0567183	0.31784	0	0	84	1102
GO:0046364 monosaccharide biosynthetic process	7	0.0567265	0.744	0.13	Biological Process	GO:0046364	monosaccharide biosynthetic process	0.0567265	0.31784	0	0	7	54
GO:0002455 humoral immune response mediated by circulating immunoglobulin	4	0.0567626	0.425	0.174	Biological Process	GO:0002455	humoral immune response mediated by circulating immunoglobulin	0.0567626	0.31784	0	0	4	23
GO:0051642 centrosome localization	4	0.0567626	0.425	0.174	Biological Process	GO:0051642	centrosome localization	0.0567626	0.31784	0	0	4	23
GO:0061842 microtubule organizing center localization	4	0.0567626	0.425	0.174	Biological Process	GO:0061842	microtubule organizing center localization	0.0567626	0.31784	0	0	4	23
GO:1905521 regulation of macrophage migration	4	0.0567626	0.425	0.174	Biological Process	GO:1905521	regulation of macrophage migration	0.0567626	0.31784	0	0	4	23
GO:0006525 arginine metabolic process	3	0.0567751	0.319	0.214	Biological Process	GO:0006525	arginine metabolic process	0.0567751	0.31784	0	0	3	14
GO:0007625 grooming behavior	3	0.0567751	0.319	0.214	Biological Process	GO:0007625	grooming behavior	0.0567751	0.31784	0	0	3	14
GO:0015802 basic amino acid transport	3	0.0567751	0.319	0.214	Biological Process	GO:0015802	basic amino acid transport	0.0567751	0.31784	0	0	3	14
GO:0032965 regulation of collagen biosynthetic process	3	0.0567751	0.319	0.214	Biological Process	GO:0032965	regulation of collagen biosynthetic process	0.0567751	0.31784	0	0	3	14
GO:0036342 post-anal tail morphogenesis	3	0.0567751	0.319	0.214	Biological Process	GO:0036342	post-anal tail morphogenesis	0.0567751	0.31784	0	0	3	14
GO:0042104 positive regulation of activated T cell proliferation	3	0.0567751	0.319	0.214	Biological Process	GO:0042104	positive regulation of activated T cell proliferation	0.0567751	0.31784	0	0	3	14
GO:0051446 positive regulation of meiotic cell cycle	3	0.0567751	0.319	0.214	Biological Process	GO:0051446	positive regulation of meiotic cell cycle	0.0567751	0.31784	0	0	3	14
GO:0071295 cellular response to vitamin	3	0.0567751	0.319	0.214	Biological Process	GO:0071295	cellular response to vitamin	0.0567751	0.31784	0	0	3	14
GO:0071875 adrenergic receptor signaling pathway	3	0.0567751	0.319	0.214	Biological Process	GO:0071875	adrenergic receptor signaling pathway	0.0567751	0.31784	0	0	3	14
GO:1900121 negative regulation of receptor binding	3	0.0567751	0.319	0.214	Biological Process	GO:1900121	negative regulation of receptor binding	0.0567751	0.31784	0	0	3	14
GO:1900363 regulation of mRNA polyadenylation	3	0.0567751	0.319	0.214	Biological Process	GO:1900363	regulation of mRNA polyadenylation	0.0567751	0.31784	0	0	3	14
GO:1902254 negative regulation of intrinsic apoptotic signaling pathway by p53 class mediator	3	0.0567751	0.319	0.214	Biological Process	GO:1902254	negative regulation of intrinsic apoptotic signaling pathway by p53 class mediator	0.0567751	0.31784	0	0	3	14
GO:1904996 positive regulation of leukocyte adhesion to vascular endothelial cell	3	0.0567751	0.319	0.214	Biological Process	GO:1904996	positive regulation of leukocyte adhesion to vascular endothelial cell	0.0567751	0.31784	0	0	3	14
GO:0072659 protein localization to plasma membrane	18	0.0567958	1.913	0.096	Biological Process	GO:0072659	protein localization to plasma membrane	0.0567958	0.31784	0	0	18	187
GO:0007005 mitochondrion organization	28	0.056923	2.976	0.088	Biological Process	GO:0007005	mitochondrion organization	0.056923	0.31784	0	0	28	318
GO:0019932 second-messenger-mediated signaling	20	0.0574816	2.125	0.094	Biological Process	GO:0019932	second-messenger-mediated signaling	0.0574816	0.31784	0	0	20	213
GO:0062012 regulation of small molecule metabolic process	20	0.0574816	2.125	0.094	Biological Process	GO:0062012	regulation of small molecule metabolic process	0.0574816	0.31784	0	0	20	213
GO:0022607 cellular component assembly	132	0.0575543	14.028	0.073	Biological Process	GO:0022607	cellular component assembly	0.0575543	0.31784	0	0	132	1802
GO:0008202 steroid metabolic process	16	0.0577442	1.7	0.099	Biological Process	GO:0008202	steroid metabolic process	0.0577442	0.31784	0	0	16	162
GO:0042596 fear response	5	0.0579572	0.531	0.152	Biological Process	GO:0042596	fear response	0.0579572	0.31784	0	0	5	33
GO:0043124 negative regulation of I-kappaB kinase/NF-kappaB signaling	5	0.0579572	0.531	0.152	Biological Process	GO:0043124	negative regulation of I-kappaB kinase/NF-kappaB signaling	0.0579572	0.31784	0	0	5	33
GO:0045912 negative regulation of carbohydrate metabolic process	5	0.0579572	0.531	0.152	Biological Process	GO:0045912	negative regulation of carbohydrate metabolic process	0.0579572	0.31784	0	0	5	33
GO:0042221 response to chemical	191	0.0582441	20.298	0.071	Biological Process	GO:0042221	response to chemical	0.0582441	0.31784	0	0	191	2678
GO:0006928 movement of cell or subcellular component	101	0.058691	10.733	0.075	Biological Process	GO:0006928	movement of cell or subcellular component	0.058691	0.31784	0	0	101	1350
GO:0006006 glucose metabolic process	12	0.059472	1.275	0.106	Biological Process	GO:0006006	glucose metabolic process	0.059472	0.31784	0	0	12	113
GO:0071478 cellular response to radiation	12	0.059472	1.275	0.106	Biological Process	GO:0071478	cellular response to radiation	0.059472	0.31784	0	0	12	113
GO:0006887 exocytosis	20	0.0597574	2.125	0.093	Biological Process	GO:0006887	exocytosis	0.0597574	0.31784	0	0	20	214
GO:0009790 embryo development	62	0.0602922	6.589	0.078	Biological Process	GO:0009790	embryo development	0.0602922	0.31784	0	0	62	791
GO:0002456 T cell mediated immunity	8	0.0603858	0.85	0.121	Biological Process	GO:0002456	T cell mediated immunity	0.0603858	0.31784	0	0	8	66
GO:0006022 aminoglycan metabolic process	8	0.0603858	0.85	0.121	Biological Process	GO:0006022	aminoglycan metabolic process	0.0603858	0.31784	0	0	8	66
GO:0051656 establishment of organelle localization	25	0.0606119	2.657	0.089	Biological Process	GO:0051656	establishment of organelle localization	0.0606119	0.31784	0	0	25	280
GO:0002294 CD4-positive, alpha-beta T cell differentiation involved in immune response	6	0.0611786	0.638	0.136	Biological Process	GO:0002294	CD4-positive, alpha-beta T cell differentiation involved in immune response	0.0611786	0.31784	0	0	6	44
GO:0002763 positive regulation of myeloid leukocyte differentiation	6	0.0611786	0.638	0.136	Biological Process	GO:0002763	positive regulation of myeloid leukocyte differentiation	0.0611786	0.31784	0	0	6	44
GO:0006970 response to osmotic stress	6	0.0611786	0.638	0.136	Biological Process	GO:0006970	response to osmotic stress	0.0611786	0.31784	0	0	6	44
GO:0043266 regulation of potassium ion transport	6	0.0611786	0.638	0.136	Biological Process	GO:0043266	regulation of potassium ion transport	0.0611786	0.31784	0	0	6	44
GO:0050885 neuromuscular process controlling balance	6	0.0611786	0.638	0.136	Biological Process	GO:0050885	neuromuscular process controlling balance	0.0611786	0.31784	0	0	6	44
GO:0051348 negative regulation of transferase activity	17	0.0611838	1.807	0.097	Biological Process	GO:0051348	negative regulation of transferase activity	0.0611838	0.31784	0	0	17	176
GO:0048870 cell motility	82	0.0615137	8.714	0.076	Biological Process	GO:0048870	cell motility	0.0615137	0.31784	0	0	82	1078
GO:0051674 localization of cell	82	0.0615137	8.714	0.076	Biological Process	GO:0051674	localization of cell	0.0615137	0.31784	0	0	82	1078
GO:0010389 regulation of G2/M transition of mitotic cell cycle	7	0.0615592	0.744	0.127	Biological Process	GO:0010389	regulation of G2/M transition of mitotic cell cycle	0.0615592	0.31784	0	0	7	55
GO:2000379 positive regulation of reactive oxygen species metabolic process	7	0.0615592	0.744	0.127	Biological Process	GO:2000379	positive regulation of reactive oxygen species metabolic process	0.0615592	0.31784	0	0	7	55
GO:0007254 JNK cascade	13	0.0618594	1.382	0.103	Biological Process	GO:0007254	JNK cascade	0.0618594	0.31784	0	0	13	126
GO:0071216 cellular response to biotic stimulus	13	0.0618594	1.382	0.103	Biological Process	GO:0071216	cellular response to biotic stimulus	0.0618594	0.31784	0	0	13	126
GO:0046632 alpha-beta T cell differentiation	9	0.0623791	0.956	0.115	Biological Process	GO:0046632	alpha-beta T cell differentiation	0.0623791	0.31784	0	0	9	78
GO:0051092 positive regulation of NF-kappaB transcription factor activity	11	0.0632809	1.169	0.108	Biological Process	GO:0051092	positive regulation of NF-kappaB transcription factor activity	0.0632809	0.31784	0	0	11	102
GO:1905952 regulation of lipid localization	11	0.0632809	1.169	0.108	Biological Process	GO:1905952	regulation of lipid localization	0.0632809	0.31784	0	0	11	102
GO:1901361 organic cyclic compound catabolic process	31	0.0635544	3.294	0.086	Biological Process	GO:1901361	organic cyclic compound catabolic process	0.0635544	0.31784	0	0	31	362
GO:0099536 synaptic signaling	29	0.0635897	3.082	0.087	Biological Process	GO:0099536	synaptic signaling	0.0635897	0.31784	0	0	29	335
GO:0042742 defense response to bacterium	14	0.0636645	1.488	0.101	Biological Process	GO:0042742	defense response to bacterium	0.0636645	0.31784	0	0	14	139
GO:1901566 organonitrogen compound biosynthetic process	88	0.0639934	9.352	0.075	Biological Process	GO:1901566	organonitrogen compound biosynthetic process	0.0639934	0.31784	0	0	88	1167
GO:0000053 argininosuccinate metabolic process	1	0.0643595	0.106	1	Biological Process	GO:0000053	argininosuccinate metabolic process	0.0643595	0.31784	0	0	1	1
GO:0000350 generation of catalytic spliceosome for second transesterification step	1	0.0643595	0.106	1	Biological Process	GO:0000350	generation of catalytic spliceosome for second transesterification step	0.0643595	0.31784	0	0	1	1
GO:0000393 spliceosomal conformational changes to generate catalytic conformation	1	0.0643595	0.106	1	Biological Process	GO:0000393	spliceosomal conformational changes to generate catalytic conformation	0.0643595	0.31784	0	0	1	1
GO:0001552 ovarian follicle atresia	1	0.0643595	0.106	1	Biological Process	GO:0001552	ovarian follicle atresia	0.0643595	0.31784	0	0	1	1
GO:0001788 antibody-dependent cellular cytotoxicity	1	0.0643595	0.106	1	Biological Process	GO:0001788	antibody-dependent cellular cytotoxicity	0.0643595	0.31784	0	0	1	1
GO:0001802 type III hypersensitivity	1	0.0643595	0.106	1	Biological Process	GO:0001802	type III hypersensitivity	0.0643595	0.31784	0	0	1	1
GO:0001803 regulation of type III hypersensitivity	1	0.0643595	0.106	1	Biological Process	GO:0001803	regulation of type III hypersensitivity	0.0643595	0.31784	0	0	1	1
GO:0001805 positive regulation of type III hypersensitivity	1	0.0643595	0.106	1	Biological Process	GO:0001805	positive regulation of type III hypersensitivity	0.0643595	0.31784	0	0	1	1
GO:0001971 negative regulation of activation of membrane attack complex	1	0.0643595	0.106	1	Biological Process	GO:0001971	negative regulation of activation of membrane attack complex	0.0643595	0.31784	0	0	1	1
GO:0002280 monocyte activation involved in immune response	1	0.0643595	0.106	1	Biological Process	GO:0002280	monocyte activation involved in immune response	0.0643595	0.31784	0	0	1	1
GO:0002432 granuloma formation	1	0.0643595	0.106	1	Biological Process	GO:0002432	granuloma formation	0.0643595	0.31784	0	0	1	1
GO:0002510 central B cell tolerance induction	1	0.0643595	0.106	1	Biological Process	GO:0002510	central B cell tolerance induction	0.0643595	0.31784	0	0	1	1
GO:0002646 regulation of central tolerance induction	1	0.0643595	0.106	1	Biological Process	GO:0002646	regulation of central tolerance induction	0.0643595	0.31784	0	0	1	1
GO:0002648 positive regulation of central tolerance induction	1	0.0643595	0.106	1	Biological Process	GO:0002648	positive regulation of central tolerance induction	0.0643595	0.31784	0	0	1	1
GO:0002728 negative regulation of natural killer cell cytokine production	1	0.0643595	0.106	1	Biological Process	GO:0002728	negative regulation of natural killer cell cytokine production	0.0643595	0.31784	0	0	1	1
GO:0002841 negative regulation of T cell mediated immune response to tumor cell	1	0.0643595	0.106	1	Biological Process	GO:0002841	negative regulation of T cell mediated immune response to tumor cell	0.0643595	0.31784	0	0	1	1
GO:0002849 regulation of peripheral T cell tolerance induction	1	0.0643595	0.106	1	Biological Process	GO:0002849	regulation of peripheral T cell tolerance induction	0.0643595	0.31784	0	0	1	1
GO:0002851 positive regulation of peripheral T cell tolerance induction	1	0.0643595	0.106	1	Biological Process	GO:0002851	positive regulation of peripheral T cell tolerance induction	0.0643595	0.31784	0	0	1	1
GO:0002865 negative regulation of acute inflammatory response to antigenic stimulus	1	0.0643595	0.106	1	Biological Process	GO:0002865	negative regulation of acute inflammatory response to antigenic stimulus	0.0643595	0.31784	0	0	1	1
GO:0002895 regulation of central B cell tolerance induction	1	0.0643595	0.106	1	Biological Process	GO:0002895	regulation of central B cell tolerance induction	0.0643595	0.31784	0	0	1	1
GO:0002897 positive regulation of central B cell tolerance induction	1	0.0643595	0.106	1	Biological Process	GO:0002897	positive regulation of central B cell tolerance induction	0.0643595	0.31784	0	0	1	1
GO:0003373 dynamin family protein polymerization involved in membrane fission	1	0.0643595	0.106	1	Biological Process	GO:0003373	dynamin family protein polymerization involved in membrane fission	0.0643595	0.31784	0	0	1	1
GO:0003374 dynamin family protein polymerization involved in mitochondrial fission	1	0.0643595	0.106	1	Biological Process	GO:0003374	dynamin family protein polymerization involved in mitochondrial fission	0.0643595	0.31784	0	0	1	1
GO:0006021 inositol biosynthetic process	1	0.0643595	0.106	1	Biological Process	GO:0006021	inositol biosynthetic process	0.0643595	0.31784	0	0	1	1
GO:0006041 glucosamine metabolic process	1	0.0643595	0.106	1	Biological Process	GO:0006041	glucosamine metabolic process	0.0643595	0.31784	0	0	1	1
GO:0006043 glucosamine catabolic process	1	0.0643595	0.106	1	Biological Process	GO:0006043	glucosamine catabolic process	0.0643595	0.31784	0	0	1	1
GO:0006430 lysyl-tRNA aminoacylation	1	0.0643595	0.106	1	Biological Process	GO:0006430	lysyl-tRNA aminoacylation	0.0643595	0.31784	0	0	1	1
GO:0006530 asparagine catabolic process	1	0.0643595	0.106	1	Biological Process	GO:0006530	asparagine catabolic process	0.0643595	0.31784	0	0	1	1
GO:0006535 cysteine biosynthetic process from serine	1	0.0643595	0.106	1	Biological Process	GO:0006535	cysteine biosynthetic process from serine	0.0643595	0.31784	0	0	1	1
GO:0006844 acyl carnitine transport	1	0.0643595	0.106	1	Biological Process	GO:0006844	acyl carnitine transport	0.0643595	0.31784	0	0	1	1
GO:0006948 induction by virus of host cell-cell fusion	1	0.0643595	0.106	1	Biological Process	GO:0006948	induction by virus of host cell-cell fusion	0.0643595	0.31784	0	0	1	1
GO:0007402 ganglion mother cell fate determination	1	0.0643595	0.106	1	Biological Process	GO:0007402	ganglion mother cell fate determination	0.0643595	0.31784	0	0	1	1
GO:0007500 mesodermal cell fate determination	1	0.0643595	0.106	1	Biological Process	GO:0007500	mesodermal cell fate determination	0.0643595	0.31784	0	0	1	1
GO:0007521 muscle cell fate determination	1	0.0643595	0.106	1	Biological Process	GO:0007521	muscle cell fate determination	0.0643595	0.31784	0	0	1	1
GO:0008052 sensory organ boundary specification	1	0.0643595	0.106	1	Biological Process	GO:0008052	sensory organ boundary specification	0.0643595	0.31784	0	0	1	1
GO:0009443 pyridoxal 5'-phosphate salvage	1	0.0643595	0.106	1	Biological Process	GO:0009443	pyridoxal 5'-phosphate salvage	0.0643595	0.31784	0	0	1	1
GO:0009683 indoleacetic acid metabolic process	1	0.0643595	0.106	1	Biological Process	GO:0009683	indoleacetic acid metabolic process	0.0643595	0.31784	0	0	1	1
GO:0009730 detection of carbohydrate stimulus	1	0.0643595	0.106	1	Biological Process	GO:0009730	detection of carbohydrate stimulus	0.0643595	0.31784	0	0	1	1
GO:0009732 detection of hexose stimulus	1	0.0643595	0.106	1	Biological Process	GO:0009732	detection of hexose stimulus	0.0643595	0.31784	0	0	1	1
GO:0009850 auxin metabolic process	1	0.0643595	0.106	1	Biological Process	GO:0009850	auxin metabolic process	0.0643595	0.31784	0	0	1	1
GO:0010046 response to mycotoxin	1	0.0643595	0.106	1	Biological Process	GO:0010046	response to mycotoxin	0.0643595	0.31784	0	0	1	1
GO:0010070 zygote asymmetric cell division	1	0.0643595	0.106	1	Biological Process	GO:0010070	zygote asymmetric cell division	0.0643595	0.31784	0	0	1	1
GO:0010160 formation of animal organ boundary	1	0.0643595	0.106	1	Biological Process	GO:0010160	formation of animal organ boundary	0.0643595	0.31784	0	0	1	1
GO:0010625 positive regulation of Schwann cell proliferation	1	0.0643595	0.106	1	Biological Process	GO:0010625	positive regulation of Schwann cell proliferation	0.0643595	0.31784	0	0	1	1
GO:0010915 regulation of very-low-density lipoprotein particle clearance	1	0.0643595	0.106	1	Biological Process	GO:0010915	regulation of very-low-density lipoprotein particle clearance	0.0643595	0.31784	0	0	1	1
GO:0010916 negative regulation of very-low-density lipoprotein particle clearance	1	0.0643595	0.106	1	Biological Process	GO:0010916	negative regulation of very-low-density lipoprotein particle clearance	0.0643595	0.31784	0	0	1	1
GO:0014006 regulation of microglia differentiation	1	0.0643595	0.106	1	Biological Process	GO:0014006	regulation of microglia differentiation	0.0643595	0.31784	0	0	1	1
GO:0014008 positive regulation of microglia differentiation	1	0.0643595	0.106	1	Biological Process	GO:0014008	positive regulation of microglia differentiation	0.0643595	0.31784	0	0	1	1
GO:0014738 regulation of muscle hyperplasia	1	0.0643595	0.106	1	Biological Process	GO:0014738	regulation of muscle hyperplasia	0.0643595	0.31784	0	0	1	1
GO:0014740 negative regulation of muscle hyperplasia	1	0.0643595	0.106	1	Biological Process	GO:0014740	negative regulation of muscle hyperplasia	0.0643595	0.31784	0	0	1	1
GO:0014805 smooth muscle adaptation	1	0.0643595	0.106	1	Biological Process	GO:0014805	smooth muscle adaptation	0.0643595	0.31784	0	0	1	1
GO:0014806 smooth muscle hyperplasia	1	0.0643595	0.106	1	Biological Process	GO:0014806	smooth muscle hyperplasia	0.0643595	0.31784	0	0	1	1
GO:0014835 myoblast differentiation involved in skeletal muscle regeneration	1	0.0643595	0.106	1	Biological Process	GO:0014835	myoblast differentiation involved in skeletal muscle regeneration	0.0643595	0.31784	0	0	1	1
GO:0014886 transition between slow and fast fiber	1	0.0643595	0.106	1	Biological Process	GO:0014886	transition between slow and fast fiber	0.0643595	0.31784	0	0	1	1
GO:0014900 muscle hyperplasia	1	0.0643595	0.106	1	Biological Process	GO:0014900	muscle hyperplasia	0.0643595	0.31784	0	0	1	1
GO:0015707 nitrite transport	1	0.0643595	0.106	1	Biological Process	GO:0015707	nitrite transport	0.0643595	0.31784	0	0	1	1
GO:0015724 formate transport	1	0.0643595	0.106	1	Biological Process	GO:0015724	formate transport	0.0643595	0.31784	0	0	1	1
GO:0015797 mannitol transport	1	0.0643595	0.106	1	Biological Process	GO:0015797	mannitol transport	0.0643595	0.31784	0	0	1	1
GO:0018400 peptidyl-proline hydroxylation to 3-hydroxy-L-proline	1	0.0643595	0.106	1	Biological Process	GO:0018400	peptidyl-proline hydroxylation to 3-hydroxy-L-proline	0.0643595	0.31784	0	0	1	1
GO:0018960 4-nitrophenol metabolic process	1	0.0643595	0.106	1	Biological Process	GO:0018960	4-nitrophenol metabolic process	0.0643595	0.31784	0	0	1	1
GO:0019440 tryptophan catabolic process to indole-3-acetate	1	0.0643595	0.106	1	Biological Process	GO:0019440	tryptophan catabolic process to indole-3-acetate	0.0643595	0.31784	0	0	1	1
GO:0019747 regulation of isoprenoid metabolic process	1	0.0643595	0.106	1	Biological Process	GO:0019747	regulation of isoprenoid metabolic process	0.0643595	0.31784	0	0	1	1
GO:0021682 nerve maturation	1	0.0643595	0.106	1	Biological Process	GO:0021682	nerve maturation	0.0643595	0.31784	0	0	1	1
GO:0030421 defecation	1	0.0643595	0.106	1	Biological Process	GO:0030421	defecation	0.0643595	0.31784	0	0	1	1
GO:0030704 vitelline membrane formation	1	0.0643595	0.106	1	Biological Process	GO:0030704	vitelline membrane formation	0.0643595	0.31784	0	0	1	1
GO:0031284 positive regulation of guanylate cyclase activity	1	0.0643595	0.106	1	Biological Process	GO:0031284	positive regulation of guanylate cyclase activity	0.0643595	0.31784	0	0	1	1
GO:0032752 positive regulation of interleukin-3 production	1	0.0643595	0.106	1	Biological Process	GO:0032752	positive regulation of interleukin-3 production	0.0643595	0.31784	0	0	1	1
GO:0033037 polysaccharide localization	1	0.0643595	0.106	1	Biological Process	GO:0033037	polysaccharide localization	0.0643595	0.31784	0	0	1	1
GO:0033168 conversion of ds siRNA to ss siRNA involved in RNA interference	1	0.0643595	0.106	1	Biological Process	GO:0033168	conversion of ds siRNA to ss siRNA involved in RNA interference	0.0643595	0.31784	0	0	1	1
GO:0033345 asparagine catabolic process via L-aspartate	1	0.0643595	0.106	1	Biological Process	GO:0033345	asparagine catabolic process via L-aspartate	0.0643595	0.31784	0	0	1	1
GO:0034287 detection of monosaccharide stimulus	1	0.0643595	0.106	1	Biological Process	GO:0034287	detection of monosaccharide stimulus	0.0643595	0.31784	0	0	1	1
GO:0034371 chylomicron remodeling	1	0.0643595	0.106	1	Biological Process	GO:0034371	chylomicron remodeling	0.0643595	0.31784	0	0	1	1
GO:0034474 U2 snRNA 3'-end processing	1	0.0643595	0.106	1	Biological Process	GO:0034474	U2 snRNA 3'-end processing	0.0643595	0.31784	0	0	1	1
GO:0035106 operant conditioning	1	0.0643595	0.106	1	Biological Process	GO:0035106	operant conditioning	0.0643595	0.31784	0	0	1	1
GO:0035359 negative regulation of peroxisome proliferator activated receptor signaling pathway	1	0.0643595	0.106	1	Biological Process	GO:0035359	negative regulation of peroxisome proliferator activated receptor signaling pathway	0.0643595	0.31784	0	0	1	1
GO:0035407 histone H3-T11 phosphorylation	1	0.0643595	0.106	1	Biological Process	GO:0035407	histone H3-T11 phosphorylation	0.0643595	0.31784	0	0	1	1
GO:0035499 carnosine biosynthetic process	1	0.0643595	0.106	1	Biological Process	GO:0035499	carnosine biosynthetic process	0.0643595	0.31784	0	0	1	1
GO:0035585 calcium-mediated signaling using extracellular calcium source	1	0.0643595	0.106	1	Biological Process	GO:0035585	calcium-mediated signaling using extracellular calcium source	0.0643595	0.31784	0	0	1	1
GO:0035902 response to immobilization stress	1	0.0643595	0.106	1	Biological Process	GO:0035902	response to immobilization stress	0.0643595	0.31784	0	0	1	1
GO:0035921 desmosome disassembly	1	0.0643595	0.106	1	Biological Process	GO:0035921	desmosome disassembly	0.0643595	0.31784	0	0	1	1
GO:0036146 cellular response to mycotoxin	1	0.0643595	0.106	1	Biological Process	GO:0036146	cellular response to mycotoxin	0.0643595	0.31784	0	0	1	1
GO:0036290 protein trans-autophosphorylation	1	0.0643595	0.106	1	Biological Process	GO:0036290	protein trans-autophosphorylation	0.0643595	0.31784	0	0	1	1
GO:0036404 conversion of ds siRNA to ss siRNA	1	0.0643595	0.106	1	Biological Process	GO:0036404	conversion of ds siRNA to ss siRNA	0.0643595	0.31784	0	0	1	1
GO:0038123 toll-like receptor TLR1:TLR2 signaling pathway	1	0.0643595	0.106	1	Biological Process	GO:0038123	toll-like receptor TLR1:TLR2 signaling pathway	0.0643595	0.31784	0	0	1	1
GO:0038156 interleukin-3-mediated signaling pathway	1	0.0643595	0.106	1	Biological Process	GO:0038156	interleukin-3-mediated signaling pathway	0.0643595	0.31784	0	0	1	1
GO:0039520 induction by virus of host autophagy	1	0.0643595	0.106	1	Biological Process	GO:0039520	induction by virus of host autophagy	0.0643595	0.31784	0	0	1	1
GO:0040040 thermosensory behavior	1	0.0643595	0.106	1	Biological Process	GO:0040040	thermosensory behavior	0.0643595	0.31784	0	0	1	1
GO:0042706 eye photoreceptor cell fate commitment	1	0.0643595	0.106	1	Biological Process	GO:0042706	eye photoreceptor cell fate commitment	0.0643595	0.31784	0	0	1	1
GO:0043474 pigment metabolic process involved in pigmentation	1	0.0643595	0.106	1	Biological Process	GO:0043474	pigment metabolic process involved in pigmentation	0.0643595	0.31784	0	0	1	1
GO:0043585 nose morphogenesis	1	0.0643595	0.106	1	Biological Process	GO:0043585	nose morphogenesis	0.0643595	0.31784	0	0	1	1
GO:0044333 Wnt signaling pathway involved in digestive tract morphogenesis	1	0.0643595	0.106	1	Biological Process	GO:0044333	Wnt signaling pathway involved in digestive tract morphogenesis	0.0643595	0.31784	0	0	1	1
GO:0044501 modulation of signal transduction in other organism	1	0.0643595	0.106	1	Biological Process	GO:0044501	modulation of signal transduction in other organism	0.0643595	0.31784	0	0	1	1
GO:0045827 negative regulation of isoprenoid metabolic process	1	0.0643595	0.106	1	Biological Process	GO:0045827	negative regulation of isoprenoid metabolic process	0.0643595	0.31784	0	0	1	1
GO:0046074 dTMP catabolic process	1	0.0643595	0.106	1	Biological Process	GO:0046074	dTMP catabolic process	0.0643595	0.31784	0	0	1	1
GO:0046511 sphinganine biosynthetic process	1	0.0643595	0.106	1	Biological Process	GO:0046511	sphinganine biosynthetic process	0.0643595	0.31784	0	0	1	1
GO:0046552 photoreceptor cell fate commitment	1	0.0643595	0.106	1	Biological Process	GO:0046552	photoreceptor cell fate commitment	0.0643595	0.31784	0	0	1	1
GO:0046724 oxalic acid secretion	1	0.0643595	0.106	1	Biological Process	GO:0046724	oxalic acid secretion	0.0643595	0.31784	0	0	1	1
GO:0046725 negative regulation by virus of viral protein levels in host cell	1	0.0643595	0.106	1	Biological Process	GO:0046725	negative regulation by virus of viral protein levels in host cell	0.0643595	0.31784	0	0	1	1
GO:0048074 negative regulation of eye pigmentation	1	0.0643595	0.106	1	Biological Process	GO:0048074	negative regulation of eye pigmentation	0.0643595	0.31784	0	0	1	1
GO:0048086 negative regulation of developmental pigmentation	1	0.0643595	0.106	1	Biological Process	GO:0048086	negative regulation of developmental pigmentation	0.0643595	0.31784	0	0	1	1
GO:0048390 intermediate mesoderm morphogenesis	1	0.0643595	0.106	1	Biological Process	GO:0048390	intermediate mesoderm morphogenesis	0.0643595	0.31784	0	0	1	1
GO:0048391 intermediate mesoderm formation	1	0.0643595	0.106	1	Biological Process	GO:0048391	intermediate mesoderm formation	0.0643595	0.31784	0	0	1	1
GO:0048392 intermediate mesodermal cell differentiation	1	0.0643595	0.106	1	Biological Process	GO:0048392	intermediate mesodermal cell differentiation	0.0643595	0.31784	0	0	1	1
GO:0048790 maintenance of presynaptic active zone structure	1	0.0643595	0.106	1	Biological Process	GO:0048790	maintenance of presynaptic active zone structure	0.0643595	0.31784	0	0	1	1
GO:0048867 stem cell fate determination	1	0.0643595	0.106	1	Biological Process	GO:0048867	stem cell fate determination	0.0643595	0.31784	0	0	1	1
GO:0051594 detection of glucose	1	0.0643595	0.106	1	Biological Process	GO:0051594	detection of glucose	0.0643595	0.31784	0	0	1	1
GO:0052027 modulation by symbiont of host signal transduction pathway	1	0.0643595	0.106	1	Biological Process	GO:0052027	modulation by symbiont of host signal transduction pathway	0.0643595	0.31784	0	0	1	1
GO:0052250 modulation of signal transduction in other organism involved in symbiotic interaction	1	0.0643595	0.106	1	Biological Process	GO:0052250	modulation of signal transduction in other organism involved in symbiotic interaction	0.0643595	0.31784	0	0	1	1
GO:0055018 regulation of cardiac muscle fiber development	1	0.0643595	0.106	1	Biological Process	GO:0055018	regulation of cardiac muscle fiber development	0.0643595	0.31784	0	0	1	1
GO:0055020 positive regulation of cardiac muscle fiber development	1	0.0643595	0.106	1	Biological Process	GO:0055020	positive regulation of cardiac muscle fiber development	0.0643595	0.31784	0	0	1	1
GO:0055111 ingression involved in gastrulation with mouth forming second	1	0.0643595	0.106	1	Biological Process	GO:0055111	ingression involved in gastrulation with mouth forming second	0.0643595	0.31784	0	0	1	1
GO:0060220 camera-type eye photoreceptor cell fate commitment	1	0.0643595	0.106	1	Biological Process	GO:0060220	camera-type eye photoreceptor cell fate commitment	0.0643595	0.31784	0	0	1	1
GO:0060234 neuroblast delamination	1	0.0643595	0.106	1	Biological Process	GO:0060234	neuroblast delamination	0.0643595	0.31784	0	0	1	1
GO:0060503 bud dilation involved in lung branching	1	0.0643595	0.106	1	Biological Process	GO:0060503	bud dilation involved in lung branching	0.0643595	0.31784	0	0	1	1
GO:0060820 inactivation of X chromosome by heterochromatin assembly	1	0.0643595	0.106	1	Biological Process	GO:0060820	inactivation of X chromosome by heterochromatin assembly	0.0643595	0.31784	0	0	1	1
GO:0060821 inactivation of X chromosome by DNA methylation	1	0.0643595	0.106	1	Biological Process	GO:0060821	inactivation of X chromosome by DNA methylation	0.0643595	0.31784	0	0	1	1
GO:0061143 alveolar primary septum development	1	0.0643595	0.106	1	Biological Process	GO:0061143	alveolar primary septum development	0.0643595	0.31784	0	0	1	1
GO:0061149 BMP signaling pathway involved in ureter morphogenesis	1	0.0643595	0.106	1	Biological Process	GO:0061149	BMP signaling pathway involved in ureter morphogenesis	0.0643595	0.31784	0	0	1	1
GO:0061150 renal system segmentation	1	0.0643595	0.106	1	Biological Process	GO:0061150	renal system segmentation	0.0643595	0.31784	0	0	1	1
GO:0061151 BMP signaling pathway involved in renal system segmentation	1	0.0643595	0.106	1	Biological Process	GO:0061151	BMP signaling pathway involved in renal system segmentation	0.0643595	0.31784	0	0	1	1
GO:0061155 pulmonary artery endothelial tube morphogenesis	1	0.0643595	0.106	1	Biological Process	GO:0061155	pulmonary artery endothelial tube morphogenesis	0.0643595	0.31784	0	0	1	1
GO:0061193 taste bud development	1	0.0643595	0.106	1	Biological Process	GO:0061193	taste bud development	0.0643595	0.31784	0	0	1	1
GO:0061216 regulation of transcription from RNA polymerase II promoter involved in mesonephros development	1	0.0643595	0.106	1	Biological Process	GO:0061216	regulation of transcription from RNA polymerase II promoter involved in mesonephros development	0.0643595	0.31784	0	0	1	1
GO:0061408 positive regulation of transcription from RNA polymerase II promoter in response to heat stress	1	0.0643595	0.106	1	Biological Process	GO:0061408	positive regulation of transcription from RNA polymerase II promoter in response to heat stress	0.0643595	0.31784	0	0	1	1
GO:0061433 cellular response to caloric restriction	1	0.0643595	0.106	1	Biological Process	GO:0061433	cellular response to caloric restriction	0.0643595	0.31784	0	0	1	1
GO:0061519 macrophage homeostasis	1	0.0643595	0.106	1	Biological Process	GO:0061519	macrophage homeostasis	0.0643595	0.31784	0	0	1	1
GO:0061670 evoked neurotransmitter secretion	1	0.0643595	0.106	1	Biological Process	GO:0061670	evoked neurotransmitter secretion	0.0643595	0.31784	0	0	1	1
GO:0061884 regulation of mini excitatory postsynaptic potential	1	0.0643595	0.106	1	Biological Process	GO:0061884	regulation of mini excitatory postsynaptic potential	0.0643595	0.31784	0	0	1	1
GO:0061885 positive regulation of mini excitatory postsynaptic potential	1	0.0643595	0.106	1	Biological Process	GO:0061885	positive regulation of mini excitatory postsynaptic potential	0.0643595	0.31784	0	0	1	1
GO:0061956 penetration of cumulus oophorus	1	0.0643595	0.106	1	Biological Process	GO:0061956	penetration of cumulus oophorus	0.0643595	0.31784	0	0	1	1
GO:0062002 regulation of all-trans-retinyl-ester hydrolase, 11-cis retinol forming activity	1	0.0643595	0.106	1	Biological Process	GO:0062002	regulation of all-trans-retinyl-ester hydrolase, 11-cis retinol forming activity	0.0643595	0.31784	0	0	1	1
GO:0062003 negative regulation of all-trans-retinyl-ester hydrolase, 11-cis retinol forming activity	1	0.0643595	0.106	1	Biological Process	GO:0062003	negative regulation of all-trans-retinyl-ester hydrolase, 11-cis retinol forming activity	0.0643595	0.31784	0	0	1	1
GO:0070054 mRNA splicing, via endonucleolytic cleavage and ligation	1	0.0643595	0.106	1	Biological Process	GO:0070054	mRNA splicing, via endonucleolytic cleavage and ligation	0.0643595	0.31784	0	0	1	1
GO:0070143 mitochondrial alanyl-tRNA aminoacylation	1	0.0643595	0.106	1	Biological Process	GO:0070143	mitochondrial alanyl-tRNA aminoacylation	0.0643595	0.31784	0	0	1	1
GO:0070560 protein secretion by platelet	1	0.0643595	0.106	1	Biological Process	GO:0070560	protein secretion by platelet	0.0643595	0.31784	0	0	1	1
GO:0070839 divalent metal ion export	1	0.0643595	0.106	1	Biological Process	GO:0070839	divalent metal ion export	0.0643595	0.31784	0	0	1	1
GO:0070868 heterochromatin organization involved in chromatin silencing	1	0.0643595	0.106	1	Biological Process	GO:0070868	heterochromatin organization involved in chromatin silencing	0.0643595	0.31784	0	0	1	1
GO:0070926 regulation of ATP:ADP antiporter activity	1	0.0643595	0.106	1	Biological Process	GO:0070926	regulation of ATP:ADP antiporter activity	0.0643595	0.31784	0	0	1	1
GO:0071348 cellular response to interleukin-11	1	0.0643595	0.106	1	Biological Process	GO:0071348	cellular response to interleukin-11	0.0643595	0.31784	0	0	1	1
GO:0071893 BMP signaling pathway involved in nephric duct formation	1	0.0643595	0.106	1	Biological Process	GO:0071893	BMP signaling pathway involved in nephric duct formation	0.0643595	0.31784	0	0	1	1
GO:0072016 glomerular parietal epithelial cell development	1	0.0643595	0.106	1	Biological Process	GO:0072016	glomerular parietal epithelial cell development	0.0643595	0.31784	0	0	1	1
GO:0072096 negative regulation of branch elongation involved in ureteric bud branching	1	0.0643595	0.106	1	Biological Process	GO:0072096	negative regulation of branch elongation involved in ureteric bud branching	0.0643595	0.31784	0	0	1	1
GO:0072097 negative regulation of branch elongation involved in ureteric bud branching by BMP signaling pathway	1	0.0643595	0.106	1	Biological Process	GO:0072097	negative regulation of branch elongation involved in ureteric bud branching by BMP signaling pathway	0.0643595	0.31784	0	0	1	1
GO:0072099 anterior/posterior pattern specification involved in ureteric bud development	1	0.0643595	0.106	1	Biological Process	GO:0072099	anterior/posterior pattern specification involved in ureteric bud development	0.0643595	0.31784	0	0	1	1
GO:0072100 specification of ureteric bud anterior/posterior symmetry	1	0.0643595	0.106	1	Biological Process	GO:0072100	specification of ureteric bud anterior/posterior symmetry	0.0643595	0.31784	0	0	1	1
GO:0072101 specification of ureteric bud anterior/posterior symmetry by BMP signaling pathway	1	0.0643595	0.106	1	Biological Process	GO:0072101	specification of ureteric bud anterior/posterior symmetry by BMP signaling pathway	0.0643595	0.31784	0	0	1	1
GO:0072192 ureter epithelial cell differentiation	1	0.0643595	0.106	1	Biological Process	GO:0072192	ureter epithelial cell differentiation	0.0643595	0.31784	0	0	1	1
GO:0072200 negative regulation of mesenchymal cell proliferation involved in ureter development	1	0.0643595	0.106	1	Biological Process	GO:0072200	negative regulation of mesenchymal cell proliferation involved in ureter development	0.0643595	0.31784	0	0	1	1
GO:0072274 metanephric glomerular basement membrane development	1	0.0643595	0.106	1	Biological Process	GO:0072274	metanephric glomerular basement membrane development	0.0643595	0.31784	0	0	1	1
GO:0072278 metanephric comma-shaped body morphogenesis	1	0.0643595	0.106	1	Biological Process	GO:0072278	metanephric comma-shaped body morphogenesis	0.0643595	0.31784	0	0	1	1
GO:0072287 metanephric distal tubule morphogenesis	1	0.0643595	0.106	1	Biological Process	GO:0072287	metanephric distal tubule morphogenesis	0.0643595	0.31784	0	0	1	1
GO:0072749 cellular response to cytochalasin B	1	0.0643595	0.106	1	Biological Process	GO:0072749	cellular response to cytochalasin B	0.0643595	0.31784	0	0	1	1
GO:0080164 regulation of nitric oxide metabolic process	1	0.0643595	0.106	1	Biological Process	GO:0080164	regulation of nitric oxide metabolic process	0.0643595	0.31784	0	0	1	1
GO:0085032 modulation by symbiont of host I-kappaB kinase/NF-kappaB cascade	1	0.0643595	0.106	1	Biological Process	GO:0085032	modulation by symbiont of host I-kappaB kinase/NF-kappaB cascade	0.0643595	0.31784	0	0	1	1
GO:0090088 regulation of oligopeptide transport	1	0.0643595	0.106	1	Biological Process	GO:0090088	regulation of oligopeptide transport	0.0643595	0.31784	0	0	1	1
GO:0090089 regulation of dipeptide transport	1	0.0643595	0.106	1	Biological Process	GO:0090089	regulation of dipeptide transport	0.0643595	0.31784	0	0	1	1
GO:0090191 negative regulation of branching involved in ureteric bud morphogenesis	1	0.0643595	0.106	1	Biological Process	GO:0090191	negative regulation of branching involved in ureteric bud morphogenesis	0.0643595	0.31784	0	0	1	1
GO:0090216 positive regulation of 1-phosphatidylinositol-4-phosphate 5-kinase activity	1	0.0643595	0.106	1	Biological Process	GO:0090216	positive regulation of 1-phosphatidylinositol-4-phosphate 5-kinase activity	0.0643595	0.31784	0	0	1	1
GO:0090345 cellular organohalogen metabolic process	1	0.0643595	0.106	1	Biological Process	GO:0090345	cellular organohalogen metabolic process	0.0643595	0.31784	0	0	1	1
GO:0090346 cellular organofluorine metabolic process	1	0.0643595	0.106	1	Biological Process	GO:0090346	cellular organofluorine metabolic process	0.0643595	0.31784	0	0	1	1
GO:0097549 chromatin organization involved in negative regulation of transcription	1	0.0643595	0.106	1	Biological Process	GO:0097549	chromatin organization involved in negative regulation of transcription	0.0643595	0.31784	0	0	1	1
GO:0098816 mini excitatory postsynaptic potential	1	0.0643595	0.106	1	Biological Process	GO:0098816	mini excitatory postsynaptic potential	0.0643595	0.31784	0	0	1	1
GO:0098942 retrograde trans-synaptic signaling by trans-synaptic protein complex	1	0.0643595	0.106	1	Biological Process	GO:0098942	retrograde trans-synaptic signaling by trans-synaptic protein complex	0.0643595	0.31784	0	0	1	1
GO:0099093 calcium export from the mitochondrion	1	0.0643595	0.106	1	Biological Process	GO:0099093	calcium export from the mitochondrion	0.0643595	0.31784	0	0	1	1
GO:0099564 modification of synaptic structure, modulating synaptic transmission	1	0.0643595	0.106	1	Biological Process	GO:0099564	modification of synaptic structure, modulating synaptic transmission	0.0643595	0.31784	0	0	1	1
GO:0106016 positive regulation of inflammatory response to wounding	1	0.0643595	0.106	1	Biological Process	GO:0106016	positive regulation of inflammatory response to wounding	0.0643595	0.31784	0	0	1	1
GO:0106064 regulation of cobalamin metabolic process	1	0.0643595	0.106	1	Biological Process	GO:0106064	regulation of cobalamin metabolic process	0.0643595	0.31784	0	0	1	1
GO:0106091 glial cell projection elongation	1	0.0643595	0.106	1	Biological Process	GO:0106091	glial cell projection elongation	0.0643595	0.31784	0	0	1	1
GO:0106121 positive regulation of cobalamin metabolic process	1	0.0643595	0.106	1	Biological Process	GO:0106121	positive regulation of cobalamin metabolic process	0.0643595	0.31784	0	0	1	1
GO:0110057 regulation of blood vessel endothelial cell differentiation	1	0.0643595	0.106	1	Biological Process	GO:0110057	regulation of blood vessel endothelial cell differentiation	0.0643595	0.31784	0	0	1	1
GO:0110059 negative regulation of blood vessel endothelial cell differentiation	1	0.0643595	0.106	1	Biological Process	GO:0110059	negative regulation of blood vessel endothelial cell differentiation	0.0643595	0.31784	0	0	1	1
GO:1900365 positive regulation of mRNA polyadenylation	1	0.0643595	0.106	1	Biological Process	GO:1900365	positive regulation of mRNA polyadenylation	0.0643595	0.31784	0	0	1	1
GO:1900477 negative regulation of G1/S transition of mitotic cell cycle by negative regulation of transcription from RNA polymerase II promoter	1	0.0643595	0.106	1	Biological Process	GO:1900477	negative regulation of G1/S transition of mitotic cell cycle by negative regulation of transcription from RNA polymerase II promoter	0.0643595	0.31784	0	0	1	1
GO:1901207 regulation of heart looping	1	0.0643595	0.106	1	Biological Process	GO:1901207	regulation of heart looping	0.0643595	0.31784	0	0	1	1
GO:1901208 negative regulation of heart looping	1	0.0643595	0.106	1	Biological Process	GO:1901208	negative regulation of heart looping	0.0643595	0.31784	0	0	1	1
GO:1901210 regulation of cardiac chamber formation	1	0.0643595	0.106	1	Biological Process	GO:1901210	regulation of cardiac chamber formation	0.0643595	0.31784	0	0	1	1
GO:1901211 negative regulation of cardiac chamber formation	1	0.0643595	0.106	1	Biological Process	GO:1901211	negative regulation of cardiac chamber formation	0.0643595	0.31784	0	0	1	1
GO:1901219 regulation of cardiac chamber morphogenesis	1	0.0643595	0.106	1	Biological Process	GO:1901219	regulation of cardiac chamber morphogenesis	0.0643595	0.31784	0	0	1	1
GO:1901220 negative regulation of cardiac chamber morphogenesis	1	0.0643595	0.106	1	Biological Process	GO:1901220	negative regulation of cardiac chamber morphogenesis	0.0643595	0.31784	0	0	1	1
GO:1901246 regulation of lung ciliated cell differentiation	1	0.0643595	0.106	1	Biological Process	GO:1901246	regulation of lung ciliated cell differentiation	0.0643595	0.31784	0	0	1	1
GO:1901248 positive regulation of lung ciliated cell differentiation	1	0.0643595	0.106	1	Biological Process	GO:1901248	positive regulation of lung ciliated cell differentiation	0.0643595	0.31784	0	0	1	1
GO:1901328 response to cytochalasin B	1	0.0643595	0.106	1	Biological Process	GO:1901328	response to cytochalasin B	0.0643595	0.31784	0	0	1	1
GO:1901401 regulation of tetrapyrrole metabolic process	1	0.0643595	0.106	1	Biological Process	GO:1901401	regulation of tetrapyrrole metabolic process	0.0643595	0.31784	0	0	1	1
GO:1901403 positive regulation of tetrapyrrole metabolic process	1	0.0643595	0.106	1	Biological Process	GO:1901403	positive regulation of tetrapyrrole metabolic process	0.0643595	0.31784	0	0	1	1
GO:1901964 positive regulation of cell proliferation involved in outflow tract morphogenesis	1	0.0643595	0.106	1	Biological Process	GO:1901964	positive regulation of cell proliferation involved in outflow tract morphogenesis	0.0643595	0.31784	0	0	1	1
GO:1902217 erythrocyte apoptotic process	1	0.0643595	0.106	1	Biological Process	GO:1902217	erythrocyte apoptotic process	0.0643595	0.31784	0	0	1	1
GO:1902250 regulation of erythrocyte apoptotic process	1	0.0643595	0.106	1	Biological Process	GO:1902250	regulation of erythrocyte apoptotic process	0.0643595	0.31784	0	0	1	1
GO:1902251 negative regulation of erythrocyte apoptotic process	1	0.0643595	0.106	1	Biological Process	GO:1902251	negative regulation of erythrocyte apoptotic process	0.0643595	0.31784	0	0	1	1
GO:1903302 regulation of pyruvate kinase activity	1	0.0643595	0.106	1	Biological Process	GO:1903302	regulation of pyruvate kinase activity	0.0643595	0.31784	0	0	1	1
GO:1903512 phytanic acid metabolic process	1	0.0643595	0.106	1	Biological Process	GO:1903512	phytanic acid metabolic process	0.0643595	0.31784	0	0	1	1
GO:1903790 guanine nucleotide transmembrane transport	1	0.0643595	0.106	1	Biological Process	GO:1903790	guanine nucleotide transmembrane transport	0.0643595	0.31784	0	0	1	1
GO:1903810 L-histidine import across plasma membrane	1	0.0643595	0.106	1	Biological Process	GO:1903810	L-histidine import across plasma membrane	0.0643595	0.31784	0	0	1	1
GO:1903837 regulation of mRNA 3'-UTR binding	1	0.0643595	0.106	1	Biological Process	GO:1903837	regulation of mRNA 3'-UTR binding	0.0643595	0.31784	0	0	1	1
GO:1903839 positive regulation of mRNA 3'-UTR binding	1	0.0643595	0.106	1	Biological Process	GO:1903839	positive regulation of mRNA 3'-UTR binding	0.0643595	0.31784	0	0	1	1
GO:1904612 response to 2,3,7,8-tetrachlorodibenzodioxine	1	0.0643595	0.106	1	Biological Process	GO:1904612	response to 2,3,7,8-tetrachlorodibenzodioxine	0.0643595	0.31784	0	0	1	1
GO:1904613 cellular response to 2,3,7,8-tetrachlorodibenzodioxine	1	0.0643595	0.106	1	Biological Process	GO:1904613	cellular response to 2,3,7,8-tetrachlorodibenzodioxine	0.0643595	0.31784	0	0	1	1
GO:1904766 negative regulation of macroautophagy by TORC1 signaling	1	0.0643595	0.106	1	Biological Process	GO:1904766	negative regulation of macroautophagy by TORC1 signaling	0.0643595	0.31784	0	0	1	1
GO:1904990 regulation of adenylate cyclase-inhibiting dopamine receptor signaling pathway	1	0.0643595	0.106	1	Biological Process	GO:1904990	regulation of adenylate cyclase-inhibiting dopamine receptor signaling pathway	0.0643595	0.31784	0	0	1	1
GO:1904992 positive regulation of adenylate cyclase-inhibiting dopamine receptor signaling pathway	1	0.0643595	0.106	1	Biological Process	GO:1904992	positive regulation of adenylate cyclase-inhibiting dopamine receptor signaling pathway	0.0643595	0.31784	0	0	1	1
GO:1905035 negative regulation of antifungal innate immune response	1	0.0643595	0.106	1	Biological Process	GO:1905035	negative regulation of antifungal innate immune response	0.0643595	0.31784	0	0	1	1
GO:1905313 transforming growth factor beta receptor signaling pathway involved in heart development	1	0.0643595	0.106	1	Biological Process	GO:1905313	transforming growth factor beta receptor signaling pathway involved in heart development	0.0643595	0.31784	0	0	1	1
GO:1905503 regulation of motile cilium assembly	1	0.0643595	0.106	1	Biological Process	GO:1905503	regulation of motile cilium assembly	0.0643595	0.31784	0	0	1	1
GO:1905505 positive regulation of motile cilium assembly	1	0.0643595	0.106	1	Biological Process	GO:1905505	positive regulation of motile cilium assembly	0.0643595	0.31784	0	0	1	1
GO:1905535 regulation of eukaryotic translation initiation factor 4F complex assembly	1	0.0643595	0.106	1	Biological Process	GO:1905535	regulation of eukaryotic translation initiation factor 4F complex assembly	0.0643595	0.31784	0	0	1	1
GO:1905537 positive regulation of eukaryotic translation initiation factor 4F complex assembly	1	0.0643595	0.106	1	Biological Process	GO:1905537	positive regulation of eukaryotic translation initiation factor 4F complex assembly	0.0643595	0.31784	0	0	1	1
GO:1905609 positive regulation of smooth muscle cell-matrix adhesion	1	0.0643595	0.106	1	Biological Process	GO:1905609	positive regulation of smooth muscle cell-matrix adhesion	0.0643595	0.31784	0	0	1	1
GO:1905610 regulation of mRNA cap binding	1	0.0643595	0.106	1	Biological Process	GO:1905610	regulation of mRNA cap binding	0.0643595	0.31784	0	0	1	1
GO:1905612 positive regulation of mRNA cap binding	1	0.0643595	0.106	1	Biological Process	GO:1905612	positive regulation of mRNA cap binding	0.0643595	0.31784	0	0	1	1
GO:1905867 epididymis development	1	0.0643595	0.106	1	Biological Process	GO:1905867	epididymis development	0.0643595	0.31784	0	0	1	1
GO:1990044 protein localization to lipid droplet	1	0.0643595	0.106	1	Biological Process	GO:1990044	protein localization to lipid droplet	0.0643595	0.31784	0	0	1	1
GO:1990134 epithelial cell apoptotic process involved in palatal shelf morphogenesis	1	0.0643595	0.106	1	Biological Process	GO:1990134	epithelial cell apoptotic process involved in palatal shelf morphogenesis	0.0643595	0.31784	0	0	1	1
GO:1990386 mitotic cleavage furrow ingression	1	0.0643595	0.106	1	Biological Process	GO:1990386	mitotic cleavage furrow ingression	0.0643595	0.31784	0	0	1	1
GO:1990575 mitochondrial L-ornithine transmembrane transport	1	0.0643595	0.106	1	Biological Process	GO:1990575	mitochondrial L-ornithine transmembrane transport	0.0643595	0.31784	0	0	1	1
GO:1990579 peptidyl-serine trans-autophosphorylation	1	0.0643595	0.106	1	Biological Process	GO:1990579	peptidyl-serine trans-autophosphorylation	0.0643595	0.31784	0	0	1	1
GO:1990678 histone H4-K16 deacetylation	1	0.0643595	0.106	1	Biological Process	GO:1990678	histone H4-K16 deacetylation	0.0643595	0.31784	0	0	1	1
GO:1990683 DNA double-strand break attachment to nuclear envelope	1	0.0643595	0.106	1	Biological Process	GO:1990683	DNA double-strand break attachment to nuclear envelope	0.0643595	0.31784	0	0	1	1
GO:2000004 regulation of metanephric S-shaped body morphogenesis	1	0.0643595	0.106	1	Biological Process	GO:2000004	regulation of metanephric S-shaped body morphogenesis	0.0643595	0.31784	0	0	1	1
GO:2000005 negative regulation of metanephric S-shaped body morphogenesis	1	0.0643595	0.106	1	Biological Process	GO:2000005	negative regulation of metanephric S-shaped body morphogenesis	0.0643595	0.31784	0	0	1	1
GO:2000006 regulation of metanephric comma-shaped body morphogenesis	1	0.0643595	0.106	1	Biological Process	GO:2000006	regulation of metanephric comma-shaped body morphogenesis	0.0643595	0.31784	0	0	1	1
GO:2000007 negative regulation of metanephric comma-shaped body morphogenesis	1	0.0643595	0.106	1	Biological Process	GO:2000007	negative regulation of metanephric comma-shaped body morphogenesis	0.0643595	0.31784	0	0	1	1
GO:2000056 regulation of Wnt signaling pathway involved in digestive tract morphogenesis	1	0.0643595	0.106	1	Biological Process	GO:2000056	regulation of Wnt signaling pathway involved in digestive tract morphogenesis	0.0643595	0.31784	0	0	1	1
GO:2000057 negative regulation of Wnt signaling pathway involved in digestive tract morphogenesis	1	0.0643595	0.106	1	Biological Process	GO:2000057	negative regulation of Wnt signaling pathway involved in digestive tract morphogenesis	0.0643595	0.31784	0	0	1	1
GO:2000355 negative regulation of ovarian follicle development	1	0.0643595	0.106	1	Biological Process	GO:2000355	negative regulation of ovarian follicle development	0.0643595	0.31784	0	0	1	1
GO:2000368 positive regulation of acrosomal vesicle exocytosis	1	0.0643595	0.106	1	Biological Process	GO:2000368	positive regulation of acrosomal vesicle exocytosis	0.0643595	0.31784	0	0	1	1
GO:2000376 positive regulation of oxygen metabolic process	1	0.0643595	0.106	1	Biological Process	GO:2000376	positive regulation of oxygen metabolic process	0.0643595	0.31784	0	0	1	1
GO:2000408 negative regulation of T cell extravasation	1	0.0643595	0.106	1	Biological Process	GO:2000408	negative regulation of T cell extravasation	0.0643595	0.31784	0	0	1	1
GO:2000422 regulation of eosinophil chemotaxis	1	0.0643595	0.106	1	Biological Process	GO:2000422	regulation of eosinophil chemotaxis	0.0643595	0.31784	0	0	1	1
GO:2000424 positive regulation of eosinophil chemotaxis	1	0.0643595	0.106	1	Biological Process	GO:2000424	positive regulation of eosinophil chemotaxis	0.0643595	0.31784	0	0	1	1
GO:2000857 positive regulation of mineralocorticoid secretion	1	0.0643595	0.106	1	Biological Process	GO:2000857	positive regulation of mineralocorticoid secretion	0.0643595	0.31784	0	0	1	1
GO:2000860 positive regulation of aldosterone secretion	1	0.0643595	0.106	1	Biological Process	GO:2000860	positive regulation of aldosterone secretion	0.0643595	0.31784	0	0	1	1
GO:2000878 positive regulation of oligopeptide transport	1	0.0643595	0.106	1	Biological Process	GO:2000878	positive regulation of oligopeptide transport	0.0643595	0.31784	0	0	1	1
GO:2000880 positive regulation of dipeptide transport	1	0.0643595	0.106	1	Biological Process	GO:2000880	positive regulation of dipeptide transport	0.0643595	0.31784	0	0	1	1
GO:2001148 regulation of dipeptide transmembrane transport	1	0.0643595	0.106	1	Biological Process	GO:2001148	regulation of dipeptide transmembrane transport	0.0643595	0.31784	0	0	1	1
GO:2001150 positive regulation of dipeptide transmembrane transport	1	0.0643595	0.106	1	Biological Process	GO:2001150	positive regulation of dipeptide transmembrane transport	0.0643595	0.31784	0	0	1	1
GO:2001199 negative regulation of dendritic cell differentiation	1	0.0643595	0.106	1	Biological Process	GO:2001199	negative regulation of dendritic cell differentiation	0.0643595	0.31784	0	0	1	1
GO:2001287 negative regulation of caveolin-mediated endocytosis	1	0.0643595	0.106	1	Biological Process	GO:2001287	negative regulation of caveolin-mediated endocytosis	0.0643595	0.31784	0	0	1	1
GO:0003179 heart valve morphogenesis	5	0.0645083	0.531	0.147	Biological Process	GO:0003179	heart valve morphogenesis	0.0645083	0.317877	0	0	5	34
GO:0035335 peptidyl-tyrosine dephosphorylation	5	0.0645083	0.531	0.147	Biological Process	GO:0035335	peptidyl-tyrosine dephosphorylation	0.0645083	0.317877	0	0	5	34
GO:0070231 T cell apoptotic process	5	0.0645083	0.531	0.147	Biological Process	GO:0070231	T cell apoptotic process	0.0645083	0.317877	0	0	5	34
GO:0006739 NADP metabolic process	4	0.0647839	0.425	0.167	Biological Process	GO:0006739	NADP metabolic process	0.0647839	0.318073	0	0	4	24
GO:0014037 Schwann cell differentiation	4	0.0647839	0.425	0.167	Biological Process	GO:0014037	Schwann cell differentiation	0.0647839	0.318073	0	0	4	24
GO:0043276 anoikis	4	0.0647839	0.425	0.167	Biological Process	GO:0043276	anoikis	0.0647839	0.318073	0	0	4	24
GO:0045687 positive regulation of glial cell differentiation	4	0.0647839	0.425	0.167	Biological Process	GO:0045687	positive regulation of glial cell differentiation	0.0647839	0.318073	0	0	4	24
GO:0070741 response to interleukin-6	4	0.0647839	0.425	0.167	Biological Process	GO:0070741	response to interleukin-6	0.0647839	0.318073	0	0	4	24
GO:0021915 neural tube development	13	0.0650576	1.382	0.102	Biological Process	GO:0021915	neural tube development	0.0650576	0.319184	0	0	13	127
GO:0008285 negative regulation of cell proliferation	37	0.0654677	3.932	0.083	Biological Process	GO:0008285	negative regulation of cell proliferation	0.0654677	0.320963	0	0	37	445
GO:0001221 transcription cofactor binding	7	0.0212366	0.74	0.159	Molecular Function	GO:0001221	transcription cofactor binding	0.0212366	0.32356	0	0	7	44
GO:0004016 adenylate cyclase activity	3	0.022663	0.317	0.3	Molecular Function	GO:0004016	adenylate cyclase activity	0.022663	0.32356	0	0	3	10
GO:0008320 protein transmembrane transporter activity	3	0.022663	0.317	0.3	Molecular Function	GO:0008320	protein transmembrane transporter activity	0.022663	0.32356	0	0	3	10
GO:0015377 cation:chloride symporter activity	3	0.022663	0.317	0.3	Molecular Function	GO:0015377	cation:chloride symporter activity	0.022663	0.32356	0	0	3	10
GO:1990459 transferrin receptor binding	3	0.022663	0.317	0.3	Molecular Function	GO:1990459	transferrin receptor binding	0.022663	0.32356	0	0	3	10
GO:0016653 oxidoreductase activity, acting on NAD(P)H, heme protein as acceptor	2	0.0227522	0.211	0.5	Molecular Function	GO:0016653	oxidoreductase activity, acting on NAD(P)H, heme protein as acceptor	0.0227522	0.32356	0	0	2	4
GO:0023026 MHC class II protein complex binding	2	0.0227522	0.211	0.5	Molecular Function	GO:0023026	MHC class II protein complex binding	0.0227522	0.32356	0	0	2	4
GO:0042975 peroxisome proliferator activated receptor binding	2	0.0227522	0.211	0.5	Molecular Function	GO:0042975	peroxisome proliferator activated receptor binding	0.0227522	0.32356	0	0	2	4
GO:0032787 monocarboxylic acid metabolic process	28	0.0664716	2.976	0.087	Biological Process	GO:0032787	monocarboxylic acid metabolic process	0.0664716	0.324523	0	0	28	323
GO:0045639 positive regulation of myeloid cell differentiation	9	0.066581	0.956	0.114	Biological Process	GO:0045639	positive regulation of myeloid cell differentiation	0.066581	0.324523	0	0	9	79
GO:0071901 negative regulation of protein serine/threonine kinase activity	9	0.066581	0.956	0.114	Biological Process	GO:0071901	negative regulation of protein serine/threonine kinase activity	0.066581	0.324523	0	0	9	79
GO:0033865 nucleoside bisphosphate metabolic process	7	0.0666359	0.744	0.125	Biological Process	GO:0033865	nucleoside bisphosphate metabolic process	0.0666359	0.324523	0	0	7	56
GO:0033875 ribonucleoside bisphosphate metabolic process	7	0.0666359	0.744	0.125	Biological Process	GO:0033875	ribonucleoside bisphosphate metabolic process	0.0666359	0.324523	0	0	7	56
GO:0034032 purine nucleoside bisphosphate metabolic process	7	0.0666359	0.744	0.125	Biological Process	GO:0034032	purine nucleoside bisphosphate metabolic process	0.0666359	0.324523	0	0	7	56
GO:0051341 regulation of oxidoreductase activity	7	0.0666359	0.744	0.125	Biological Process	GO:0051341	regulation of oxidoreductase activity	0.0666359	0.324523	0	0	7	56
GO:2000106 regulation of leukocyte apoptotic process	7	0.0666359	0.744	0.125	Biological Process	GO:2000106	regulation of leukocyte apoptotic process	0.0666359	0.324523	0	0	7	56
GO:0002685 regulation of leukocyte migration	14	0.0667607	1.488	0.1	Biological Process	GO:0002685	regulation of leukocyte migration	0.0667607	0.324523	0	0	14	140
GO:0006605 protein targeting	14	0.0667607	1.488	0.1	Biological Process	GO:0006605	protein targeting	0.0667607	0.324523	0	0	14	140
GO:0030099 myeloid cell differentiation	25	0.0669019	2.657	0.088	Biological Process	GO:0030099	myeloid cell differentiation	0.0669019	0.324523	0	0	25	283
GO:0002287 alpha-beta T cell activation involved in immune response	6	0.0669293	0.638	0.133	Biological Process	GO:0002287	alpha-beta T cell activation involved in immune response	0.0669293	0.324523	0	0	6	45
GO:0002293 alpha-beta T cell differentiation involved in immune response	6	0.0669293	0.638	0.133	Biological Process	GO:0002293	alpha-beta T cell differentiation involved in immune response	0.0669293	0.324523	0	0	6	45
GO:1904589 regulation of protein import	6	0.0669293	0.638	0.133	Biological Process	GO:1904589	regulation of protein import	0.0669293	0.324523	0	0	6	45
GO:0010950 positive regulation of endopeptidase activity	11	0.0669359	1.169	0.107	Biological Process	GO:0010950	positive regulation of endopeptidase activity	0.0669359	0.324523	0	0	11	103
GO:0009199 ribonucleoside triphosphate metabolic process	19	0.0670212	2.019	0.093	Biological Process	GO:0009199	ribonucleoside triphosphate metabolic process	0.0670212	0.324523	0	0	19	204
GO:0031346 positive regulation of cell projection organization	19	0.0670212	2.019	0.093	Biological Process	GO:0031346	positive regulation of cell projection organization	0.0670212	0.324523	0	0	19	204
GO:0016052 carbohydrate catabolic process	10	0.0671454	1.063	0.11	Biological Process	GO:0016052	carbohydrate catabolic process	0.0671454	0.324523	0	0	10	91
GO:0045807 positive regulation of endocytosis	10	0.0671454	1.063	0.11	Biological Process	GO:0045807	positive regulation of endocytosis	0.0671454	0.324523	0	0	10	91
GO:0009065 glutamine family amino acid catabolic process	3	0.0676851	0.319	0.2	Biological Process	GO:0009065	glutamine family amino acid catabolic process	0.0676851	0.324523	0	0	3	15
GO:0031290 retinal ganglion cell axon guidance	3	0.0676851	0.319	0.2	Biological Process	GO:0031290	retinal ganglion cell axon guidance	0.0676851	0.324523	0	0	3	15
GO:0035458 cellular response to interferon-beta	3	0.0676851	0.319	0.2	Biological Process	GO:0035458	cellular response to interferon-beta	0.0676851	0.324523	0	0	3	15
GO:0035584 calcium-mediated signaling using intracellular calcium source	3	0.0676851	0.319	0.2	Biological Process	GO:0035584	calcium-mediated signaling using intracellular calcium source	0.0676851	0.324523	0	0	3	15
GO:0042430 indole-containing compound metabolic process	3	0.0676851	0.319	0.2	Biological Process	GO:0042430	indole-containing compound metabolic process	0.0676851	0.324523	0	0	3	15
GO:0043586 tongue development	3	0.0676851	0.319	0.2	Biological Process	GO:0043586	tongue development	0.0676851	0.324523	0	0	3	15
GO:0046058 cAMP metabolic process	3	0.0676851	0.319	0.2	Biological Process	GO:0046058	cAMP metabolic process	0.0676851	0.324523	0	0	3	15
GO:0048535 lymph node development	3	0.0676851	0.319	0.2	Biological Process	GO:0048535	lymph node development	0.0676851	0.324523	0	0	3	15
GO:0061318 renal filtration cell differentiation	3	0.0676851	0.319	0.2	Biological Process	GO:0061318	renal filtration cell differentiation	0.0676851	0.324523	0	0	3	15
GO:0072112 glomerular visceral epithelial cell differentiation	3	0.0676851	0.319	0.2	Biological Process	GO:0072112	glomerular visceral epithelial cell differentiation	0.0676851	0.324523	0	0	3	15
GO:0090200 positive regulation of release of cytochrome c from mitochondria	3	0.0676851	0.319	0.2	Biological Process	GO:0090200	positive regulation of release of cytochrome c from mitochondria	0.0676851	0.324523	0	0	3	15
GO:1902004 positive regulation of amyloid-beta formation	3	0.0676851	0.319	0.2	Biological Process	GO:1902004	positive regulation of amyloid-beta formation	0.0676851	0.324523	0	0	3	15
GO:0050807 regulation of synapse organization	13	0.0683633	1.382	0.102	Biological Process	GO:0050807	regulation of synapse organization	0.0683633	0.324524	0	0	13	128
GO:0009636 response to toxic substance	16	0.0688275	1.7	0.096	Biological Process	GO:0009636	response to toxic substance	0.0688275	0.324524	0	0	16	166
GO:0042981 regulation of apoptotic process	72	0.0691013	7.651	0.077	Biological Process	GO:0042981	regulation of apoptotic process	0.0691013	0.324524	0	0	72	941
GO:0014706 striated muscle tissue development	21	0.0691868	2.232	0.091	Biological Process	GO:0014706	striated muscle tissue development	0.0691868	0.324524	0	0	21	231
GO:1901342 regulation of vasculature development	21	0.0691868	2.232	0.091	Biological Process	GO:1901342	regulation of vasculature development	0.0691868	0.324524	0	0	21	231
GO:0043062 extracellular structure organization	20	0.0694874	2.125	0.092	Biological Process	GO:0043062	extracellular structure organization	0.0694874	0.324524	0	0	20	218
GO:0006520 cellular amino acid metabolic process	18	0.0696007	1.913	0.094	Biological Process	GO:0006520	cellular amino acid metabolic process	0.0696007	0.324524	0	0	18	192
GO:0140014 mitotic nuclear division	18	0.0696007	1.913	0.094	Biological Process	GO:0140014	mitotic nuclear division	0.0696007	0.324524	0	0	18	192
GO:2000045 regulation of G1/S transition of mitotic cell cycle	8	0.0696091	0.85	0.118	Biological Process	GO:2000045	regulation of G1/S transition of mitotic cell cycle	0.0696091	0.324524	0	0	8	68
GO:1905475 regulation of protein localization to membrane	12	0.0697218	1.275	0.103	Biological Process	GO:1905475	regulation of protein localization to membrane	0.0697218	0.324524	0	0	12	116
GO:0001787 natural killer cell proliferation	2	0.0699945	0.213	0.286	Biological Process	GO:0001787	natural killer cell proliferation	0.0699945	0.324524	0	0	2	7
GO:0002645 positive regulation of tolerance induction	2	0.0699945	0.213	0.286	Biological Process	GO:0002645	positive regulation of tolerance induction	0.0699945	0.324524	0	0	2	7
GO:0002692 negative regulation of cellular extravasation	2	0.0699945	0.213	0.286	Biological Process	GO:0002692	negative regulation of cellular extravasation	0.0699945	0.324524	0	0	2	7
GO:0002725 negative regulation of T cell cytokine production	2	0.0699945	0.213	0.286	Biological Process	GO:0002725	negative regulation of T cell cytokine production	0.0699945	0.324524	0	0	2	7
GO:0002864 regulation of acute inflammatory response to antigenic stimulus	2	0.0699945	0.213	0.286	Biological Process	GO:0002864	regulation of acute inflammatory response to antigenic stimulus	0.0699945	0.324524	0	0	2	7
GO:0006527 arginine catabolic process	2	0.0699945	0.213	0.286	Biological Process	GO:0006527	arginine catabolic process	0.0699945	0.324524	0	0	2	7
GO:0006646 phosphatidylethanolamine biosynthetic process	2	0.0699945	0.213	0.286	Biological Process	GO:0006646	phosphatidylethanolamine biosynthetic process	0.0699945	0.324524	0	0	2	7
GO:0006685 sphingomyelin catabolic process	2	0.0699945	0.213	0.286	Biological Process	GO:0006685	sphingomyelin catabolic process	0.0699945	0.324524	0	0	2	7
GO:0006828 manganese ion transport	2	0.0699945	0.213	0.286	Biological Process	GO:0006828	manganese ion transport	0.0699945	0.324524	0	0	2	7
GO:0008212 mineralocorticoid metabolic process	2	0.0699945	0.213	0.286	Biological Process	GO:0008212	mineralocorticoid metabolic process	0.0699945	0.324524	0	0	2	7
GO:0010886 positive regulation of cholesterol storage	2	0.0699945	0.213	0.286	Biological Process	GO:0010886	positive regulation of cholesterol storage	0.0699945	0.324524	0	0	2	7
GO:0015822 ornithine transport	2	0.0699945	0.213	0.286	Biological Process	GO:0015822	ornithine transport	0.0699945	0.324524	0	0	2	7
GO:0030948 negative regulation of vascular endothelial growth factor receptor signaling pathway	2	0.0699945	0.213	0.286	Biological Process	GO:0030948	negative regulation of vascular endothelial growth factor receptor signaling pathway	0.0699945	0.324524	0	0	2	7
GO:0031100 animal organ regeneration	2	0.0699945	0.213	0.286	Biological Process	GO:0031100	animal organ regeneration	0.0699945	0.324524	0	0	2	7
GO:0032341 aldosterone metabolic process	2	0.0699945	0.213	0.286	Biological Process	GO:0032341	aldosterone metabolic process	0.0699945	0.324524	0	0	2	7
GO:0034720 histone H3-K4 demethylation	2	0.0699945	0.213	0.286	Biological Process	GO:0034720	histone H3-K4 demethylation	0.0699945	0.324524	0	0	2	7
GO:0034983 peptidyl-lysine deacetylation	2	0.0699945	0.213	0.286	Biological Process	GO:0034983	peptidyl-lysine deacetylation	0.0699945	0.324524	0	0	2	7
GO:0040015 negative regulation of multicellular organism growth	2	0.0699945	0.213	0.286	Biological Process	GO:0040015	negative regulation of multicellular organism growth	0.0699945	0.324524	0	0	2	7
GO:0043312 neutrophil degranulation	2	0.0699945	0.213	0.286	Biological Process	GO:0043312	neutrophil degranulation	0.0699945	0.324524	0	0	2	7
GO:0045091 regulation of single stranded viral RNA replication via double stranded DNA intermediate	2	0.0699945	0.213	0.286	Biological Process	GO:0045091	regulation of single stranded viral RNA replication via double stranded DNA intermediate	0.0699945	0.324524	0	0	2	7
GO:0045586 regulation of gamma-delta T cell differentiation	2	0.0699945	0.213	0.286	Biological Process	GO:0045586	regulation of gamma-delta T cell differentiation	0.0699945	0.324524	0	0	2	7
GO:0045657 positive regulation of monocyte differentiation	2	0.0699945	0.213	0.286	Biological Process	GO:0045657	positive regulation of monocyte differentiation	0.0699945	0.324524	0	0	2	7
GO:0046643 regulation of gamma-delta T cell activation	2	0.0699945	0.213	0.286	Biological Process	GO:0046643	regulation of gamma-delta T cell activation	0.0699945	0.324524	0	0	2	7
GO:0050774 negative regulation of dendrite morphogenesis	2	0.0699945	0.213	0.286	Biological Process	GO:0050774	negative regulation of dendrite morphogenesis	0.0699945	0.324524	0	0	2	7
GO:0060478 acrosomal vesicle exocytosis	2	0.0699945	0.213	0.286	Biological Process	GO:0060478	acrosomal vesicle exocytosis	0.0699945	0.324524	0	0	2	7
GO:0060676 ureteric bud formation	2	0.0699945	0.213	0.286	Biological Process	GO:0060676	ureteric bud formation	0.0699945	0.324524	0	0	2	7
GO:0060837 blood vessel endothelial cell differentiation	2	0.0699945	0.213	0.286	Biological Process	GO:0060837	blood vessel endothelial cell differentiation	0.0699945	0.324524	0	0	2	7
GO:0061156 pulmonary artery morphogenesis	2	0.0699945	0.213	0.286	Biological Process	GO:0061156	pulmonary artery morphogenesis	0.0699945	0.324524	0	0	2	7
GO:0061478 response to platelet aggregation inhibitor	2	0.0699945	0.213	0.286	Biological Process	GO:0061478	response to platelet aggregation inhibitor	0.0699945	0.324524	0	0	2	7
GO:0071415 cellular response to purine-containing compound	2	0.0699945	0.213	0.286	Biological Process	GO:0071415	cellular response to purine-containing compound	0.0699945	0.324524	0	0	2	7
GO:0072201 negative regulation of mesenchymal cell proliferation	2	0.0699945	0.213	0.286	Biological Process	GO:0072201	negative regulation of mesenchymal cell proliferation	0.0699945	0.324524	0	0	2	7
GO:0097527 necroptotic signaling pathway	2	0.0699945	0.213	0.286	Biological Process	GO:0097527	necroptotic signaling pathway	0.0699945	0.324524	0	0	2	7
GO:1900122 positive regulation of receptor binding	2	0.0699945	0.213	0.286	Biological Process	GO:1900122	positive regulation of receptor binding	0.0699945	0.324524	0	0	2	7
GO:1902857 positive regulation of non-motile cilium assembly	2	0.0699945	0.213	0.286	Biological Process	GO:1902857	positive regulation of non-motile cilium assembly	0.0699945	0.324524	0	0	2	7
GO:1903069 regulation of ER-associated ubiquitin-dependent protein catabolic process	2	0.0699945	0.213	0.286	Biological Process	GO:1903069	regulation of ER-associated ubiquitin-dependent protein catabolic process	0.0699945	0.324524	0	0	2	7
GO:1903441 protein localization to ciliary membrane	2	0.0699945	0.213	0.286	Biological Process	GO:1903441	protein localization to ciliary membrane	0.0699945	0.324524	0	0	2	7
GO:1905216 positive regulation of RNA binding	2	0.0699945	0.213	0.286	Biological Process	GO:1905216	positive regulation of RNA binding	0.0699945	0.324524	0	0	2	7
GO:2001225 regulation of chloride transport	2	0.0699945	0.213	0.286	Biological Process	GO:2001225	regulation of chloride transport	0.0699945	0.324524	0	0	2	7
GO:0032432 actin filament bundle	5	0.0906143	0.585	0.122	Cellular Component	GO:0032432	actin filament bundle	0.0906143	0.325262	0	0	5	41
GO:0071222 cellular response to lipopolysaccharide	11	0.0707247	1.169	0.106	Biological Process	GO:0071222	cellular response to lipopolysaccharide	0.0707247	0.327685	0	0	11	104
GO:0051252 regulation of RNA metabolic process	183	0.0709282	19.447	0.071	Biological Process	GO:0051252	regulation of RNA metabolic process	0.0709282	0.327859	0	0	183	2576
GO:0007292 female gamete generation	9	0.0709567	0.956	0.113	Biological Process	GO:0007292	female gamete generation	0.0709567	0.327859	0	0	9	80
GO:0035601 protein deacylation	9	0.0709567	0.956	0.113	Biological Process	GO:0035601	protein deacylation	0.0709567	0.327859	0	0	9	80
GO:0098732 macromolecule deacylation	9	0.0709567	0.956	0.113	Biological Process	GO:0098732	macromolecule deacylation	0.0709567	0.327859	0	0	9	80
GO:0106106 cold-induced thermogenesis	10	0.0712134	1.063	0.109	Biological Process	GO:0106106	cold-induced thermogenesis	0.0712134	0.328145	0	0	10	92
GO:0120161 regulation of cold-induced thermogenesis	10	0.0712134	1.063	0.109	Biological Process	GO:0120161	regulation of cold-induced thermogenesis	0.0712134	0.328145	0	0	10	92
GO:0006111 regulation of gluconeogenesis	5	0.0714565	0.531	0.143	Biological Process	GO:0006111	regulation of gluconeogenesis	0.0714565	0.328145	0	0	5	35
GO:0030641 regulation of cellular pH	5	0.0714565	0.531	0.143	Biological Process	GO:0030641	regulation of cellular pH	0.0714565	0.328145	0	0	5	35
GO:0032008 positive regulation of TOR signaling	5	0.0714565	0.531	0.143	Biological Process	GO:0032008	positive regulation of TOR signaling	0.0714565	0.328145	0	0	5	35
GO:0045744 negative regulation of G protein-coupled receptor signaling pathway	5	0.0714565	0.531	0.143	Biological Process	GO:0045744	negative regulation of G protein-coupled receptor signaling pathway	0.0714565	0.328145	0	0	5	35
GO:0050732 negative regulation of peptidyl-tyrosine phosphorylation	5	0.0714565	0.531	0.143	Biological Process	GO:0050732	negative regulation of peptidyl-tyrosine phosphorylation	0.0714565	0.328145	0	0	5	35
GO:0050766 positive regulation of phagocytosis	5	0.0714565	0.531	0.143	Biological Process	GO:0050766	positive regulation of phagocytosis	0.0714565	0.328145	0	0	5	35
GO:0089718 amino acid import across plasma membrane	5	0.0714565	0.531	0.143	Biological Process	GO:0089718	amino acid import across plasma membrane	0.0714565	0.328145	0	0	5	35
GO:0050803 regulation of synapse structure or activity	13	0.0717774	1.382	0.101	Biological Process	GO:0050803	regulation of synapse structure or activity	0.0717774	0.329395	0	0	13	129
GO:0003333 amino acid transmembrane transport	7	0.0719572	0.744	0.123	Biological Process	GO:0003333	amino acid transmembrane transport	0.0719572	0.329771	0	0	7	57
GO:0042542 response to hydrogen peroxide	7	0.0719572	0.744	0.123	Biological Process	GO:0042542	response to hydrogen peroxide	0.0719572	0.329771	0	0	7	57
GO:0009141 nucleoside triphosphate metabolic process	20	0.0720793	2.125	0.091	Biological Process	GO:0009141	nucleoside triphosphate metabolic process	0.0720793	0.330107	0	0	20	219
GO:0005641 nuclear envelope lumen	2	0.094353	0.234	0.222	Cellular Component	GO:0005641	nuclear envelope lumen	0.094353	0.332252	0	0	2	9
GO:0031464 Cul4A-RING E3 ubiquitin ligase complex	2	0.094353	0.234	0.222	Cellular Component	GO:0031464	Cul4A-RING E3 ubiquitin ligase complex	0.094353	0.332252	0	0	2	9
GO:0042571 immunoglobulin complex, circulating	2	0.094353	0.234	0.222	Cellular Component	GO:0042571	immunoglobulin complex, circulating	0.094353	0.332252	0	0	2	9
GO:0090533 cation-transporting ATPase complex	2	0.094353	0.234	0.222	Cellular Component	GO:0090533	cation-transporting ATPase complex	0.094353	0.332252	0	0	2	9
GO:0031012 extracellular matrix	17	0.0957369	1.988	0.083	Cellular Component	GO:0031012	extracellular matrix	0.0957369	0.332252	0	0	17	205
GO:0016528 sarcoplasm	4	0.0966525	0.468	0.133	Cellular Component	GO:0016528	sarcoplasm	0.0966525	0.332252	0	0	4	30
GO:0016592 mediator complex	4	0.0966525	0.468	0.133	Cellular Component	GO:0016592	mediator complex	0.0966525	0.332252	0	0	4	30
GO:0005680 anaphase-promoting complex	3	0.0972016	0.351	0.158	Cellular Component	GO:0005680	anaphase-promoting complex	0.0972016	0.332252	0	0	3	19
GO:0005922 connexin complex	3	0.0972016	0.351	0.158	Cellular Component	GO:0005922	connexin complex	0.0972016	0.332252	0	0	3	19
GO:0030904 retromer complex	3	0.0972016	0.351	0.158	Cellular Component	GO:0030904	retromer complex	0.0972016	0.332252	0	0	3	19
GO:0032588 trans-Golgi network membrane	3	0.0972016	0.351	0.158	Cellular Component	GO:0032588	trans-Golgi network membrane	0.0972016	0.332252	0	0	3	19
GO:0001669 acrosomal vesicle	7	0.0974121	0.819	0.104	Cellular Component	GO:0001669	acrosomal vesicle	0.0974121	0.332252	0	0	7	67
GO:0098797 plasma membrane protein complex	28	0.101686	3.275	0.076	Cellular Component	GO:0098797	plasma membrane protein complex	0.101686	0.332543	0	0	28	370
GO:0044853 plasma membrane raft	7	0.103408	0.819	0.103	Cellular Component	GO:0044853	plasma membrane raft	0.103408	0.332543	0	0	7	68
GO:0099512 supramolecular fiber	32	0.104748	3.743	0.074	Cellular Component	GO:0099512	supramolecular fiber	0.104748	0.332543	0	0	32	432
GO:0030315 T-tubule	3	0.109592	0.351	0.15	Cellular Component	GO:0030315	T-tubule	0.109592	0.332543	0	0	3	20
GO:0000124 SAGA complex	2	0.113497	0.234	0.2	Cellular Component	GO:0000124	SAGA complex	0.113497	0.332543	0	0	2	10
GO:0005666 RNA polymerase III complex	2	0.113497	0.234	0.2	Cellular Component	GO:0005666	RNA polymerase III complex	0.113497	0.332543	0	0	2	10
GO:0042555 MCM complex	2	0.113497	0.234	0.2	Cellular Component	GO:0042555	MCM complex	0.113497	0.332543	0	0	2	10
GO:0042613 MHC class II protein complex	2	0.113497	0.234	0.2	Cellular Component	GO:0042613	MHC class II protein complex	0.113497	0.332543	0	0	2	10
GO:0061617 MICOS complex	2	0.113497	0.234	0.2	Cellular Component	GO:0061617	MICOS complex	0.113497	0.332543	0	0	2	10
GO:0071565 nBAF complex	2	0.113497	0.234	0.2	Cellular Component	GO:0071565	nBAF complex	0.113497	0.332543	0	0	2	10
GO:0002096 polkadots	1	0.114084	0.117	0.5	Cellular Component	GO:0002096	polkadots	0.114084	0.332543	0	0	1	2
GO:0002133 polycystin complex	1	0.114084	0.117	0.5	Cellular Component	GO:0002133	polycystin complex	0.114084	0.332543	0	0	1	2
GO:0002947 tumor necrosis factor receptor superfamily complex	1	0.114084	0.117	0.5	Cellular Component	GO:0002947	tumor necrosis factor receptor superfamily complex	0.114084	0.332543	0	0	1	2
GO:0005608 laminin-3 complex	1	0.114084	0.117	0.5	Cellular Component	GO:0005608	laminin-3 complex	0.114084	0.332543	0	0	1	2
GO:0016461 unconventional myosin complex	1	0.114084	0.117	0.5	Cellular Component	GO:0016461	unconventional myosin complex	0.114084	0.332543	0	0	1	2
GO:0019008 molybdopterin synthase complex	1	0.114084	0.117	0.5	Cellular Component	GO:0019008	molybdopterin synthase complex	0.114084	0.332543	0	0	1	2
GO:0030687 preribosome, large subunit precursor	1	0.114084	0.117	0.5	Cellular Component	GO:0030687	preribosome, large subunit precursor	0.114084	0.332543	0	0	1	2
GO:0031095 platelet dense tubular network membrane	1	0.114084	0.117	0.5	Cellular Component	GO:0031095	platelet dense tubular network membrane	0.114084	0.332543	0	0	1	2
GO:0031315 extrinsic component of mitochondrial outer membrane	1	0.114084	0.117	0.5	Cellular Component	GO:0031315	extrinsic component of mitochondrial outer membrane	0.114084	0.332543	0	0	1	2
GO:0033565 ESCRT-0 complex	1	0.114084	0.117	0.5	Cellular Component	GO:0033565	ESCRT-0 complex	0.114084	0.332543	0	0	1	2
GO:0034680 integrin alpha10-beta1 complex	1	0.114084	0.117	0.5	Cellular Component	GO:0034680	integrin alpha10-beta1 complex	0.114084	0.332543	0	0	1	2
GO:0035632 mitochondrial prohibitin complex	1	0.114084	0.117	0.5	Cellular Component	GO:0035632	mitochondrial prohibitin complex	0.114084	0.332543	0	0	1	2
GO:0036502 Derlin-1-VIMP complex	1	0.114084	0.117	0.5	Cellular Component	GO:0036502	Derlin-1-VIMP complex	0.114084	0.332543	0	0	1	2
GO:0044308 axonal spine	1	0.114084	0.117	0.5	Cellular Component	GO:0044308	axonal spine	0.114084	0.332543	0	0	1	2
GO:0044393 microspike	1	0.114084	0.117	0.5	Cellular Component	GO:0044393	microspike	0.114084	0.332543	0	0	1	2
GO:0045092 interleukin-18 receptor complex	1	0.114084	0.117	0.5	Cellular Component	GO:0045092	interleukin-18 receptor complex	0.114084	0.332543	0	0	1	2
GO:0070545 PeBoW complex	1	0.114084	0.117	0.5	Cellular Component	GO:0070545	PeBoW complex	0.114084	0.332543	0	0	1	2
GO:0070691 P-TEFb complex	1	0.114084	0.117	0.5	Cellular Component	GO:0070691	P-TEFb complex	0.114084	0.332543	0	0	1	2
GO:0070772 PAS complex	1	0.114084	0.117	0.5	Cellular Component	GO:0070772	PAS complex	0.114084	0.332543	0	0	1	2
GO:0071159 NF-kappaB complex	1	0.114084	0.117	0.5	Cellular Component	GO:0071159	NF-kappaB complex	0.114084	0.332543	0	0	1	2
GO:0072562 blood microparticle	1	0.114084	0.117	0.5	Cellular Component	GO:0072562	blood microparticle	0.114084	0.332543	0	0	1	2
GO:0072563 endothelial microparticle	1	0.114084	0.117	0.5	Cellular Component	GO:0072563	endothelial microparticle	0.114084	0.332543	0	0	1	2
GO:0097452 GAIT complex	1	0.114084	0.117	0.5	Cellular Component	GO:0097452	GAIT complex	0.114084	0.332543	0	0	1	2
GO:0099091 postsynaptic specialization, intracellular component	1	0.114084	0.117	0.5	Cellular Component	GO:0099091	postsynaptic specialization, intracellular component	0.114084	0.332543	0	0	1	2
GO:0099092 postsynaptic density, intracellular component	1	0.114084	0.117	0.5	Cellular Component	GO:0099092	postsynaptic density, intracellular component	0.114084	0.332543	0	0	1	2
GO:1990565 HSP90-CDC37 chaperone complex	1	0.114084	0.117	0.5	Cellular Component	GO:1990565	HSP90-CDC37 chaperone complex	0.114084	0.332543	0	0	1	2
GO:1990578 perinuclear endoplasmic reticulum membrane	1	0.114084	0.117	0.5	Cellular Component	GO:1990578	perinuclear endoplasmic reticulum membrane	0.114084	0.332543	0	0	1	2
GO:1990597 AIP1-IRE1 complex	1	0.114084	0.117	0.5	Cellular Component	GO:1990597	AIP1-IRE1 complex	0.114084	0.332543	0	0	1	2
GO:1990622 CHOP-ATF3 complex	1	0.114084	0.117	0.5	Cellular Component	GO:1990622	CHOP-ATF3 complex	0.114084	0.332543	0	0	1	2
GO:1990630 IRE1-RACK1-PP2A complex	1	0.114084	0.117	0.5	Cellular Component	GO:1990630	IRE1-RACK1-PP2A complex	0.114084	0.332543	0	0	1	2
GO:1990716 axonemal central apparatus	1	0.114084	0.117	0.5	Cellular Component	GO:1990716	axonemal central apparatus	0.114084	0.332543	0	0	1	2
GO:0015297 antiporter activity	7	0.0237983	0.74	0.156	Molecular Function	GO:0015297	antiporter activity	0.0237983	0.334171	0	0	7	45
GO:0016787 hydrolase activity	155	0.0271546	16.385	0.074	Molecular Function	GO:0016787	hydrolase activity	0.0271546	0.334171	0	0	155	2086
GO:0016811 hydrolase activity, acting on carbon-nitrogen (but not peptide) bonds, in linear amides	8	0.028625	0.846	0.14	Molecular Function	GO:0016811	hydrolase activity, acting on carbon-nitrogen (but not peptide) bonds, in linear amides	0.028625	0.334171	0	0	8	57
GO:0060589 nucleoside-triphosphatase regulator activity	19	0.0294292	2.008	0.103	Molecular Function	GO:0060589	nucleoside-triphosphatase regulator activity	0.0294292	0.334171	0	0	19	185
GO:0008157 protein phosphatase 1 binding	3	0.029698	0.317	0.273	Molecular Function	GO:0008157	protein phosphatase 1 binding	0.029698	0.334171	0	0	3	11
GO:0004712 protein serine/threonine/tyrosine kinase activity	4	0.0304063	0.423	0.211	Molecular Function	GO:0004712	protein serine/threonine/tyrosine kinase activity	0.0304063	0.334171	0	0	4	19
GO:0005102 signaling receptor binding	81	0.0320269	8.562	0.079	Molecular Function	GO:0005102	signaling receptor binding	0.0320269	0.334171	0	0	81	1028
GO:0004715 non-membrane spanning protein tyrosine kinase activity	5	0.0357413	0.529	0.172	Molecular Function	GO:0004715	non-membrane spanning protein tyrosine kinase activity	0.0357413	0.334171	0	0	5	29
GO:0004396 hexokinase activity	2	0.0363146	0.211	0.4	Molecular Function	GO:0004396	hexokinase activity	0.0363146	0.334171	0	0	2	5
GO:0008603 cAMP-dependent protein kinase regulator activity	2	0.0363146	0.211	0.4	Molecular Function	GO:0008603	cAMP-dependent protein kinase regulator activity	0.0363146	0.334171	0	0	2	5
GO:0070883 pre-miRNA binding	2	0.0363146	0.211	0.4	Molecular Function	GO:0070883	pre-miRNA binding	0.0363146	0.334171	0	0	2	5
GO:0072542 protein phosphatase activator activity	2	0.0363146	0.211	0.4	Molecular Function	GO:0072542	protein phosphatase activator activity	0.0363146	0.334171	0	0	2	5
GO:1990254 keratin filament binding	2	0.0363146	0.211	0.4	Molecular Function	GO:1990254	keratin filament binding	0.0363146	0.334171	0	0	2	5
GO:0016411 acylglycerol O-acyltransferase activity	3	0.0377443	0.317	0.25	Molecular Function	GO:0016411	acylglycerol O-acyltransferase activity	0.0377443	0.334171	0	0	3	12
GO:0031420 alkali metal ion binding	3	0.0377443	0.317	0.25	Molecular Function	GO:0031420	alkali metal ion binding	0.0377443	0.334171	0	0	3	12
GO:1901338 catecholamine binding	3	0.0377443	0.317	0.25	Molecular Function	GO:1901338	catecholamine binding	0.0377443	0.334171	0	0	3	12
GO:0019213 deacetylase activity	5	0.0406983	0.529	0.167	Molecular Function	GO:0019213	deacetylase activity	0.0406983	0.334171	0	0	5	30
GO:0008081 phosphoric diester hydrolase activity	9	0.0407357	0.951	0.125	Molecular Function	GO:0008081	phosphoric diester hydrolase activity	0.0407357	0.334171	0	0	9	72
GO:0004866 endopeptidase inhibitor activity	13	0.0423922	1.374	0.109	Molecular Function	GO:0004866	endopeptidase inhibitor activity	0.0423922	0.334171	0	0	13	119
GO:0003823 antigen binding	4	0.0424284	0.423	0.19	Molecular Function	GO:0003823	antigen binding	0.0424284	0.334171	0	0	4	21
GO:0016849 phosphorus-oxygen lyase activity	4	0.0424284	0.423	0.19	Molecular Function	GO:0016849	phosphorus-oxygen lyase activity	0.0424284	0.334171	0	0	4	21
GO:0032452 histone demethylase activity	4	0.0424284	0.423	0.19	Molecular Function	GO:0032452	histone demethylase activity	0.0424284	0.334171	0	0	4	21
GO:0140097 catalytic activity, acting on DNA	15	0.0441964	1.586	0.104	Molecular Function	GO:0140097	catalytic activity, acting on DNA	0.0441964	0.334171	0	0	15	144
GO:0015296 anion:cation symporter activity	3	0.0467798	0.317	0.231	Molecular Function	GO:0015296	anion:cation symporter activity	0.0467798	0.334171	0	0	3	13
GO:0022884 macromolecule transmembrane transporter activity	3	0.0467798	0.317	0.231	Molecular Function	GO:0022884	macromolecule transmembrane transporter activity	0.0467798	0.334171	0	0	3	13
GO:0043274 phospholipase binding	3	0.0467798	0.317	0.231	Molecular Function	GO:0043274	phospholipase binding	0.0467798	0.334171	0	0	3	13
GO:0035257 nuclear hormone receptor binding	11	0.046968	1.163	0.113	Molecular Function	GO:0035257	nuclear hormone receptor binding	0.046968	0.334171	0	0	11	97
GO:0043130 ubiquitin binding	7	0.0477842	0.74	0.135	Molecular Function	GO:0043130	ubiquitin binding	0.0477842	0.334171	0	0	7	52
GO:0004181 metallocarboxypeptidase activity	4	0.0493066	0.423	0.182	Molecular Function	GO:0004181	metallocarboxypeptidase activity	0.0493066	0.334171	0	0	4	22
GO:0015491 cation:cation antiporter activity	4	0.0493066	0.423	0.182	Molecular Function	GO:0015491	cation:cation antiporter activity	0.0493066	0.334171	0	0	4	22
GO:0008234 cysteine-type peptidase activity	16	0.0502813	1.691	0.101	Molecular Function	GO:0008234	cysteine-type peptidase activity	0.0502813	0.334171	0	0	16	159
GO:0030695 GTPase regulator activity	16	0.0502813	1.691	0.101	Molecular Function	GO:0030695	GTPase regulator activity	0.0502813	0.334171	0	0	16	159
GO:0008509 anion transmembrane transporter activity	21	0.0512825	2.22	0.094	Molecular Function	GO:0008509	anion transmembrane transporter activity	0.0512825	0.334171	0	0	21	223
GO:0016835 carbon-oxygen lyase activity	7	0.0521332	0.74	0.132	Molecular Function	GO:0016835	carbon-oxygen lyase activity	0.0521332	0.334171	0	0	7	53
GO:0004767 sphingomyelin phosphodiesterase activity	2	0.0521785	0.211	0.333	Molecular Function	GO:0004767	sphingomyelin phosphodiesterase activity	0.0521785	0.334171	0	0	2	6
GO:0008179 adenylate cyclase binding	2	0.0521785	0.211	0.333	Molecular Function	GO:0008179	adenylate cyclase binding	0.0521785	0.334171	0	0	2	6
GO:0016861 intramolecular oxidoreductase activity, interconverting aldoses and ketoses	2	0.0521785	0.211	0.333	Molecular Function	GO:0016861	intramolecular oxidoreductase activity, interconverting aldoses and ketoses	0.0521785	0.334171	0	0	2	6
GO:0030368 interleukin-17 receptor activity	2	0.0521785	0.211	0.333	Molecular Function	GO:0030368	interleukin-17 receptor activity	0.0521785	0.334171	0	0	2	6
GO:0042289 MHC class II protein binding	2	0.0521785	0.211	0.333	Molecular Function	GO:0042289	MHC class II protein binding	0.0521785	0.334171	0	0	2	6
GO:0004896 cytokine receptor activity	9	0.0544888	0.951	0.118	Molecular Function	GO:0004896	cytokine receptor activity	0.0544888	0.334171	0	0	9	76
GO:0015291 secondary active transmembrane transporter activity	14	0.0549547	1.48	0.103	Molecular Function	GO:0015291	secondary active transmembrane transporter activity	0.0549547	0.334171	0	0	14	136
GO:0046983 protein dimerization activity	62	0.0556839	6.554	0.079	Molecular Function	GO:0046983	protein dimerization activity	0.0556839	0.334171	0	0	62	787
GO:0004713 protein tyrosine kinase activity	11	0.0563642	1.163	0.11	Molecular Function	GO:0004713	protein tyrosine kinase activity	0.0563642	0.334171	0	0	11	100
GO:0004707 MAP kinase activity	3	0.0567726	0.317	0.214	Molecular Function	GO:0004707	MAP kinase activity	0.0567726	0.334171	0	0	3	14
GO:0015301 anion:anion antiporter activity	3	0.0567726	0.317	0.214	Molecular Function	GO:0015301	anion:anion antiporter activity	0.0567726	0.334171	0	0	3	14
GO:0035250 UDP-galactosyltransferase activity	3	0.0567726	0.317	0.214	Molecular Function	GO:0035250	UDP-galactosyltransferase activity	0.0567726	0.334171	0	0	3	14
GO:0003678 DNA helicase activity	6	0.0611751	0.634	0.136	Molecular Function	GO:0003678	DNA helicase activity	0.0611751	0.334171	0	0	6	44
GO:0004860 protein kinase inhibitor activity	6	0.0611751	0.634	0.136	Molecular Function	GO:0004860	protein kinase inhibitor activity	0.0611751	0.334171	0	0	6	44
GO:0005096 GTPase activator activity	14	0.0636606	1.48	0.101	Molecular Function	GO:0005096	GTPase activator activity	0.0636606	0.334171	0	0	14	139
GO:0048037 cofactor binding	34	0.0639221	3.594	0.084	Molecular Function	GO:0048037	cofactor binding	0.0639221	0.334171	0	0	34	403
GO:0000831 inositol hexakisphosphate 6-kinase activity	1	0.0643581	0.106	1	Molecular Function	GO:0000831	inositol hexakisphosphate 6-kinase activity	0.0643581	0.334171	0	0	1	1
GO:0001409 guanine nucleotide transmembrane transporter activity	1	0.0643581	0.106	1	Molecular Function	GO:0001409	guanine nucleotide transmembrane transporter activity	0.0643581	0.334171	0	0	1	1
GO:0001681 sialate O-acetylesterase activity	1	0.0643581	0.106	1	Molecular Function	GO:0001681	sialate O-acetylesterase activity	0.0643581	0.334171	0	0	1	1
GO:0001716 L-amino-acid oxidase activity	1	0.0643581	0.106	1	Molecular Function	GO:0001716	L-amino-acid oxidase activity	0.0643581	0.334171	0	0	1	1
GO:0002055 adenine binding	1	0.0643581	0.106	1	Molecular Function	GO:0002055	adenine binding	0.0643581	0.334171	0	0	1	1
GO:0003863 3-methyl-2-oxobutanoate dehydrogenase (2-methylpropanoyl-transferring) activity	1	0.0643581	0.106	1	Molecular Function	GO:0003863	3-methyl-2-oxobutanoate dehydrogenase (2-methylpropanoyl-transferring) activity	0.0643581	0.334171	0	0	1	1
GO:0003877 ATP adenylyltransferase activity	1	0.0643581	0.106	1	Molecular Function	GO:0003877	ATP adenylyltransferase activity	0.0643581	0.334171	0	0	1	1
GO:0003881 CDP-diacylglycerol-inositol 3-phosphatidyltransferase activity	1	0.0643581	0.106	1	Molecular Function	GO:0003881	CDP-diacylglycerol-inositol 3-phosphatidyltransferase activity	0.0643581	0.334171	0	0	1	1
GO:0003882 CDP-diacylglycerol-serine O-phosphatidyltransferase activity	1	0.0643581	0.106	1	Molecular Function	GO:0003882	CDP-diacylglycerol-serine O-phosphatidyltransferase activity	0.0643581	0.334171	0	0	1	1
GO:0003947 (N-acetylneuraminyl)-galactosylglucosylceramide N-acetylgalactosaminyltransferase activity	1	0.0643581	0.106	1	Molecular Function	GO:0003947	(N-acetylneuraminyl)-galactosylglucosylceramide N-acetylgalactosaminyltransferase activity	0.0643581	0.334171	0	0	1	1
GO:0003999 adenine phosphoribosyltransferase activity	1	0.0643581	0.106	1	Molecular Function	GO:0003999	adenine phosphoribosyltransferase activity	0.0643581	0.334171	0	0	1	1
GO:0004018 N6-(1,2-dicarboxyethyl)AMP AMP-lyase (fumarate-forming) activity	1	0.0643581	0.106	1	Molecular Function	GO:0004018	N6-(1,2-dicarboxyethyl)AMP AMP-lyase (fumarate-forming) activity	0.0643581	0.334171	0	0	1	1
GO:0004055 argininosuccinate synthase activity	1	0.0643581	0.106	1	Molecular Function	GO:0004055	argininosuccinate synthase activity	0.0643581	0.334171	0	0	1	1
GO:0004061 arylformamidase activity	1	0.0643581	0.106	1	Molecular Function	GO:0004061	arylformamidase activity	0.0643581	0.334171	0	0	1	1
GO:0004067 asparaginase activity	1	0.0643581	0.106	1	Molecular Function	GO:0004067	asparaginase activity	0.0643581	0.334171	0	0	1	1
GO:0004113 2',3'-cyclic-nucleotide 3'-phosphodiesterase activity	1	0.0643581	0.106	1	Molecular Function	GO:0004113	2',3'-cyclic-nucleotide 3'-phosphodiesterase activity	0.0643581	0.334171	0	0	1	1
GO:0004118 cGMP-stimulated cyclic-nucleotide phosphodiesterase activity	1	0.0643581	0.106	1	Molecular Function	GO:0004118	cGMP-stimulated cyclic-nucleotide phosphodiesterase activity	0.0643581	0.334171	0	0	1	1
GO:0004122 cystathionine beta-synthase activity	1	0.0643581	0.106	1	Molecular Function	GO:0004122	cystathionine beta-synthase activity	0.0643581	0.334171	0	0	1	1
GO:0004144 diacylglycerol O-acyltransferase activity	1	0.0643581	0.106	1	Molecular Function	GO:0004144	diacylglycerol O-acyltransferase activity	0.0643581	0.334171	0	0	1	1
GO:0004394 heparan sulfate 2-O-sulfotransferase activity	1	0.0643581	0.106	1	Molecular Function	GO:0004394	heparan sulfate 2-O-sulfotransferase activity	0.0643581	0.334171	0	0	1	1
GO:0004397 histidine ammonia-lyase activity	1	0.0643581	0.106	1	Molecular Function	GO:0004397	histidine ammonia-lyase activity	0.0643581	0.334171	0	0	1	1
GO:0004452 isopentenyl-diphosphate delta-isomerase activity	1	0.0643581	0.106	1	Molecular Function	GO:0004452	isopentenyl-diphosphate delta-isomerase activity	0.0643581	0.334171	0	0	1	1
GO:0004474 malate synthase activity	1	0.0643581	0.106	1	Molecular Function	GO:0004474	malate synthase activity	0.0643581	0.334171	0	0	1	1
GO:0004512 inositol-3-phosphate synthase activity	1	0.0643581	0.106	1	Molecular Function	GO:0004512	inositol-3-phosphate synthase activity	0.0643581	0.334171	0	0	1	1
GO:0004513 neolactotetraosylceramide alpha-2,3-sialyltransferase activity	1	0.0643581	0.106	1	Molecular Function	GO:0004513	neolactotetraosylceramide alpha-2,3-sialyltransferase activity	0.0643581	0.334171	0	0	1	1
GO:0004530 deoxyribonuclease I activity	1	0.0643581	0.106	1	Molecular Function	GO:0004530	deoxyribonuclease I activity	0.0643581	0.334171	0	0	1	1
GO:0004595 pantetheine-phosphate adenylyltransferase activity	1	0.0643581	0.106	1	Molecular Function	GO:0004595	pantetheine-phosphate adenylyltransferase activity	0.0643581	0.334171	0	0	1	1
GO:0004633 phosphopantothenoylcysteine decarboxylase activity	1	0.0643581	0.106	1	Molecular Function	GO:0004633	phosphopantothenoylcysteine decarboxylase activity	0.0643581	0.334171	0	0	1	1
GO:0004676 3-phosphoinositide-dependent protein kinase activity	1	0.0643581	0.106	1	Molecular Function	GO:0004676	3-phosphoinositide-dependent protein kinase activity	0.0643581	0.334171	0	0	1	1
GO:0004797 thymidine kinase activity	1	0.0643581	0.106	1	Molecular Function	GO:0004797	thymidine kinase activity	0.0643581	0.334171	0	0	1	1
GO:0004807 triose-phosphate isomerase activity	1	0.0643581	0.106	1	Molecular Function	GO:0004807	triose-phosphate isomerase activity	0.0643581	0.334171	0	0	1	1
GO:0004824 lysine-tRNA ligase activity	1	0.0643581	0.106	1	Molecular Function	GO:0004824	lysine-tRNA ligase activity	0.0643581	0.334171	0	0	1	1
GO:0004849 uridine kinase activity	1	0.0643581	0.106	1	Molecular Function	GO:0004849	uridine kinase activity	0.0643581	0.334171	0	0	1	1
GO:0004941 beta2-adrenergic receptor activity	1	0.0643581	0.106	1	Molecular Function	GO:0004941	beta2-adrenergic receptor activity	0.0643581	0.334171	0	0	1	1
GO:0005019 platelet-derived growth factor beta-receptor activity	1	0.0643581	0.106	1	Molecular Function	GO:0005019	platelet-derived growth factor beta-receptor activity	0.0643581	0.334171	0	0	1	1
GO:0005252 open rectifier potassium channel activity	1	0.0643581	0.106	1	Molecular Function	GO:0005252	open rectifier potassium channel activity	0.0643581	0.334171	0	0	1	1
GO:0005287 high-affinity basic amino acid transmembrane transporter activity	1	0.0643581	0.106	1	Molecular Function	GO:0005287	high-affinity basic amino acid transmembrane transporter activity	0.0643581	0.334171	0	0	1	1
GO:0005289 high-affinity arginine transmembrane transporter activity	1	0.0643581	0.106	1	Molecular Function	GO:0005289	high-affinity arginine transmembrane transporter activity	0.0643581	0.334171	0	0	1	1
GO:0005292 high-affinity lysine transmembrane transporter activity	1	0.0643581	0.106	1	Molecular Function	GO:0005292	high-affinity lysine transmembrane transporter activity	0.0643581	0.334171	0	0	1	1
GO:0008118 N-acetyllactosaminide alpha-2,3-sialyltransferase activity	1	0.0643581	0.106	1	Molecular Function	GO:0008118	N-acetyllactosaminide alpha-2,3-sialyltransferase activity	0.0643581	0.334171	0	0	1	1
GO:0008478 pyridoxal kinase activity	1	0.0643581	0.106	1	Molecular Function	GO:0008478	pyridoxal kinase activity	0.0643581	0.334171	0	0	1	1
GO:0008798 beta-aspartyl-peptidase activity	1	0.0643581	0.106	1	Molecular Function	GO:0008798	beta-aspartyl-peptidase activity	0.0643581	0.334171	0	0	1	1
GO:0008887 glycerate kinase activity	1	0.0643581	0.106	1	Molecular Function	GO:0008887	glycerate kinase activity	0.0643581	0.334171	0	0	1	1
GO:0015227 acyl carnitine transmembrane transporter activity	1	0.0643581	0.106	1	Molecular Function	GO:0015227	acyl carnitine transmembrane transporter activity	0.0643581	0.334171	0	0	1	1
GO:0015369 calcium:proton antiporter activity	1	0.0643581	0.106	1	Molecular Function	GO:0015369	calcium:proton antiporter activity	0.0643581	0.334171	0	0	1	1
GO:0015499 formate transmembrane transporter activity	1	0.0643581	0.106	1	Molecular Function	GO:0015499	formate transmembrane transporter activity	0.0643581	0.334171	0	0	1	1
GO:0015660 formate efflux transmembrane transporter activity	1	0.0643581	0.106	1	Molecular Function	GO:0015660	formate efflux transmembrane transporter activity	0.0643581	0.334171	0	0	1	1
GO:0016153 urocanate hydratase activity	1	0.0643581	0.106	1	Molecular Function	GO:0016153	urocanate hydratase activity	0.0643581	0.334171	0	0	1	1
GO:0016170 interleukin-15 receptor binding	1	0.0643581	0.106	1	Molecular Function	GO:0016170	interleukin-15 receptor binding	0.0643581	0.334171	0	0	1	1
GO:0016639 oxidoreductase activity, acting on the CH-NH2 group of donors, NAD or NADP as acceptor	1	0.0643581	0.106	1	Molecular Function	GO:0016639	oxidoreductase activity, acting on the CH-NH2 group of donors, NAD or NADP as acceptor	0.0643581	0.334171	0	0	1	1
GO:0016872 intramolecular lyase activity	1	0.0643581	0.106	1	Molecular Function	GO:0016872	intramolecular lyase activity	0.0643581	0.334171	0	0	1	1
GO:0017005 3'-tyrosyl-DNA phosphodiesterase activity	1	0.0643581	0.106	1	Molecular Function	GO:0017005	3'-tyrosyl-DNA phosphodiesterase activity	0.0643581	0.334171	0	0	1	1
GO:0017065 single-strand selective uracil DNA N-glycosylase activity	1	0.0643581	0.106	1	Molecular Function	GO:0017065	single-strand selective uracil DNA N-glycosylase activity	0.0643581	0.334171	0	0	1	1
GO:0017125 deoxycytidyl transferase activity	1	0.0643581	0.106	1	Molecular Function	GO:0017125	deoxycytidyl transferase activity	0.0643581	0.334171	0	0	1	1
GO:0018601 4-nitrophenol 2-monooxygenase activity	1	0.0643581	0.106	1	Molecular Function	GO:0018601	4-nitrophenol 2-monooxygenase activity	0.0643581	0.334171	0	0	1	1
GO:0018738 S-formylglutathione hydrolase activity	1	0.0643581	0.106	1	Molecular Function	GO:0018738	S-formylglutathione hydrolase activity	0.0643581	0.334171	0	0	1	1
GO:0019782 ISG15 activating enzyme activity	1	0.0643581	0.106	1	Molecular Function	GO:0019782	ISG15 activating enzyme activity	0.0643581	0.334171	0	0	1	1
GO:0019864 IgG binding	1	0.0643581	0.106	1	Molecular Function	GO:0019864	IgG binding	0.0643581	0.334171	0	0	1	1
GO:0030305 heparanase activity	1	0.0643581	0.106	1	Molecular Function	GO:0030305	heparanase activity	0.0643581	0.334171	0	0	1	1
GO:0030729 acetoacetate-CoA ligase activity	1	0.0643581	0.106	1	Molecular Function	GO:0030729	acetoacetate-CoA ligase activity	0.0643581	0.334171	0	0	1	1
GO:0030791 arsenite methyltransferase activity	1	0.0643581	0.106	1	Molecular Function	GO:0030791	arsenite methyltransferase activity	0.0643581	0.334171	0	0	1	1
GO:0030899 calcium-dependent ATPase activity	1	0.0643581	0.106	1	Molecular Function	GO:0030899	calcium-dependent ATPase activity	0.0643581	0.334171	0	0	1	1
GO:0031750 D3 dopamine receptor binding	1	0.0643581	0.106	1	Molecular Function	GO:0031750	D3 dopamine receptor binding	0.0643581	0.334171	0	0	1	1
GO:0031779 melanocortin receptor binding	1	0.0643581	0.106	1	Molecular Function	GO:0031779	melanocortin receptor binding	0.0643581	0.334171	0	0	1	1
GO:0031780 corticotropin hormone receptor binding	1	0.0643581	0.106	1	Molecular Function	GO:0031780	corticotropin hormone receptor binding	0.0643581	0.334171	0	0	1	1
GO:0031781 type 3 melanocortin receptor binding	1	0.0643581	0.106	1	Molecular Function	GO:0031781	type 3 melanocortin receptor binding	0.0643581	0.334171	0	0	1	1
GO:0031782 type 4 melanocortin receptor binding	1	0.0643581	0.106	1	Molecular Function	GO:0031782	type 4 melanocortin receptor binding	0.0643581	0.334171	0	0	1	1
GO:0031783 type 5 melanocortin receptor binding	1	0.0643581	0.106	1	Molecular Function	GO:0031783	type 5 melanocortin receptor binding	0.0643581	0.334171	0	0	1	1
GO:0031893 vasopressin receptor binding	1	0.0643581	0.106	1	Molecular Function	GO:0031893	vasopressin receptor binding	0.0643581	0.334171	0	0	1	1
GO:0031894 V1A vasopressin receptor binding	1	0.0643581	0.106	1	Molecular Function	GO:0031894	V1A vasopressin receptor binding	0.0643581	0.334171	0	0	1	1
GO:0031956 medium-chain fatty acid-CoA ligase activity	1	0.0643581	0.106	1	Molecular Function	GO:0031956	medium-chain fatty acid-CoA ligase activity	0.0643581	0.334171	0	0	1	1
GO:0032440 2-alkenal reductase [NAD(P)] activity	1	0.0643581	0.106	1	Molecular Function	GO:0032440	2-alkenal reductase [NAD(P)] activity	0.0643581	0.334171	0	0	1	1
GO:0032448 DNA hairpin binding	1	0.0643581	0.106	1	Molecular Function	GO:0032448	DNA hairpin binding	0.0643581	0.334171	0	0	1	1
GO:0033735 aspartate dehydrogenase activity	1	0.0643581	0.106	1	Molecular Function	GO:0033735	aspartate dehydrogenase activity	0.0643581	0.334171	0	0	1	1
GO:0033819 lipoyl(octanoyl) transferase activity	1	0.0643581	0.106	1	Molecular Function	GO:0033819	lipoyl(octanoyl) transferase activity	0.0643581	0.334171	0	0	1	1
GO:0034041 sterol-transporting ATPase activity	1	0.0643581	0.106	1	Molecular Function	GO:0034041	sterol-transporting ATPase activity	0.0643581	0.334171	0	0	1	1
GO:0034602 oxoglutarate dehydrogenase (NAD+) activity	1	0.0643581	0.106	1	Molecular Function	GO:0034602	oxoglutarate dehydrogenase (NAD+) activity	0.0643581	0.334171	0	0	1	1
GO:0035798 2-alkenal reductase (NADP+) activity	1	0.0643581	0.106	1	Molecular Function	GO:0035798	2-alkenal reductase (NADP+) activity	0.0643581	0.334171	0	0	1	1
GO:0042010 interleukin-15 receptor activity	1	0.0643581	0.106	1	Molecular Function	GO:0042010	interleukin-15 receptor activity	0.0643581	0.334171	0	0	1	1
GO:0042011 interleukin-16 binding	1	0.0643581	0.106	1	Molecular Function	GO:0042011	interleukin-16 binding	0.0643581	0.334171	0	0	1	1
GO:0042012 interleukin-16 receptor activity	1	0.0643581	0.106	1	Molecular Function	GO:0042012	interleukin-16 receptor activity	0.0643581	0.334171	0	0	1	1
GO:0042835 BRE binding	1	0.0643581	0.106	1	Molecular Function	GO:0042835	BRE binding	0.0643581	0.334171	0	0	1	1
GO:0042988 X11-like protein binding	1	0.0643581	0.106	1	Molecular Function	GO:0042988	X11-like protein binding	0.0643581	0.334171	0	0	1	1
GO:0043136 glycerol-3-phosphatase activity	1	0.0643581	0.106	1	Molecular Function	GO:0043136	glycerol-3-phosphatase activity	0.0643581	0.334171	0	0	1	1
GO:0043333 2-octaprenyl-6-methoxy-1,4-benzoquinone methylase activity	1	0.0643581	0.106	1	Molecular Function	GO:0043333	2-octaprenyl-6-methoxy-1,4-benzoquinone methylase activity	0.0643581	0.334171	0	0	1	1
GO:0045509 interleukin-27 receptor activity	1	0.0643581	0.106	1	Molecular Function	GO:0045509	interleukin-27 receptor activity	0.0643581	0.334171	0	0	1	1
GO:0046525 xylosylprotein 4-beta-galactosyltransferase activity	1	0.0643581	0.106	1	Molecular Function	GO:0046525	xylosylprotein 4-beta-galactosyltransferase activity	0.0643581	0.334171	0	0	1	1
GO:0047730 carnosine synthase activity	1	0.0643581	0.106	1	Molecular Function	GO:0047730	carnosine synthase activity	0.0643581	0.334171	0	0	1	1
GO:0047747 cholate-CoA ligase activity	1	0.0643581	0.106	1	Molecular Function	GO:0047747	cholate-CoA ligase activity	0.0643581	0.334171	0	0	1	1
GO:0047777 (3S)-citramalyl-CoA lyase activity	1	0.0643581	0.106	1	Molecular Function	GO:0047777	(3S)-citramalyl-CoA lyase activity	0.0643581	0.334171	0	0	1	1
GO:0050277 sedoheptulokinase activity	1	0.0643581	0.106	1	Molecular Function	GO:0050277	sedoheptulokinase activity	0.0643581	0.334171	0	0	1	1
GO:0050483 IMP 5'-nucleotidase activity	1	0.0643581	0.106	1	Molecular Function	GO:0050483	IMP 5'-nucleotidase activity	0.0643581	0.334171	0	0	1	1
GO:0050512 lactosylceramide 4-alpha-galactosyltransferase activity	1	0.0643581	0.106	1	Molecular Function	GO:0050512	lactosylceramide 4-alpha-galactosyltransferase activity	0.0643581	0.334171	0	0	1	1
GO:0050561 glutamate-tRNA(Gln) ligase activity	1	0.0643581	0.106	1	Molecular Function	GO:0050561	glutamate-tRNA(Gln) ligase activity	0.0643581	0.334171	0	0	1	1
GO:0061750 acid sphingomyelin phosphodiesterase activity	1	0.0643581	0.106	1	Molecular Function	GO:0061750	acid sphingomyelin phosphodiesterase activity	0.0643581	0.334171	0	0	1	1
GO:0061752 telomeric repeat-containing RNA binding	1	0.0643581	0.106	1	Molecular Function	GO:0061752	telomeric repeat-containing RNA binding	0.0643581	0.334171	0	0	1	1
GO:0061770 translation elongation factor binding	1	0.0643581	0.106	1	Molecular Function	GO:0061770	translation elongation factor binding	0.0643581	0.334171	0	0	1	1
[truncated: 6,922 more rows]

## Sheet: Down_GO
Table S5. The GO and KEGG analyses of DE-miRNAs in LOW vs. CON.
S5B.down-regulated DE-miRNAs' GO
id	num	pvalue	per	ratio	class	ID	Descrption	Pvalue	Qvalue	Up	Down	fg_num	bg_num
GO:0005623 cell	445	3.07184e-12	87.426	0.041	Cellular Component	GO:0005623	cell	3.07184e-12	9.7531e-10	0	0	445	10948
GO:0044464 cell part	445	3.07184e-12	87.426	0.041	Cellular Component	GO:0044464	cell part	3.07184e-12	9.7531e-10	0	0	445	10948
GO:0005622 intracellular	387	3.86283e-08	76.031	0.041	Cellular Component	GO:0005622	intracellular	3.86283e-08	6.13223e-06	0	0	387	9470
GO:0044424 intracellular part	387	3.86283e-08	76.031	0.041	Cellular Component	GO:0044424	intracellular part	3.86283e-08	6.13223e-06	0	0	387	9470
GO:0043226 organelle	352	1.03203e-07	69.155	0.042	Cellular Component	GO:0043226	organelle	1.03203e-07	1.31068e-05	0	0	352	8449
GO:0043229 intracellular organelle	341	6.24927e-07	66.994	0.041	Cellular Component	GO:0043229	intracellular organelle	6.24927e-07	6.61381e-05	0	0	341	8229
GO:0005737 cytoplasm	291	2.17028e-06	57.171	0.042	Cellular Component	GO:0005737	cytoplasm	2.17028e-06	0.000196875	0	0	291	6850
GO:0044422 organelle part	254	2.82378e-06	49.902	0.044	Cellular Component	GO:0044422	organelle part	2.82378e-06	0.000224138	0	0	254	5824
GO:0043227 membrane-bounded organelle	301	1.50631e-05	59.136	0.041	Cellular Component	GO:0043227	membrane-bounded organelle	1.50631e-05	0.0010592	0	0	301	7271
GO:0043231 intracellular membrane-bounded organelle	285	1.81011e-05	55.992	0.042	Cellular Component	GO:0043231	intracellular membrane-bounded organelle	1.81011e-05	0.0010592	0	0	285	6825
GO:0044446 intracellular organelle part	242	1.83483e-05	47.544	0.043	Cellular Component	GO:0044446	intracellular organelle part	1.83483e-05	0.0010592	0	0	242	5617
GO:0044444 cytoplasmic part	243	3.60735e-05	47.741	0.043	Cellular Component	GO:0044444	cytoplasmic part	3.60735e-05	0.00190889	0	0	243	5693
GO:0000235 astral microtubule	4	0.000162155	0.786	0.444	Cellular Component	GO:0000235	astral microtubule	0.000162155	0.00735489	0	0	4	9
GO:0005818 aster	4	0.000162155	0.786	0.444	Cellular Component	GO:0005818	aster	0.000162155	0.00735489	0	0	4	9
GO:0042995 cell projection	58	0.000342956	11.395	0.055	Cellular Component	GO:0042995	cell projection	0.000342956	0.0145185	0	0	58	1050
GO:0061673 mitotic spindle astral microtubule	3	0.000403866	0.589	0.6	Cellular Component	GO:0061673	mitotic spindle astral microtubule	0.000403866	0.0159393	0	0	3	5
GO:0120025 plasma membrane bounded cell projection	57	0.000426722	11.198	0.055	Cellular Component	GO:0120025	plasma membrane bounded cell projection	0.000426722	0.0159393	0	0	57	1036
GO:0044459 plasma membrane part	72	0.000522581	14.145	0.051	Cellular Component	GO:0044459	plasma membrane part	0.000522581	0.0184355	0	0	72	1399
GO:0035371 microtubule plus-end	4	0.000585763	0.786	0.333	Cellular Component	GO:0035371	microtubule plus-end	0.000585763	0.0195768	0	0	4	12
GO:0099512 supramolecular fiber	29	0.00062491	5.697	0.067	Cellular Component	GO:0099512	supramolecular fiber	0.00062491	0.0198409	0	0	29	432
GO:0005488 binding	428	2.15856e-05	78.676	0.041	Molecular Function	GO:0005488	binding	2.15856e-05	0.0203768	0	0	428	10434
GO:0099080 supramolecular complex	29	0.000749944	5.697	0.066	Cellular Component	GO:0099080	supramolecular complex	0.000749944	0.0216461	0	0	29	437
GO:0099081 supramolecular polymer	29	0.000749944	5.697	0.066	Cellular Component	GO:0099081	supramolecular polymer	0.000749944	0.0216461	0	0	29	437
GO:0005874 microtubule	15	0.00105432	2.947	0.087	Cellular Component	GO:0005874	microtubule	0.00105432	0.0291085	0	0	15	172
GO:0005876 spindle microtubule	7	0.00130609	1.375	0.146	Cellular Component	GO:0005876	spindle microtubule	0.00130609	0.0345569	0	0	7	48
GO:0031253 cell projection membrane	13	0.00153238	2.554	0.091	Cellular Component	GO:0031253	cell projection membrane	0.00153238	0.0377084	0	0	13	143
GO:0099513 polymeric cytoskeletal fiber	22	0.00154396	4.322	0.07	Cellular Component	GO:0099513	polymeric cytoskeletal fiber	0.00154396	0.0377084	0	0	22	313
GO:0070652 HAUS complex	3	0.00209009	0.589	0.375	Cellular Component	GO:0070652	HAUS complex	0.00209009	0.0483427	0	0	3	8
GO:0005881 cytoplasmic microtubule	6	0.00217519	1.179	0.154	Cellular Component	GO:0005881	cytoplasmic microtubule	0.00217519	0.0483427	0	0	6	39
GO:0098588 bounding membrane of organelle	38	0.00220778	7.466	0.057	Cellular Component	GO:0098588	bounding membrane of organelle	0.00220778	0.0483427	0	0	38	668
GO:0005813 centrosome	29	0.0026473	5.697	0.061	Cellular Component	GO:0005813	centrosome	0.0026473	0.0548991	0	0	29	475
GO:0071944 cell periphery	129	0.00273748	25.344	0.044	Cellular Component	GO:0071944	cell periphery	0.00273748	0.0548991	0	0	129	2949
GO:0005774 vacuolar membrane	12	0.00276657	2.358	0.089	Cellular Component	GO:0005774	vacuolar membrane	0.00276657	0.0548991	0	0	12	135
GO:0005515 protein binding	291	0.000159551	53.493	0.043	Molecular Function	GO:0005515	protein binding	0.000159551	0.0552688	0	0	291	6738
GO:0051010 microtubule plus-end binding	4	0.000201539	0.735	0.444	Molecular Function	GO:0051010	microtubule plus-end binding	0.000201539	0.0552688	0	0	4	9
GO:1901681 sulfur compound binding	14	0.00023419	2.574	0.111	Molecular Function	GO:1901681	sulfur compound binding	0.00023419	0.0552688	0	0	14	126
GO:0005929 cilium	26	0.00347896	5.108	0.062	Cellular Component	GO:0005929	cilium	0.00347896	0.0614368	0	0	26	419
GO:0001739 sex chromatin	2	0.00357978	0.393	0.667	Cellular Component	GO:0001739	sex chromatin	0.00357978	0.0614368	0	0	2	3
GO:0005720 nuclear heterochromatin	2	0.00357978	0.393	0.667	Cellular Component	GO:0005720	nuclear heterochromatin	0.00357978	0.0614368	0	0	2	3
GO:0030981 cortical microtubule cytoskeleton	2	0.00357978	0.393	0.667	Cellular Component	GO:0030981	cortical microtubule cytoskeleton	0.00357978	0.0614368	0	0	2	3
GO:1905721 mitotic spindle astral microtubule end	2	0.00357978	0.393	0.667	Cellular Component	GO:1905721	mitotic spindle astral microtubule end	0.00357978	0.0614368	0	0	2	3
GO:0005773 vacuole	21	0.003939	4.126	0.066	Cellular Component	GO:0005773	vacuole	0.003939	0.0658228	0	0	21	317
GO:0044437 vacuolar part	12	0.00442526	2.358	0.084	Cellular Component	GO:0044437	vacuolar part	0.00442526	0.0720523	0	0	12	143
GO:0005886 plasma membrane	124	0.00461432	24.361	0.043	Cellular Component	GO:0005886	plasma membrane	0.00461432	0.0732523	0	0	124	2860
GO:0005856 cytoskeleton	67	0.00495583	13.163	0.048	Cellular Component	GO:0005856	cytoskeleton	0.00495583	0.0767549	0	0	67	1400
GO:0044430 cytoskeletal part	55	0.0051326	10.806	0.05	Cellular Component	GO:0044430	cytoskeletal part	0.0051326	0.0776	0	0	55	1107
GO:1990752 microtubule end	4	0.00551641	0.786	0.19	Cellular Component	GO:1990752	microtubule end	0.00551641	0.0806553	0	0	4	21
GO:0044428 nuclear part	142	0.00581583	27.898	0.042	Cellular Component	GO:0044428	nuclear part	0.00581583	0.0806553	0	0	142	3359
GO:0044463 cell projection part	37	0.00584274	7.269	0.054	Cellular Component	GO:0044463	cell projection part	0.00584274	0.0806553	0	0	37	685
GO:0120038 plasma membrane bounded cell projection part	37	0.00584274	7.269	0.054	Cellular Component	GO:0120038	plasma membrane bounded cell projection part	0.00584274	0.0806553	0	0	37	685
GO:0098590 plasma membrane region	32	0.00626624	6.287	0.056	Cellular Component	GO:0098590	plasma membrane region	0.00626624	0.084661	0	0	32	573
GO:0000323 lytic vacuole	17	0.00672966	3.34	0.068	Cellular Component	GO:0000323	lytic vacuole	0.00672966	0.0872109	0	0	17	249
GO:0005764 lysosome	17	0.00672966	3.34	0.068	Cellular Component	GO:0005764	lysosome	0.00672966	0.0872109	0	0	17	249
GO:0005869 dynactin complex	2	0.00699369	0.393	0.5	Cellular Component	GO:0005869	dynactin complex	0.00699369	0.0880791	0	0	2	4
GO:0005634 nucleus	187	0.0071722	36.739	0.041	Cellular Component	GO:0005634	nucleus	0.0071722	0.0880791	0	0	187	4602
GO:1990498 mitotic spindle microtubule	3	0.0073962	0.589	0.25	Cellular Component	GO:1990498	mitotic spindle microtubule	0.0073962	0.0880791	0	0	3	12
GO:0072686 mitotic spindle	10	0.00747911	1.965	0.086	Cellular Component	GO:0072686	mitotic spindle	0.00747911	0.0880791	0	0	10	116
GO:0010008 endosome membrane	13	0.00749019	2.554	0.076	Cellular Component	GO:0010008	endosome membrane	0.00749019	0.0880791	0	0	13	172
GO:0044297 cell body	13	0.00822193	2.554	0.075	Cellular Component	GO:0044297	cell body	0.00822193	0.0949259	0	0	13	174
GO:0005815 microtubule organizing center	31	0.00859125	6.09	0.055	Cellular Component	GO:0005815	microtubule organizing center	0.00859125	0.0974144	0	0	31	563
GO:0034399 nuclear periphery	7	0.00874428	1.375	0.104	Cellular Component	GO:0034399	nuclear periphery	0.00874428	0.0974144	0	0	7	67
GO:0006801 superoxide metabolic process	9	3.21113e-05	1.748	0.191	Biological Process	GO:0006801	superoxide metabolic process	3.21113e-05	0.0995196	0	0	9	47
GO:0034614 cellular response to reactive oxygen species	12	4.06249e-05	2.33	0.141	Biological Process	GO:0034614	cellular response to reactive oxygen species	4.06249e-05	0.0995196	0	0	12	85
GO:0051128 regulation of cellular component organization	89	5.50745e-05	17.282	0.053	Biological Process	GO:0051128	regulation of cellular component organization	5.50745e-05	0.0995196	0	0	89	1687
GO:0005654 nucleoplasm	118	0.010265	23.183	0.043	Cellular Component	GO:0005654	nucleoplasm	0.010265	0.112384	0	0	118	2771
GO:0005765 lysosomal membrane	9	0.0106338	1.768	0.087	Cellular Component	GO:0005765	lysosomal membrane	0.0106338	0.112542	0	0	9	104
GO:0098852 lytic vacuole membrane	9	0.0106338	1.768	0.087	Cellular Component	GO:0098852	lytic vacuole membrane	0.0106338	0.112542	0	0	9	104
GO:0000302 response to reactive oxygen species	13	8.80274e-05	2.524	0.123	Biological Process	GO:0000302	response to reactive oxygen species	8.80274e-05	0.119299	0	0	13	106
GO:0005829 cytosol	103	0.0133521	20.236	0.043	Cellular Component	GO:0005829	cytosol	0.0133521	0.138993	0	0	103	2398
GO:0031981 nuclear lumen	128	0.0149696	25.147	0.042	Cellular Component	GO:0031981	nuclear lumen	0.0149696	0.153318	0	0	128	3074
GO:0044440 endosomal part	13	0.0156594	2.554	0.069	Cellular Component	GO:0044440	endosomal part	0.0156594	0.157837	0	0	13	189
GO:0042824 MHC class I peptide loading complex	2	0.016687	0.393	0.333	Cellular Component	GO:0042824	MHC class I peptide loading complex	0.016687	0.161068	0	0	2	6
GO:0005776 autophagosome	6	0.0167407	1.179	0.102	Cellular Component	GO:0005776	autophagosome	0.0167407	0.161068	0	0	6	59
GO:0031974 membrane-enclosed lumen	136	0.0172483	26.719	0.041	Cellular Component	GO:0031974	membrane-enclosed lumen	0.0172483	0.161068	0	0	136	3304
GO:0043233 organelle lumen	136	0.0172483	26.719	0.041	Cellular Component	GO:0043233	organelle lumen	0.0172483	0.161068	0	0	136	3304
GO:0070013 intracellular organelle lumen	136	0.0172483	26.719	0.041	Cellular Component	GO:0070013	intracellular organelle lumen	0.0172483	0.161068	0	0	136	3304
GO:0043232 intracellular non-membrane-bounded organelle	125	0.0179904	24.558	0.042	Cellular Component	GO:0043232	intracellular non-membrane-bounded organelle	0.0179904	0.164805	0	0	125	3012
GO:0043228 non-membrane-bounded organelle	125	0.0181675	24.558	0.041	Cellular Component	GO:0043228	non-membrane-bounded organelle	0.0181675	0.164805	0	0	125	3013
GO:0015630 microtubule cytoskeleton	42	0.018492	8.251	0.049	Cellular Component	GO:0015630	microtubule cytoskeleton	0.018492	0.165386	0	0	42	862
GO:0005903 brush border	6	0.0194685	1.179	0.098	Cellular Component	GO:0005903	brush border	0.0194685	0.171637	0	0	6	61
GO:0060170 ciliary membrane	4	0.0197315	0.786	0.133	Cellular Component	GO:0060170	ciliary membrane	0.0197315	0.171637	0	0	4	30
GO:0042802 identical protein binding	73	0.00130853	13.419	0.053	Molecular Function	GO:0042802	identical protein binding	0.00130853	0.20602	0	0	73	1389
GO:0097367 carbohydrate derivative binding	84	0.00130945	15.441	0.051	Molecular Function	GO:0097367	carbohydrate derivative binding	0.00130945	0.20602	0	0	84	1645
GO:0006732 coenzyme metabolic process	18	0.00022606	3.495	0.091	Biological Process	GO:0006732	coenzyme metabolic process	0.00022606	0.206236	0	0	18	198
GO:1903706 regulation of hemopoiesis	22	0.000350687	4.272	0.079	Biological Process	GO:1903706	regulation of hemopoiesis	0.000350687	0.206236	0	0	22	278
GO:0016043 cellular component organization	177	0.000408087	34.369	0.044	Biological Process	GO:0016043	cellular component organization	0.000408087	0.206236	0	0	177	4045
GO:0009084 glutamine family amino acid biosynthetic process	4	0.000412107	0.777	0.364	Biological Process	GO:0009084	glutamine family amino acid biosynthetic process	0.000412107	0.206236	0	0	4	11
GO:0051186 cofactor metabolic process	24	0.000423452	4.66	0.075	Biological Process	GO:0051186	cofactor metabolic process	0.000423452	0.206236	0	0	24	320
GO:0071840 cellular component organization or biogenesis	181	0.000426149	35.146	0.044	Biological Process	GO:0071840	cellular component organization or biogenesis	0.000426149	0.206236	0	0	181	4155
GO:1901564 organonitrogen compound metabolic process	203	0.000460019	39.417	0.043	Biological Process	GO:1901564	organonitrogen compound metabolic process	0.000460019	0.206236	0	0	203	4753
GO:0042493 response to drug	30	0.000490392	5.825	0.068	Biological Process	GO:0042493	response to drug	0.000490392	0.206236	0	0	30	443
GO:0035690 cellular response to drug	16	0.00052863	3.107	0.09	Biological Process	GO:0035690	cellular response to drug	0.00052863	0.206236	0	0	16	177
GO:0050807 regulation of synapse organization	13	0.00058019	2.524	0.102	Biological Process	GO:0050807	regulation of synapse organization	0.00058019	0.206236	0	0	13	128
GO:0071636 positive regulation of transforming growth factor beta production	4	0.000601014	0.777	0.333	Biological Process	GO:0071636	positive regulation of transforming growth factor beta production	0.000601014	0.206236	0	0	4	12
GO:0050803 regulation of synapse structure or activity	13	0.000624987	2.524	0.101	Biological Process	GO:0050803	regulation of synapse structure or activity	0.000624987	0.206236	0	0	13	129
GO:0033036 macromolecule localization	85	0.000664832	16.505	0.05	Biological Process	GO:0033036	macromolecule localization	0.000664832	0.206236	0	0	85	1716
GO:2000026 regulation of multicellular organismal development	69	0.000684789	13.398	0.052	Biological Process	GO:2000026	regulation of multicellular organismal development	0.000684789	0.206236	0	0	69	1331
GO:0050793 regulation of developmental process	85	0.000753826	16.505	0.049	Biological Process	GO:0050793	regulation of developmental process	0.000753826	0.215078	0	0	85	1723
GO:0016620 oxidoreductase activity, acting on the aldehyde or oxo group of donors, NAD or NADP as acceptor	6	0.00162473	1.103	0.171	Molecular Function	GO:0016620	oxidoreductase activity, acting on the aldehyde or oxo group of donors, NAD or NADP as acceptor	0.00162473	0.219106	0	0	6	35
GO:0050808 synapse organization	19	0.000822747	3.689	0.079	Biological Process	GO:0050808	synapse organization	0.000822747	0.223006	0	0	19	239
GO:0016591 RNA polymerase II, holoenzyme	6	0.0275727	1.179	0.091	Cellular Component	GO:0016591	RNA polymerase II, holoenzyme	0.0275727	0.233849	0	0	6	66
GO:0031090 organelle membrane	50	0.0287515	9.823	0.046	Cellular Component	GO:0031090	organelle membrane	0.0287515	0.233849	0	0	50	1089
GO:0000176 nuclear exosome (RNase complex)	2	0.0297371	0.393	0.25	Cellular Component	GO:0000176	nuclear exosome (RNase complex)	0.0297371	0.233849	0	0	2	8
GO:0016593 Cdc73/Paf1 complex	2	0.0297371	0.393	0.25	Cellular Component	GO:0016593	Cdc73/Paf1 complex	0.0297371	0.233849	0	0	2	8
GO:0000152 nuclear ubiquitin ligase complex	4	0.0299486	0.786	0.118	Cellular Component	GO:0000152	nuclear ubiquitin ligase complex	0.0299486	0.233849	0	0	4	34
GO:0035869 ciliary transition zone	5	0.0322339	0.982	0.098	Cellular Component	GO:0035869	ciliary transition zone	0.0322339	0.233849	0	0	5	51
GO:0036126 sperm flagellum	7	0.0325716	1.375	0.08	Cellular Component	GO:0036126	sperm flagellum	0.0325716	0.233849	0	0	7	87
GO:0005731 nucleolus organizer region	1	0.0349852	0.196	1	Cellular Component	GO:0005731	nucleolus organizer region	0.0349852	0.233849	0	0	1	1
GO:0005940 septin ring	1	0.0349852	0.196	1	Cellular Component	GO:0005940	septin ring	0.0349852	0.233849	0	0	1	1
GO:0030874 nucleolar chromatin	1	0.0349852	0.196	1	Cellular Component	GO:0030874	nucleolar chromatin	0.0349852	0.233849	0	0	1	1
GO:0032173 septin collar	1	0.0349852	0.196	1	Cellular Component	GO:0032173	septin collar	0.0349852	0.233849	0	0	1	1
GO:0033011 perinuclear theca	1	0.0349852	0.196	1	Cellular Component	GO:0033011	perinuclear theca	0.0349852	0.233849	0	0	1	1
GO:0038143 ERBB3:ERBB2 complex	1	0.0349852	0.196	1	Cellular Component	GO:0038143	ERBB3:ERBB2 complex	0.0349852	0.233849	0	0	1	1
GO:0042612 MHC class I protein complex	1	0.0349852	0.196	1	Cellular Component	GO:0042612	MHC class I protein complex	0.0349852	0.233849	0	0	1	1
GO:0043509 activin A complex	1	0.0349852	0.196	1	Cellular Component	GO:0043509	activin A complex	0.0349852	0.233849	0	0	1	1
GO:0045298 tubulin complex	1	0.0349852	0.196	1	Cellular Component	GO:0045298	tubulin complex	0.0349852	0.233849	0	0	1	1
GO:0048180 activin complex	1	0.0349852	0.196	1	Cellular Component	GO:0048180	activin complex	0.0349852	0.233849	0	0	1	1
GO:0055028 cortical microtubule	1	0.0349852	0.196	1	Cellular Component	GO:0055028	cortical microtubule	0.0349852	0.233849	0	0	1	1
GO:0060342 photoreceptor inner segment membrane	1	0.0349852	0.196	1	Cellular Component	GO:0060342	photoreceptor inner segment membrane	0.0349852	0.233849	0	0	1	1
GO:0097233 alveolar lamellar body membrane	1	0.0349852	0.196	1	Cellular Component	GO:0097233	alveolar lamellar body membrane	0.0349852	0.233849	0	0	1	1
GO:0098985 asymmetric, glutamatergic, excitatory synapse	1	0.0349852	0.196	1	Cellular Component	GO:0098985	asymmetric, glutamatergic, excitatory synapse	0.0349852	0.233849	0	0	1	1
GO:1905720 cytoplasmic microtubule bundle	1	0.0349852	0.196	1	Cellular Component	GO:1905720	cytoplasmic microtubule bundle	0.0349852	0.233849	0	0	1	1
GO:0044441 ciliary part	18	0.0363609	3.536	0.056	Cellular Component	GO:0044441	ciliary part	0.0363609	0.240512	0	0	18	324
GO:0043020 NADPH oxidase complex	2	0.0373609	0.393	0.222	Cellular Component	GO:0043020	NADPH oxidase complex	0.0373609	0.242083	0	0	2	9
GO:0044754 autolysosome	2	0.0373609	0.393	0.222	Cellular Component	GO:0044754	autolysosome	0.0373609	0.242083	0	0	2	9
GO:0007049 cell cycle	54	0.00095618	10.485	0.054	Biological Process	GO:0007049	cell cycle	0.00095618	0.246831	0	0	54	994
GO:1901566 organonitrogen compound biosynthetic process	61	0.00116636	11.845	0.052	Biological Process	GO:1901566	organonitrogen compound biosynthetic process	0.00116636	0.255667	0	0	61	1167
GO:0005997 xylulose metabolic process	2	0.00123836	0.388	1	Biological Process	GO:0005997	xylulose metabolic process	0.00123836	0.255667	0	0	2	2
GO:1903031 regulation of microtubule plus-end binding	2	0.00123836	0.388	1	Biological Process	GO:1903031	regulation of microtubule plus-end binding	0.00123836	0.255667	0	0	2	2
GO:1903033 positive regulation of microtubule plus-end binding	2	0.00123836	0.388	1	Biological Process	GO:1903033	positive regulation of microtubule plus-end binding	0.00123836	0.255667	0	0	2	2
GO:0033080 immature T cell proliferation in thymus	3	0.00136771	0.583	0.429	Biological Process	GO:0033080	immature T cell proliferation in thymus	0.00136771	0.255667	0	0	3	7
GO:0033084 regulation of immature T cell proliferation in thymus	3	0.00136771	0.583	0.429	Biological Process	GO:0033084	regulation of immature T cell proliferation in thymus	0.00136771	0.255667	0	0	3	7
GO:0045657 positive regulation of monocyte differentiation	3	0.00136771	0.583	0.429	Biological Process	GO:0045657	positive regulation of monocyte differentiation	0.00136771	0.255667	0	0	3	7
GO:0072201 negative regulation of mesenchymal cell proliferation	3	0.00136771	0.583	0.429	Biological Process	GO:0072201	negative regulation of mesenchymal cell proliferation	0.00136771	0.255667	0	0	3	7
GO:0098805 whole membrane	31	0.0399032	6.09	0.049	Cellular Component	GO:0098805	whole membrane	0.0399032	0.255945	0	0	31	637
GO:0051094 positive regulation of developmental process	50	0.00146254	9.709	0.054	Biological Process	GO:0051094	positive regulation of developmental process	0.00146254	0.264281	0	0	50	920
GO:0045637 regulation of myeloid cell differentiation	13	0.0015278	2.524	0.092	Biological Process	GO:0045637	regulation of myeloid cell differentiation	0.0015278	0.267168	0	0	13	142
GO:0036064 ciliary basal body	8	0.0427286	1.572	0.071	Cellular Component	GO:0036064	ciliary basal body	0.0427286	0.26897	0	0	8	112
GO:0045178 basal part of cell	4	0.0427811	0.786	0.105	Cellular Component	GO:0045178	basal part of cell	0.0427811	0.26897	0	0	4	38
GO:0072657 protein localization to membrane	23	0.00174177	4.466	0.069	Biological Process	GO:0072657	protein localization to membrane	0.00174177	0.275079	0	0	23	334
GO:0008104 protein localization	73	0.00175909	14.175	0.049	Biological Process	GO:0008104	protein localization	0.00175909	0.275079	0	0	73	1477
GO:0045595 regulation of cell differentiation	60	0.00181541	11.65	0.052	Biological Process	GO:0045595	regulation of cell differentiation	0.00181541	0.275079	0	0	60	1165
GO:0071356 cellular response to tumor necrosis factor	11	0.00183641	2.136	0.099	Biological Process	GO:0071356	cellular response to tumor necrosis factor	0.00183641	0.275079	0	0	11	111
GO:0008152 metabolic process	329	0.00205614	63.883	0.039	Biological Process	GO:0008152	metabolic process	0.00205614	0.275079	0	0	329	8435
GO:0033079 immature T cell proliferation	3	0.00213125	0.583	0.375	Biological Process	GO:0033079	immature T cell proliferation	0.00213125	0.275079	0	0	3	8
GO:0033083 regulation of immature T cell proliferation	3	0.00213125	0.583	0.375	Biological Process	GO:0033083	regulation of immature T cell proliferation	0.00213125	0.275079	0	0	3	8
GO:0044237 cellular metabolic process	299	0.00213406	58.058	0.039	Biological Process	GO:0044237	cellular metabolic process	0.00213406	0.275079	0	0	299	7573
GO:0044087 regulation of cellular component biogenesis	38	0.00236061	7.379	0.057	Biological Process	GO:0044087	regulation of cellular component biogenesis	0.00236061	0.275079	0	0	38	666
GO:0022402 cell cycle process	43	0.0023927	8.35	0.055	Biological Process	GO:0022402	cell cycle process	0.0023927	0.275079	0	0	43	780
GO:0002068 glandular epithelial cell development	4	0.00251186	0.777	0.235	Biological Process	GO:0002068	glandular epithelial cell development	0.00251186	0.275079	0	0	4	17
GO:0017001 antibiotic catabolic process	4	0.00251186	0.777	0.235	Biological Process	GO:0017001	antibiotic catabolic process	0.00251186	0.275079	0	0	4	17
GO:0097320 plasma membrane tubulation	4	0.00251186	0.777	0.235	Biological Process	GO:0097320	plasma membrane tubulation	0.00251186	0.275079	0	0	4	17
GO:0051130 positive regulation of cellular component organization	45	0.00262507	8.738	0.054	Biological Process	GO:0051130	positive regulation of cellular component organization	0.00262507	0.275079	0	0	45	830
GO:0046785 microtubule polymerization	7	0.00272578	1.359	0.13	Biological Process	GO:0046785	microtubule polymerization	0.00272578	0.275079	0	0	7	54
GO:0000280 nuclear division	20	0.00284256	3.883	0.07	Biological Process	GO:0000280	nuclear division	0.00284256	0.275079	0	0	20	286
GO:0097237 cellular response to toxic substance	10	0.00293657	1.942	0.099	Biological Process	GO:0097237	cellular response to toxic substance	0.00293657	0.275079	0	0	10	101
GO:0120036 plasma membrane bounded cell projection organization	48	0.0030119	9.32	0.053	Biological Process	GO:0120036	plasma membrane bounded cell projection organization	0.0030119	0.275079	0	0	48	906
GO:0042737 drug catabolic process	7	0.00303056	1.359	0.127	Biological Process	GO:0042737	drug catabolic process	0.00303056	0.275079	0	0	7	55
GO:0051239 regulation of multicellular organismal process	95	0.00306166	18.447	0.046	Biological Process	GO:0051239	regulation of multicellular organismal process	0.00306166	0.275079	0	0	95	2060
GO:0009058 biosynthetic process	176	0.00309475	34.175	0.042	Biological Process	GO:0009058	biosynthetic process	0.00309475	0.275079	0	0	176	4188
GO:0034599 cellular response to oxidative stress	14	0.00309585	2.718	0.081	Biological Process	GO:0034599	cellular response to oxidative stress	0.00309585	0.275079	0	0	14	172
GO:0042744 hydrogen peroxide catabolic process	3	0.00311364	0.583	0.333	Biological Process	GO:0042744	hydrogen peroxide catabolic process	0.00311364	0.275079	0	0	3	9
GO:1903800 positive regulation of production of miRNAs involved in gene silencing by miRNA	3	0.00311364	0.583	0.333	Biological Process	GO:1903800	positive regulation of production of miRNAs involved in gene silencing by miRNA	0.00311364	0.275079	0	0	3	9
GO:0072593 reactive oxygen species metabolic process	14	0.00326306	2.718	0.081	Biological Process	GO:0072593	reactive oxygen species metabolic process	0.00326306	0.275079	0	0	14	173
GO:0044267 cellular protein metabolic process	150	0.00332475	29.126	0.043	Biological Process	GO:0044267	cellular protein metabolic process	0.00332475	0.275079	0	0	150	3498
GO:0015918 sterol transport	8	0.00340345	1.553	0.113	Biological Process	GO:0015918	sterol transport	0.00340345	0.275079	0	0	8	71
GO:0030301 cholesterol transport	8	0.00340345	1.553	0.113	Biological Process	GO:0030301	cholesterol transport	0.00340345	0.275079	0	0	8	71
GO:0051960 regulation of nervous system development	32	0.00341071	6.214	0.059	Biological Process	GO:0051960	regulation of nervous system development	0.00341071	0.275079	0	0	32	546
GO:0045597 positive regulation of cell differentiation	36	0.00346897	6.99	0.057	Biological Process	GO:0045597	positive regulation of cell differentiation	0.00346897	0.275079	0	0	36	636
GO:0006435 threonyl-tRNA aminoacylation	2	0.00362816	0.388	0.667	Biological Process	GO:0006435	threonyl-tRNA aminoacylation	0.00362816	0.275079	0	0	2	3
GO:0035844 cloaca development	2	0.00362816	0.388	0.667	Biological Process	GO:0035844	cloaca development	0.00362816	0.275079	0	0	2	3
GO:0044467 glial cell-derived neurotrophic factor secretion	2	0.00362816	0.388	0.667	Biological Process	GO:0044467	glial cell-derived neurotrophic factor secretion	0.00362816	0.275079	0	0	2	3
GO:0060197 cloacal septation	2	0.00362816	0.388	0.667	Biological Process	GO:0060197	cloacal septation	0.00362816	0.275079	0	0	2	3
GO:0090427 activation of meiosis	2	0.00362816	0.388	0.667	Biological Process	GO:0090427	activation of meiosis	0.00362816	0.275079	0	0	2	3
GO:0097374 sensory neuron axon guidance	2	0.00362816	0.388	0.667	Biological Process	GO:0097374	sensory neuron axon guidance	0.00362816	0.275079	0	0	2	3
GO:1900166 regulation of glial cell-derived neurotrophic factor secretion	2	0.00362816	0.388	0.667	Biological Process	GO:1900166	regulation of glial cell-derived neurotrophic factor secretion	0.00362816	0.275079	0	0	2	3
GO:1900168 positive regulation of glial cell-derived neurotrophic factor secretion	2	0.00362816	0.388	0.667	Biological Process	GO:1900168	positive regulation of glial cell-derived neurotrophic factor secretion	0.00362816	0.275079	0	0	2	3
GO:1904528 positive regulation of microtubule binding	2	0.00362816	0.388	0.667	Biological Process	GO:1904528	positive regulation of microtubule binding	0.00362816	0.275079	0	0	2	3
GO:0030030 cell projection organization	48	0.0036456	9.32	0.052	Biological Process	GO:0030030	cell projection organization	0.0036456	0.275079	0	0	48	915
GO:0051187 cofactor catabolic process	5	0.00365351	0.971	0.167	Biological Process	GO:0051187	cofactor catabolic process	0.00365351	0.275079	0	0	5	30
GO:0048471 perinuclear region of cytoplasm	19	0.0452135	3.733	0.053	Cellular Component	GO:0048471	perinuclear region of cytoplasm	0.0452135	0.278658	0	0	19	356
GO:0005767 secondary lysosome	2	0.0456385	0.393	0.2	Cellular Component	GO:0005767	secondary lysosome	0.0456385	0.278658	0	0	2	10
GO:0044615 nuclear pore nuclear basket	2	0.0456385	0.393	0.2	Cellular Component	GO:0044615	nuclear pore nuclear basket	0.0456385	0.278658	0	0	2	10
GO:0098862 cluster of actin-based cell projections	7	0.0465061	1.375	0.074	Cellular Component	GO:0098862	cluster of actin-based cell projections	0.0465061	0.281251	0	0	7	94
GO:0044249 cellular biosynthetic process	171	0.00383128	33.204	0.042	Biological Process	GO:0044249	cellular biosynthetic process	0.00383128	0.281722	0	0	171	4073
GO:0060143 positive regulation of syncytium formation by plasma membrane fusion	4	0.00386871	0.777	0.211	Biological Process	GO:0060143	positive regulation of syncytium formation by plasma membrane fusion	0.00386871	0.281722	0	0	4	19
GO:0048519 negative regulation of biological process	150	0.00389765	29.126	0.043	Biological Process	GO:0048519	negative regulation of biological process	0.00389765	0.281722	0	0	150	3512
GO:0051179 localization	176	0.00404112	34.175	0.042	Biological Process	GO:0051179	localization	0.00404112	0.286464	0	0	176	4213
GO:0001101 response to acid chemical	12	0.00417013	2.33	0.085	Biological Process	GO:0001101	response to acid chemical	0.00417013	0.286464	0	0	12	141
GO:0002763 positive regulation of myeloid leukocyte differentiation	6	0.00419989	1.165	0.136	Biological Process	GO:0002763	positive regulation of myeloid leukocyte differentiation	0.00419989	0.286464	0	0	6	44
GO:0035137 hindlimb morphogenesis	5	0.00423218	0.971	0.161	Biological Process	GO:0035137	hindlimb morphogenesis	0.00423218	0.286464	0	0	5	31
GO:0048285 organelle fission	21	0.00425809	4.078	0.066	Biological Process	GO:0048285	organelle fission	0.00425809	0.286464	0	0	21	317
GO:0070727 cellular macromolecule localization	57	0.00429888	11.068	0.05	Biological Process	GO:0070727	cellular macromolecule localization	0.00429888	0.286464	0	0	57	1138
GO:0034612 response to tumor necrosis factor	11	0.00436691	2.136	0.089	Biological Process	GO:0034612	response to tumor necrosis factor	0.00436691	0.286464	0	0	11	124
GO:0043062 extracellular structure organization	16	0.00455234	3.107	0.073	Biological Process	GO:0043062	extracellular structure organization	0.00455234	0.286464	0	0	16	218
GO:0048705 skeletal system morphogenesis	14	0.00465176	2.718	0.078	Biological Process	GO:0048705	skeletal system morphogenesis	0.00465176	0.286464	0	0	14	180
GO:0048523 negative regulation of cellular process	136	0.00469345	26.408	0.043	Biological Process	GO:0048523	negative regulation of cellular process	0.00469345	0.286464	0	0	136	3157
GO:0030224 monocyte differentiation	4	0.00470307	0.777	0.2	Biological Process	GO:0030224	monocyte differentiation	0.00470307	0.286464	0	0	4	20
GO:0031116 positive regulation of microtubule polymerization	4	0.00470307	0.777	0.2	Biological Process	GO:0031116	positive regulation of microtubule polymerization	0.00470307	0.286464	0	0	4	20
GO:0042481 regulation of odontogenesis	4	0.00470307	0.777	0.2	Biological Process	GO:0042481	regulation of odontogenesis	0.00470307	0.286464	0	0	4	20
GO:1903131 mononuclear cell differentiation	4	0.00470307	0.777	0.2	Biological Process	GO:1903131	mononuclear cell differentiation	0.00470307	0.286464	0	0	4	20
GO:0046677 response to antibiotic	10	0.00476169	1.942	0.093	Biological Process	GO:0046677	response to antibiotic	0.00476169	0.286813	0	0	10	108
GO:1901576 organic substance biosynthetic process	172	0.00483193	33.398	0.042	Biological Process	GO:1901576	organic substance biosynthetic process	0.00483193	0.287157	0	0	172	4122
GO:0045684 positive regulation of epidermis development	5	0.00487335	0.971	0.156	Biological Process	GO:0045684	positive regulation of epidermis development	0.00487335	0.287157	0	0	5	32
GO:0009887 animal organ morphogenesis	38	0.0049305	7.379	0.055	Biological Process	GO:0009887	animal organ morphogenesis	0.0049305	0.287215	0	0	38	696
GO:0048869 cellular developmental process	115	0.0049803	22.33	0.044	Biological Process	GO:0048869	cellular developmental process	0.0049803	0.287215	0	0	115	2611
GO:0001503 ossification	18	0.00520624	3.495	0.069	Biological Process	GO:0001503	ossification	0.00520624	0.289016	0	0	18	261
GO:0030097 hemopoiesis	34	0.00521349	6.602	0.056	Biological Process	GO:0030097	hemopoiesis	0.00521349	0.289016	0	0	34	607
GO:0009991 response to extracellular stimulus	16	0.00541511	3.107	0.072	Biological Process	GO:0009991	response to extracellular stimulus	0.00541511	0.289016	0	0	16	222
GO:0030099 myeloid cell differentiation	19	0.00554073	3.689	0.067	Biological Process	GO:0030099	myeloid cell differentiation	0.00554073	0.289016	0	0	19	283
GO:0001775 cell activation	35	0.00564553	6.796	0.055	Biological Process	GO:0001775	cell activation	0.00564553	0.289016	0	0	35	633
GO:0060142 regulation of syncytium formation by plasma membrane fusion	4	0.00565031	0.777	0.19	Biological Process	GO:0060142	regulation of syncytium formation by plasma membrane fusion	0.00565031	0.289016	0	0	4	21
GO:0098868 bone growth	4	0.00565031	0.777	0.19	Biological Process	GO:0098868	bone growth	0.00565031	0.289016	0	0	4	21
GO:0048522 positive regulation of cellular process	151	0.00568289	29.32	0.042	Biological Process	GO:0048522	positive regulation of cellular process	0.00568289	0.289016	0	0	151	3573
GO:0070925 organelle assembly	31	0.00571887	6.019	0.057	Biological Process	GO:0070925	organelle assembly	0.00571887	0.289016	0	0	31	543
GO:0001501 skeletal system development	23	0.00577717	4.466	0.062	Biological Process	GO:0001501	skeletal system development	0.00577717	0.289016	0	0	23	368
GO:0070301 cellular response to hydrogen peroxide	6	0.00584713	1.165	0.128	Biological Process	GO:0070301	cellular response to hydrogen peroxide	0.00584713	0.289016	0	0	6	47
GO:0009636 response to toxic substance	13	0.00591956	2.524	0.078	Biological Process	GO:0009636	response to toxic substance	0.00591956	0.289016	0	0	13	166
GO:0071704 organic substance metabolic process	310	0.00593137	60.194	0.039	Biological Process	GO:0071704	organic substance metabolic process	0.00593137	0.289016	0	0	310	7997
GO:0034613 cellular protein localization	56	0.00597716	10.874	0.049	Biological Process	GO:0034613	cellular protein localization	0.00597716	0.289016	0	0	56	1132
GO:0044248 cellular catabolic process	65	0.00603658	12.621	0.048	Biological Process	GO:0044248	cellular catabolic process	0.00603658	0.289016	0	0	65	1353
GO:0030154 cell differentiation	109	0.00607004	21.165	0.044	Biological Process	GO:0030154	cell differentiation	0.00607004	0.289016	0	0	109	2471
GO:0007051 spindle organization	11	0.0062222	2.136	0.085	Biological Process	GO:0007051	spindle organization	0.0062222	0.289016	0	0	11	130
GO:0071496 cellular response to external stimulus	14	0.00648412	2.718	0.075	Biological Process	GO:0071496	cellular response to external stimulus	0.00648412	0.289016	0	0	14	187
GO:0045639 positive regulation of myeloid cell differentiation	8	0.00654164	1.553	0.101	Biological Process	GO:0045639	positive regulation of myeloid cell differentiation	0.00654164	0.289016	0	0	8	79
GO:0031112 positive regulation of microtubule polymerization or depolymerization	4	0.00671675	0.777	0.182	Biological Process	GO:0031112	positive regulation of microtubule polymerization or depolymerization	0.00671675	0.289016	0	0	4	22
GO:0033081 regulation of T cell differentiation in thymus	4	0.00671675	0.777	0.182	Biological Process	GO:0033081	regulation of T cell differentiation in thymus	0.00671675	0.289016	0	0	4	22
GO:0061311 cell surface receptor signaling pathway involved in heart development	4	0.00671675	0.777	0.182	Biological Process	GO:0061311	cell surface receptor signaling pathway involved in heart development	0.00671675	0.289016	0	0	4	22
GO:0006526 arginine biosynthetic process	2	0.00708706	0.388	0.5	Biological Process	GO:0006526	arginine biosynthetic process	0.00708706	0.289016	0	0	2	4
GO:0032914 positive regulation of transforming growth factor beta1 production	2	0.00708706	0.388	0.5	Biological Process	GO:0032914	positive regulation of transforming growth factor beta1 production	0.00708706	0.289016	0	0	2	4
GO:0033087 negative regulation of immature T cell proliferation	2	0.00708706	0.388	0.5	Biological Process	GO:0033087	negative regulation of immature T cell proliferation	0.00708706	0.289016	0	0	2	4
GO:0033088 negative regulation of immature T cell proliferation in thymus	2	0.00708706	0.388	0.5	Biological Process	GO:0033088	negative regulation of immature T cell proliferation in thymus	0.00708706	0.289016	0	0	2	4
GO:0034239 regulation of macrophage fusion	2	0.00708706	0.388	0.5	Biological Process	GO:0034239	regulation of macrophage fusion	0.00708706	0.289016	0	0	2	4
GO:0034241 positive regulation of macrophage fusion	2	0.00708706	0.388	0.5	Biological Process	GO:0034241	positive regulation of macrophage fusion	0.00708706	0.289016	0	0	2	4
GO:0042117 monocyte activation	2	0.00708706	0.388	0.5	Biological Process	GO:0042117	monocyte activation	0.00708706	0.289016	0	0	2	4
GO:0046951 ketone body biosynthetic process	2	0.00708706	0.388	0.5	Biological Process	GO:0046951	ketone body biosynthetic process	0.00708706	0.289016	0	0	2	4
GO:0048739 cardiac muscle fiber development	2	0.00708706	0.388	0.5	Biological Process	GO:0048739	cardiac muscle fiber development	0.00708706	0.289016	0	0	2	4
GO:0050663 cytokine secretion	2	0.00708706	0.388	0.5	Biological Process	GO:0050663	cytokine secretion	0.00708706	0.289016	0	0	2	4
GO:0050707 regulation of cytokine secretion	2	0.00708706	0.388	0.5	Biological Process	GO:0050707	regulation of cytokine secretion	0.00708706	0.289016	0	0	2	4
GO:0050715 positive regulation of cytokine secretion	2	0.00708706	0.388	0.5	Biological Process	GO:0050715	positive regulation of cytokine secretion	0.00708706	0.289016	0	0	2	4
GO:0060687 regulation of branching involved in prostate gland morphogenesis	2	0.00708706	0.388	0.5	Biological Process	GO:0060687	regulation of branching involved in prostate gland morphogenesis	0.00708706	0.289016	0	0	2	4
GO:1904526 regulation of microtubule binding	2	0.00708706	0.388	0.5	Biological Process	GO:1904526	regulation of microtubule binding	0.00708706	0.289016	0	0	2	4
GO:0022603 regulation of anatomical structure morphogenesis	36	0.00714054	6.99	0.054	Biological Process	GO:0022603	regulation of anatomical structure morphogenesis	0.00714054	0.289016	0	0	36	666
GO:0006082 organic acid metabolic process	34	0.00714344	6.602	0.055	Biological Process	GO:0006082	organic acid metabolic process	0.00714344	0.289016	0	0	34	620
GO:0019362 pyridine nucleotide metabolic process	9	0.0071441	1.748	0.093	Biological Process	GO:0019362	pyridine nucleotide metabolic process	0.0071441	0.289016	0	0	9	97
GO:0046496 nicotinamide nucleotide metabolic process	9	0.0071441	1.748	0.093	Biological Process	GO:0046496	nicotinamide nucleotide metabolic process	0.0071441	0.289016	0	0	9	97
GO:0016903 oxidoreductase activity, acting on the aldehyde or oxo group of donors	6	0.0032871	1.103	0.15	Molecular Function	GO:0016903	oxidoreductase activity, acting on the aldehyde or oxo group of donors	0.0032871	0.291554	0	0	6	40
GO:0004359 glutaminase activity	2	0.00400095	0.368	0.667	Molecular Function	GO:0004359	glutaminase activity	0.00400095	0.291554	0	0	2	3
GO:0004829 threonine-tRNA ligase activity	2	0.00400095	0.368	0.667	Molecular Function	GO:0004829	threonine-tRNA ligase activity	0.00400095	0.291554	0	0	2	3
GO:0008379 thioredoxin peroxidase activity	2	0.00400095	0.368	0.667	Molecular Function	GO:0008379	thioredoxin peroxidase activity	0.00400095	0.291554	0	0	2	3
GO:0097108 hedgehog family protein binding	2	0.00400095	0.368	0.667	Molecular Function	GO:0097108	hedgehog family protein binding	0.00400095	0.291554	0	0	2	3
GO:0008092 cytoskeletal protein binding	38	0.00411663	6.985	0.058	Molecular Function	GO:0008092	cytoskeletal protein binding	0.00411663	0.291554	0	0	38	655
GO:0019899 enzyme binding	74	0.00432389	13.603	0.05	Molecular Function	GO:0019899	enzyme binding	0.00432389	0.291554	0	0	74	1479
GO:0050673 epithelial cell proliferation	19	0.00740286	3.689	0.065	Biological Process	GO:0050673	epithelial cell proliferation	0.00740286	0.297266	0	0	19	291
GO:0050863 regulation of T cell activation	15	0.00753419	2.913	0.071	Biological Process	GO:0050863	regulation of T cell activation	0.00753419	0.298212	0	0	15	210
GO:0051044 positive regulation of membrane protein ectodomain proteolysis	3	0.00753643	0.583	0.25	Biological Process	GO:0051044	positive regulation of membrane protein ectodomain proteolysis	0.00753643	0.298212	0	0	3	12
GO:0097729 9+2 motile cilium	7	0.0510919	1.375	0.073	Cellular Component	GO:0097729	9+2 motile cilium	0.0510919	0.306069	0	0	7	96
GO:0016459 myosin complex	4	0.0541422	0.786	0.098	Cellular Component	GO:0016459	myosin complex	0.0541422	0.306234	0	0	4	41
GO:0031616 spindle pole centrosome	2	0.0545152	0.393	0.182	Cellular Component	GO:0031616	spindle pole centrosome	0.0545152	0.306234	0	0	2	11
GO:0032045 guanyl-nucleotide exchange factor complex	2	0.0545152	0.393	0.182	Cellular Component	GO:0032045	guanyl-nucleotide exchange factor complex	0.0545152	0.306234	0	0	2	11
GO:0035102 PRC1 complex	2	0.0545152	0.393	0.182	Cellular Component	GO:0035102	PRC1 complex	0.0545152	0.306234	0	0	2	11
GO:0036038 MKS complex	2	0.0545152	0.393	0.182	Cellular Component	GO:0036038	MKS complex	0.0545152	0.306234	0	0	2	11
GO:0042405 nuclear inclusion body	2	0.0545152	0.393	0.182	Cellular Component	GO:0042405	nuclear inclusion body	0.0545152	0.306234	0	0	2	11
GO:0042611 MHC protein complex	2	0.0545152	0.393	0.182	Cellular Component	GO:0042611	MHC protein complex	0.0545152	0.306234	0	0	2	11
GO:0012505 endomembrane system	93	0.0590956	18.271	0.041	Cellular Component	GO:0012505	endomembrane system	0.0590956	0.306234	0	0	93	2280
GO:0045171 intercellular bridge	5	0.0617573	0.982	0.082	Cellular Component	GO:0045171	intercellular bridge	0.0617573	0.306234	0	0	5	61
GO:0030425 dendrite	11	0.0625393	2.161	0.059	Cellular Component	GO:0030425	dendrite	0.0625393	0.306234	0	0	11	186
GO:0031941 filamentous actin	2	0.063939	0.393	0.167	Cellular Component	GO:0031941	filamentous actin	0.063939	0.306234	0	0	2	12
GO:0032589 neuron projection membrane	2	0.063939	0.393	0.167	Cellular Component	GO:0032589	neuron projection membrane	0.063939	0.306234	0	0	2	12
GO:0097447 dendritic tree	11	0.0644665	2.161	0.059	Cellular Component	GO:0097447	dendritic tree	0.0644665	0.306234	0	0	11	187
GO:0015629 actin cytoskeleton	17	0.064934	3.34	0.052	Cellular Component	GO:0015629	actin cytoskeleton	0.064934	0.306234	0	0	17	325
GO:0044433 cytoplasmic vesicle part	17	0.0664018	3.34	0.052	Cellular Component	GO:0044433	cytoplasmic vesicle part	0.0664018	0.306234	0	0	17	326
GO:0005669 transcription factor TFIID complex	3	0.0669232	0.589	0.111	Cellular Component	GO:0005669	transcription factor TFIID complex	0.0669232	0.306234	0	0	3	27
GO:0030424 axon	12	0.0675286	2.358	0.057	Cellular Component	GO:0030424	axon	0.0675286	0.306234	0	0	12	211
GO:0005953 CAAX-protein geranylgeranyltransferase complex	1	0.0687488	0.196	0.5	Cellular Component	GO:0005953	CAAX-protein geranylgeranyltransferase complex	0.0687488	0.306234	0	0	1	2
GO:0016461 unconventional myosin complex	1	0.0687488	0.196	0.5	Cellular Component	GO:0016461	unconventional myosin complex	0.0687488	0.306234	0	0	1	2
GO:0030868 smooth endoplasmic reticulum membrane	1	0.0687488	0.196	0.5	Cellular Component	GO:0030868	smooth endoplasmic reticulum membrane	0.0687488	0.306234	0	0	1	2
GO:0034066 RIC1-RGP1 guanyl-nucleotide exchange factor complex	1	0.0687488	0.196	0.5	Cellular Component	GO:0034066	RIC1-RGP1 guanyl-nucleotide exchange factor complex	0.0687488	0.306234	0	0	1	2
GO:0043511 inhibin complex	1	0.0687488	0.196	0.5	Cellular Component	GO:0043511	inhibin complex	0.0687488	0.306234	0	0	1	2
GO:0043512 inhibin A complex	1	0.0687488	0.196	0.5	Cellular Component	GO:0043512	inhibin A complex	0.0687488	0.306234	0	0	1	2
GO:0070772 PAS complex	1	0.0687488	0.196	0.5	Cellular Component	GO:0070772	PAS complex	0.0687488	0.306234	0	0	1	2
GO:0071821 FANCM-MHF complex	1	0.0687488	0.196	0.5	Cellular Component	GO:0071821	FANCM-MHF complex	0.0687488	0.306234	0	0	1	2
GO:0072562 blood microparticle	1	0.0687488	0.196	0.5	Cellular Component	GO:0072562	blood microparticle	0.0687488	0.306234	0	0	1	2
GO:0072563 endothelial microparticle	1	0.0687488	0.196	0.5	Cellular Component	GO:0072563	endothelial microparticle	0.0687488	0.306234	0	0	1	2
GO:0097232 lamellar body membrane	1	0.0687488	0.196	0.5	Cellular Component	GO:0097232	lamellar body membrane	0.0687488	0.306234	0	0	1	2
GO:0097381 photoreceptor disc membrane	1	0.0687488	0.196	0.5	Cellular Component	GO:0097381	photoreceptor disc membrane	0.0687488	0.306234	0	0	1	2
GO:0097425 smooth endoplasmic reticulum part	1	0.0687488	0.196	0.5	Cellular Component	GO:0097425	smooth endoplasmic reticulum part	0.0687488	0.306234	0	0	1	2
GO:0097452 GAIT complex	1	0.0687488	0.196	0.5	Cellular Component	GO:0097452	GAIT complex	0.0687488	0.306234	0	0	1	2
GO:0097574 lateral part of cell	1	0.0687488	0.196	0.5	Cellular Component	GO:0097574	lateral part of cell	0.0687488	0.306234	0	0	1	2
GO:0097575 lateral cell cortex	1	0.0687488	0.196	0.5	Cellular Component	GO:0097575	lateral cell cortex	0.0687488	0.306234	0	0	1	2
GO:0097632 extrinsic component of phagophore assembly site membrane	1	0.0687488	0.196	0.5	Cellular Component	GO:0097632	extrinsic component of phagophore assembly site membrane	0.0687488	0.306234	0	0	1	2
GO:0097635 extrinsic component of autophagosome membrane	1	0.0687488	0.196	0.5	Cellular Component	GO:0097635	extrinsic component of autophagosome membrane	0.0687488	0.306234	0	0	1	2
GO:0098560 cytoplasmic side of late endosome membrane	1	0.0687488	0.196	0.5	Cellular Component	GO:0098560	cytoplasmic side of late endosome membrane	0.0687488	0.306234	0	0	1	2
GO:0031982 vesicle	45	0.0689629	8.841	0.044	Cellular Component	GO:0031982	vesicle	0.0689629	0.306234	0	0	45	1027
GO:0071897 DNA biosynthetic process	10	0.00782887	1.942	0.086	Biological Process	GO:0071897	DNA biosynthetic process	0.00782887	0.307538	0	0	10	116
GO:0000428 DNA-directed RNA polymerase complex	6	0.0704395	1.179	0.072	Cellular Component	GO:0000428	DNA-directed RNA polymerase complex	0.0704395	0.308477	0	0	6	83
GO:0055029 nuclear DNA-directed RNA polymerase complex	6	0.0704395	1.179	0.072	Cellular Component	GO:0055029	nuclear DNA-directed RNA polymerase complex	0.0704395	0.308477	0	0	6	83
GO:0051193 regulation of cofactor metabolic process	6	0.00792163	1.165	0.12	Biological Process	GO:0051193	regulation of cofactor metabolic process	0.00792163	0.308944	0	0	6	50
GO:0098978 glutamatergic synapse	12	0.0713731	2.358	0.056	Cellular Component	GO:0098978	glutamatergic synapse	0.0713731	0.310424	0	0	12	213
GO:0140014 mitotic nuclear division	14	0.00811571	2.718	0.073	Biological Process	GO:0140014	mitotic nuclear division	0.00811571	0.311479	0	0	14	192
GO:1901616 organic hydroxy compound catabolic process	5	0.00813178	0.971	0.139	Biological Process	GO:1901616	organic hydroxy compound catabolic process	0.00813178	0.311479	0	0	5	36
GO:0031109 microtubule polymerization or depolymerization	8	0.00815902	1.553	0.098	Biological Process	GO:0031109	microtubule polymerization or depolymerization	0.00815902	0.311479	0	0	8	82
GO:0030016 myofibril	7	0.0722126	1.375	0.067	Cellular Component	GO:0030016	myofibril	0.0722126	0.311939	0	0	7	104
GO:0090407 organophosphate biosynthetic process	22	0.00828523	4.272	0.061	Biological Process	GO:0090407	organophosphate biosynthetic process	0.00828523	0.312455	0	0	22	358
GO:0048771 tissue remodeling	10	0.00829986	1.942	0.085	Biological Process	GO:0048771	tissue remodeling	0.00829986	0.312455	0	0	10	117
GO:0048024 regulation of mRNA splicing, via spliceosome	7	0.0083591	1.359	0.106	Biological Process	GO:0048024	regulation of mRNA splicing, via spliceosome	0.0083591	0.312515	0	0	7	66
GO:0008180 COP9 signalosome	3	0.0730856	0.589	0.107	Cellular Component	GO:0008180	COP9 signalosome	0.0730856	0.312678	0	0	3	28
GO:0030880 RNA polymerase complex	6	0.0737373	1.179	0.071	Cellular Component	GO:0030880	RNA polymerase complex	0.0737373	0.312678	0	0	6	84
GO:0033276 transcription factor TFTC complex	2	0.0738609	0.393	0.154	Cellular Component	GO:0033276	transcription factor TFTC complex	0.0738609	0.312678	0	0	2	13
GO:0015850 organic hydroxy compound transport	11	0.0086466	2.136	0.081	Biological Process	GO:0015850	organic hydroxy compound transport	0.0086466	0.319849	0	0	11	136
GO:0048167 regulation of synaptic plasticity	9	0.00867328	1.748	0.09	Biological Process	GO:0048167	regulation of synaptic plasticity	0.00867328	0.319849	0	0	9	100
GO:0005794 Golgi apparatus	36	0.0763981	7.073	0.045	Cellular Component	GO:0005794	Golgi apparatus	0.0763981	0.321277	0	0	36	804
GO:0031514 motile cilium	8	0.0774529	1.572	0.063	Cellular Component	GO:0031514	motile cilium	0.0774529	0.32357	0	0	8	127
GO:0031410 cytoplasmic vesicle	41	0.0782131	8.055	0.044	Cellular Component	GO:0031410	cytoplasmic vesicle	0.0782131	0.324353	0	0	41	934
GO:0044421 extracellular region part	39	0.0786619	7.662	0.044	Cellular Component	GO:0044421	extracellular region part	0.0786619	0.324353	0	0	39	883
GO:0005902 microvillus	4	0.0812344	0.786	0.085	Cellular Component	GO:0005902	microvillus	0.0812344	0.324983	0	0	4	47
GO:0030176 integral component of endoplasmic reticulum membrane	6	0.08415	1.179	0.069	Cellular Component	GO:0030176	integral component of endoplasmic reticulum membrane	0.08415	0.324983	0	0	6	87
GO:0005838 proteasome regulatory particle	2	0.0842348	0.393	0.143	Cellular Component	GO:0005838	proteasome regulatory particle	0.0842348	0.324983	0	0	2	14
GO:0097708 intracellular vesicle	41	0.084239	8.055	0.044	Cellular Component	GO:0097708	intracellular vesicle	0.084239	0.324983	0	0	41	940
GO:0016324 apical plasma membrane	10	0.0850921	1.965	0.057	Cellular Component	GO:0016324	apical plasma membrane	0.0850921	0.324983	0	0	10	174
GO:0000315 organellar large ribosomal subunit	4	0.0862954	0.786	0.083	Cellular Component	GO:0000315	organellar large ribosomal subunit	0.0862954	0.324983	0	0	4	48
GO:0005762 mitochondrial large ribosomal subunit	4	0.0862954	0.786	0.083	Cellular Component	GO:0005762	mitochondrial large ribosomal subunit	0.0862954	0.324983	0	0	4	48
GO:0005768 endosome	23	0.086439	4.519	0.047	Cellular Component	GO:0005768	endosome	0.086439	0.324983	0	0	23	485
GO:0043292 contractile fiber	7	0.0876906	1.375	0.064	Cellular Component	GO:0043292	contractile fiber	0.0876906	0.324983	0	0	7	109
GO:0000313 organellar ribosome	5	0.0891859	0.982	0.074	Cellular Component	GO:0000313	organellar ribosome	0.0891859	0.324983	0	0	5	68
GO:0005761 mitochondrial ribosome	5	0.0891859	0.982	0.074	Cellular Component	GO:0005761	mitochondrial ribosome	0.0891859	0.324983	0	0	5	68
GO:0031984 organelle subcompartment	28	0.0892147	5.501	0.046	Cellular Component	GO:0031984	organelle subcompartment	0.0892147	0.324983	0	0	28	612
GO:0098858 actin-based cell projection	7	0.0943693	1.375	0.063	Cellular Component	GO:0098858	actin-based cell projection	0.0943693	0.324983	0	0	7	111
GO:0036477 somatodendritic compartment	14	0.0948332	2.75	0.052	Cellular Component	GO:0036477	somatodendritic compartment	0.0948332	0.324983	0	0	14	271
GO:0097730 non-motile cilium	6	0.0953331	1.179	0.067	Cellular Component	GO:0097730	non-motile cilium	0.0953331	0.324983	0	0	6	90
GO:0099055 integral component of postsynaptic membrane	4	0.0968627	0.786	0.08	Cellular Component	GO:0099055	integral component of postsynaptic membrane	0.0968627	0.324983	0	0	4	50
GO:0035770 ribonucleoprotein granule	9	0.0971654	1.768	0.058	Cellular Component	GO:0035770	ribonucleoprotein granule	0.0971654	0.324983	0	0	9	156
GO:0045177 apical part of cell	12	0.0973777	2.358	0.053	Cellular Component	GO:0045177	apical part of cell	0.0973777	0.324983	0	0	12	225
GO:0031256 leading edge membrane	5	0.0980144	0.982	0.071	Cellular Component	GO:0031256	leading edge membrane	0.0980144	0.324983	0	0	5	70
GO:0000151 ubiquitin ligase complex	10	0.0980423	1.965	0.056	Cellular Component	GO:0000151	ubiquitin ligase complex	0.0980423	0.324983	0	0	10	179
GO:0031227 intrinsic component of endoplasmic reticulum membrane	6	0.0992293	1.179	0.066	Cellular Component	GO:0031227	intrinsic component of endoplasmic reticulum membrane	0.0992293	0.324983	0	0	6	91
GO:0055038 recycling endosome membrane	3	0.100081	0.589	0.094	Cellular Component	GO:0055038	recycling endosome membrane	0.100081	0.324983	0	0	3	32
GO:0005688 U6 snRNP	1	0.101333	0.196	0.333	Cellular Component	GO:0005688	U6 snRNP	0.101333	0.324983	0	0	1	3
GO:0005896 interleukin-6 receptor complex	1	0.101333	0.196	0.333	Cellular Component	GO:0005896	interleukin-6 receptor complex	0.101333	0.324983	0	0	1	3
GO:0005927 muscle tendon junction	1	0.101333	0.196	0.333	Cellular Component	GO:0005927	muscle tendon junction	0.101333	0.324983	0	0	1	3
GO:0010009 cytoplasmic side of endosome membrane	1	0.101333	0.196	0.333	Cellular Component	GO:0010009	cytoplasmic side of endosome membrane	0.101333	0.324983	0	0	1	3
GO:0030896 checkpoint clamp complex	1	0.101333	0.196	0.333	Cellular Component	GO:0030896	checkpoint clamp complex	0.101333	0.324983	0	0	1	3
GO:0031523 Myb complex	1	0.101333	0.196	0.333	Cellular Component	GO:0031523	Myb complex	0.101333	0.324983	0	0	1	3
GO:0033063 Rad51B-Rad51C-Rad51D-XRCC2 complex	1	0.101333	0.196	0.333	Cellular Component	GO:0033063	Rad51B-Rad51C-Rad51D-XRCC2 complex	0.101333	0.324983	0	0	1	3
GO:0042825 TAP complex	1	0.101333	0.196	0.333	Cellular Component	GO:0042825	TAP complex	0.101333	0.324983	0	0	1	3
GO:0043203 axon hillock	1	0.101333	0.196	0.333	Cellular Component	GO:0043203	axon hillock	0.101333	0.324983	0	0	1	3
GO:0046695 SLIK (SAGA-like) complex	1	0.101333	0.196	0.333	Cellular Component	GO:0046695	SLIK (SAGA-like) complex	0.101333	0.324983	0	0	1	3
GO:0055087 Ski complex	1	0.101333	0.196	0.333	Cellular Component	GO:0055087	Ski complex	0.101333	0.324983	0	0	1	3
GO:0090651 apical cytoplasm	1	0.101333	0.196	0.333	Cellular Component	GO:0090651	apical cytoplasm	0.101333	0.324983	0	0	1	3
GO:0097136 Bcl-2 family protein complex	1	0.101333	0.196	0.333	Cellular Component	GO:0097136	Bcl-2 family protein complex	0.101333	0.324983	0	0	1	3
GO:0097208 alveolar lamellar body	1	0.101333	0.196	0.333	Cellular Component	GO:0097208	alveolar lamellar body	0.101333	0.324983	0	0	1	3
GO:0097227 sperm annulus	1	0.101333	0.196	0.333	Cellular Component	GO:0097227	sperm annulus	0.101333	0.324983	0	0	1	3
GO:0097450 astrocyte end-foot	1	0.101333	0.196	0.333	Cellular Component	GO:0097450	astrocyte end-foot	0.101333	0.324983	0	0	1	3
GO:0097543 ciliary inversin compartment	1	0.101333	0.196	0.333	Cellular Component	GO:0097543	ciliary inversin compartment	0.101333	0.324983	0	0	1	3
GO:0097629 extrinsic component of omegasome membrane	1	0.101333	0.196	0.333	Cellular Component	GO:0097629	extrinsic component of omegasome membrane	0.101333	0.324983	0	0	1	3
GO:0098574 cytoplasmic side of lysosomal membrane	1	0.101333	0.196	0.333	Cellular Component	GO:0098574	cytoplasmic side of lysosomal membrane	0.101333	0.324983	0	0	1	3
GO:1903349 omegasome membrane	1	0.101333	0.196	0.333	Cellular Component	GO:1903349	omegasome membrane	0.101333	0.324983	0	0	1	3
GO:1990452 Parkin-FBXW7-Cul1 ubiquitin ligase complex	1	0.101333	0.196	0.333	Cellular Component	GO:1990452	Parkin-FBXW7-Cul1 ubiquitin ligase complex	0.101333	0.324983	0	0	1	3
GO:1990462 omegasome	1	0.101333	0.196	0.333	Cellular Component	GO:1990462	omegasome	0.101333	0.324983	0	0	1	3
GO:0043005 neuron projection	22	0.101858	4.322	0.047	Cellular Component	GO:0043005	neuron projection	0.101858	0.325023	0	0	22	470
GO:0097731 9+0 non-motile cilium	5	0.102588	0.982	0.07	Cellular Component	GO:0097731	9+0 non-motile cilium	0.102588	0.325717	0	0	5	71
GO:0005912 adherens junction	10	0.10353	1.965	0.055	Cellular Component	GO:0005912	adherens junction	0.10353	0.327072	0	0	10	181
GO:0032613 interleukin-10 production	5	0.00913644	0.971	0.135	Biological Process	GO:0032613	interleukin-10 production	0.00913644	0.330191	0	0	5	37
GO:0032653 regulation of interleukin-10 production	5	0.00913644	0.971	0.135	Biological Process	GO:0032653	regulation of interleukin-10 production	0.00913644	0.330191	0	0	5	37
GO:1903053 regulation of extracellular matrix organization	5	0.00913644	0.971	0.135	Biological Process	GO:1903053	regulation of extracellular matrix organization	0.00913644	0.330191	0	0	5	37
GO:0035327 transcriptionally active chromatin	2	0.106166	0.393	0.125	Cellular Component	GO:0035327	transcriptionally active chromatin	0.106166	0.333741	0	0	2	16
GO:0045321 leukocyte activation	31	0.0094253	6.019	0.055	Biological Process	GO:0045321	leukocyte activation	0.0094253	0.336069	0	0	31	563
GO:0045655 regulation of monocyte differentiation	3	0.00954414	0.583	0.231	Biological Process	GO:0045655	regulation of monocyte differentiation	0.00954414	0.336069	0	0	3	13
GO:0072044 collecting duct development	3	0.00954414	0.583	0.231	Biological Process	GO:0072044	collecting duct development	0.00954414	0.336069	0	0	3	13
GO:0042733 embryonic digit morphogenesis	6	0.00956957	1.165	0.115	Biological Process	GO:0042733	embryonic digit morphogenesis	0.00956957	0.336069	0	0	6	52
GO:0045682 regulation of epidermis development	7	0.00980147	1.359	0.103	Biological Process	GO:0045682	regulation of epidermis development	0.00980147	0.336069	0	0	7	68
GO:0072524 pyridine-containing compound metabolic process	9	0.00982272	1.748	0.088	Biological Process	GO:0072524	pyridine-containing compound metabolic process	0.00982272	0.336069	0	0	9	102
GO:0000278 mitotic cell cycle	30	0.00984857	5.825	0.055	Biological Process	GO:0000278	mitotic cell cycle	0.00984857	0.336069	0	0	30	542
GO:0005975 carbohydrate metabolic process	24	0.0100113	4.66	0.059	Biological Process	GO:0005975	carbohydrate metabolic process	0.0100113	0.336069	0	0	24	408
GO:0030282 bone mineralization	8	0.0100592	1.553	0.094	Biological Process	GO:0030282	bone mineralization	0.0100592	0.336069	0	0	8	85
GO:0072009 nephron epithelium development	8	0.0100592	1.553	0.094	Biological Process	GO:0072009	nephron epithelium development	0.0100592	0.336069	0	0	8	85
GO:0051962 positive regulation of nervous system development	19	0.010074	3.689	0.063	Biological Process	GO:0051962	positive regulation of nervous system development	0.010074	0.336069	0	0	19	300
GO:0071702 organic substance transport	63	0.0101019	12.233	0.047	Biological Process	GO:0071702	organic substance transport	0.0101019	0.336069	0	0	63	1336
GO:0001649 osteoblast differentiation	11	0.010105	2.136	0.079	Biological Process	GO:0001649	osteoblast differentiation	0.010105	0.336069	0	0	11	139
GO:0031113 regulation of microtubule polymerization	5	0.0102235	0.971	0.132	Biological Process	GO:0031113	regulation of microtubule polymerization	0.0102235	0.337936	0	0	5	38
GO:0030139 endocytic vesicle	7	0.108549	1.375	0.061	Cellular Component	GO:0030139	endocytic vesicle	0.108549	0.339549	0	0	7	115
GO:0009056 catabolic process	70	0.0103662	13.592	0.046	Biological Process	GO:0009056	catabolic process	0.0103662	0.340578	0	0	70	1513
GO:1990778 protein localization to cell periphery	15	0.0104391	2.913	0.069	Biological Process	GO:1990778	protein localization to cell periphery	0.0104391	0.340905	0	0	15	218
GO:0044281 small molecule metabolic process	58	0.0105964	11.262	0.048	Biological Process	GO:0044281	small molecule metabolic process	0.0105964	0.341762	0	0	58	1215
GO:0035116 embryonic hindlimb morphogenesis	4	0.0106891	0.777	0.16	Biological Process	GO:0035116	embryonic hindlimb morphogenesis	0.0106891	0.341762	0	0	4	25
GO:0048534 hematopoietic or lymphoid organ development	34	0.0110098	6.602	0.053	Biological Process	GO:0048534	hematopoietic or lymphoid organ development	0.0110098	0.341762	0	0	34	639
GO:1901607 alpha-amino acid biosynthetic process	5	0.0113959	0.971	0.128	Biological Process	GO:1901607	alpha-amino acid biosynthetic process	0.0113959	0.341762	0	0	5	39
GO:0051963 regulation of synapse assembly	7	0.0114175	1.359	0.1	Biological Process	GO:0051963	regulation of synapse assembly	0.0114175	0.341762	0	0	7	70
GO:0071236 cellular response to antibiotic	7	0.0114175	1.359	0.1	Biological Process	GO:0071236	cellular response to antibiotic	0.0114175	0.341762	0	0	7	70
GO:0072080 nephron tubule development	7	0.0114175	1.359	0.1	Biological Process	GO:0072080	nephron tubule development	0.0114175	0.341762	0	0	7	70
GO:0015811 L-cystine transport	2	0.0115371	0.388	0.4	Biological Process	GO:0015811	L-cystine transport	0.0115371	0.341762	0	0	2	5
GO:0019852 L-ascorbic acid metabolic process	2	0.0115371	0.388	0.4	Biological Process	GO:0019852	L-ascorbic acid metabolic process	0.0115371	0.341762	0	0	2	5
GO:0034238 macrophage fusion	2	0.0115371	0.388	0.4	Biological Process	GO:0034238	macrophage fusion	0.0115371	0.341762	0	0	2	5
GO:0042998 positive regulation of Golgi to plasma membrane protein transport	2	0.0115371	0.388	0.4	Biological Process	GO:0042998	positive regulation of Golgi to plasma membrane protein transport	0.0115371	0.341762	0	0	2	5
GO:0048312 intracellular distribution of mitochondria	2	0.0115371	0.388	0.4	Biological Process	GO:0048312	intracellular distribution of mitochondria	0.0115371	0.341762	0	0	2	5
GO:0098883 synapse pruning	2	0.0115371	0.388	0.4	Biological Process	GO:0098883	synapse pruning	0.0115371	0.341762	0	0	2	5
GO:1900034 regulation of cellular response to heat	2	0.0115371	0.388	0.4	Biological Process	GO:1900034	regulation of cellular response to heat	0.0115371	0.341762	0	0	2	5
GO:1904026 regulation of collagen fibril organization	2	0.0115371	0.388	0.4	Biological Process	GO:1904026	regulation of collagen fibril organization	0.0115371	0.341762	0	0	2	5
GO:1905244 regulation of modification of synaptic structure	2	0.0115371	0.388	0.4	Biological Process	GO:1905244	regulation of modification of synaptic structure	0.0115371	0.341762	0	0	2	5
GO:2001046 positive regulation of integrin-mediated signaling pathway	2	0.0115371	0.388	0.4	Biological Process	GO:2001046	positive regulation of integrin-mediated signaling pathway	0.0115371	0.341762	0	0	2	5
GO:1902105 regulation of leukocyte differentiation	14	0.011858	2.718	0.07	Biological Process	GO:1902105	regulation of leukocyte differentiation	0.011858	0.344967	0	0	14	201
GO:0043029 T cell homeostasis	4	0.0122883	0.777	0.154	Biological Process	GO:0043029	T cell homeostasis	0.0122883	0.344967	0	0	4	26
GO:1905508 protein localization to microtubule organizing center	4	0.0122883	0.777	0.154	Biological Process	GO:1905508	protein localization to microtubule organizing center	0.0122883	0.344967	0	0	4	26
GO:2000279 negative regulation of DNA biosynthetic process	4	0.0122883	0.777	0.154	Biological Process	GO:2000279	negative regulation of DNA biosynthetic process	0.0122883	0.344967	0	0	4	26
GO:2000637 positive regulation of gene silencing by miRNA	4	0.0122883	0.777	0.154	Biological Process	GO:2000637	positive regulation of gene silencing by miRNA	0.0122883	0.344967	0	0	4	26
GO:0019359 nicotinamide nucleotide biosynthetic process	7	0.012294	1.359	0.099	Biological Process	GO:0019359	nicotinamide nucleotide biosynthetic process	0.012294	0.344967	0	0	7	71
GO:0019363 pyridine nucleotide biosynthetic process	7	0.012294	1.359	0.099	Biological Process	GO:0019363	pyridine nucleotide biosynthetic process	0.012294	0.344967	0	0	7	71
GO:0032092 positive regulation of protein binding	7	0.012294	1.359	0.099	Biological Process	GO:0032092	positive regulation of protein binding	0.012294	0.344967	0	0	7	71
GO:0048736 appendage development	11	0.0123353	2.136	0.077	Biological Process	GO:0048736	appendage development	0.0123353	0.344967	0	0	11	143
[truncated: 6,591 more rows]

## Sheet: Up_KEGG
Table S5. The GO and KEGG analyses of DE-miRNAs in LOW vs. CON.
[truncated: 331 more rows]

[truncated: 1 more sheets: Down_KEGG]
