# Supplementary material for: Identification of microRNAs implicated in modulating resveratrol-induced apoptosis in porcine granulosa cells
Source: Front Cell Dev Biol. 2023 May 5;11:1169745. doi: 10.3389/fcell.2023.1169745 (PMC10211428; doi:10.3389/fcell.2023.1169745)
Supplement: Supplementary file 8 [file Table7.XLSX]

## Sheet: apoptosis
Table S7. miRNA-mRNA network for apoptosis
S7A. Apoptosis network
miRNA	type	target gene
novel_710	1	ENSSSCG00000006496
novel_710	1	ENSSSCG00000007030
novel_710	1	ENSSSCG00000016958
ssc-miR-122-5p	1	ENSSSCG00000006496
ssc-miR-1285	1	ENSSSCG00000010081
ssc-miR-1285	1	ENSSSCG00000010271
ssc-miR-1285	1	ENSSSCG00000012825
ssc-miR-1285	1	ENSSSCG00000036321
ssc-miR-129a-5p	1	ENSSSCG00000012981
ssc-miR-140-5p	1	ENSSSCG00000023666
ssc-miR-143-5p	1	ENSSSCG00000009799
ssc-miR-143-5p	1	ENSSSCG00000022689
ssc-miR-143-5p	1	ENSSSCG00000039139
ssc-miR-146a-5p	1	ENSSSCG00000012970
ssc-miR-193a-3p	1	ENSSSCG00000001009
ssc-miR-31	1	ENSSSCG00000012825
ssc-miR-31	1	ENSSSCG00000037719
ssc-miR-320	1	ENSSSCG00000032408
ssc-miR-320	1	ENSSSCG00000037719
ssc-miR-320	1	ENSSSCG00000040486
ssc-miR-34a	1	ENSSSCG00000001009
ssc-miR-34a	1	ENSSSCG00000012825
ssc-miR-34a	1	ENSSSCG00000030957
ssc-miR-34a	1	ENSSSCG00000037719
ssc-miR-423-3p	1	ENSSSCG00000012970
ssc-miR-423-3p	1	ENSSSCG00000039909
ssc-miR-486	1	ENSSSCG00000001516
ssc-miR-486	1	ENSSSCG00000003909
ssc-miR-503	1	ENSSSCG00000005654
ssc-miR-503	1	ENSSSCG00000038918
ssc-miR-671-3p	1	ENSSSCG00000003395
ssc-miR-671-3p	1	ENSSSCG00000007585
ssc-miR-7135-3p	1	ENSSSCG00000000769
ssc-miR-7857-3p	1	ENSSSCG00000000708

## Sheet: metabolic
Table S7. miRNA-mRNA network for apoptosis
S7B. Metabolic network
miRNA	type	mRNA
novel_710	1	ENSSSCG00000000204
novel_710	1	ENSSSCG00000000411
novel_710	1	ENSSSCG00000000730
novel_710	1	ENSSSCG00000001596
novel_710	1	ENSSSCG00000002315
novel_710	1	ENSSSCG00000002404
novel_710	1	ENSSSCG00000003217
novel_710	1	ENSSSCG00000003973
novel_710	1	ENSSSCG00000005918
novel_710	1	ENSSSCG00000006089
novel_710	1	ENSSSCG00000006496
novel_710	1	ENSSSCG00000007030
novel_710	1	ENSSSCG00000007122
novel_710	1	ENSSSCG00000013481
novel_710	1	ENSSSCG00000013633
novel_710	1	ENSSSCG00000013647
novel_710	1	ENSSSCG00000014097
novel_710	1	ENSSSCG00000014804
novel_710	1	ENSSSCG00000015720
novel_710	1	ENSSSCG00000016958
novel_710	1	ENSSSCG00000017146
novel_710	1	ENSSSCG00000022609
novel_710	1	ENSSSCG00000026169
novel_710	1	ENSSSCG00000028373
novel_710	1	ENSSSCG00000035653
novel_710	1	ENSSSCG00000036504
novel_710	1	ENSSSCG00000036614
novel_710	1	ENSSSCG00000036832
novel_710	1	ENSSSCG00000037159
novel_710	1	ENSSSCG00000038917
novel_710	1	ENSSSCG00000040086
ssc-miR-1285	1	ENSSSCG00000000741
ssc-miR-1285	1	ENSSSCG00000001002
ssc-miR-1285	1	ENSSSCG00000001062
ssc-miR-1285	1	ENSSSCG00000001572
ssc-miR-1285	1	ENSSSCG00000001852
ssc-miR-1285	1	ENSSSCG00000003017
ssc-miR-1285	1	ENSSSCG00000004550
ssc-miR-1285	1	ENSSSCG00000004699
ssc-miR-1285	1	ENSSSCG00000006371
ssc-miR-1285	1	ENSSSCG00000007950
ssc-miR-1285	1	ENSSSCG00000009613
ssc-miR-1285	1	ENSSSCG00000010081
ssc-miR-1285	1	ENSSSCG00000011127
ssc-miR-1285	1	ENSSSCG00000012825
ssc-miR-1285	1	ENSSSCG00000012911
ssc-miR-1285	1	ENSSSCG00000013620
ssc-miR-1285	1	ENSSSCG00000014048
ssc-miR-1285	1	ENSSSCG00000014240
ssc-miR-1285	1	ENSSSCG00000017343
ssc-miR-1285	1	ENSSSCG00000017398
ssc-miR-1285	1	ENSSSCG00000017759
ssc-miR-1285	1	ENSSSCG00000017882
ssc-miR-1285	1	ENSSSCG00000020899
ssc-miR-1285	1	ENSSSCG00000023165
ssc-miR-1285	1	ENSSSCG00000024385
ssc-miR-1285	1	ENSSSCG00000024791
ssc-miR-1285	1	ENSSSCG00000025560
ssc-miR-1285	1	ENSSSCG00000027072
ssc-miR-1285	1	ENSSSCG00000028794
ssc-miR-1285	1	ENSSSCG00000029088
ssc-miR-1285	1	ENSSSCG00000030042
ssc-miR-1285	1	ENSSSCG00000031474
ssc-miR-1285	1	ENSSSCG00000033171
ssc-miR-1285	1	ENSSSCG00000033985
ssc-miR-1285	1	ENSSSCG00000034379
ssc-miR-1285	1	ENSSSCG00000034701
ssc-miR-1285	1	ENSSSCG00000036321
ssc-miR-1285	1	ENSSSCG00000036870
ssc-miR-1285	1	ENSSSCG00000037427
ssc-miR-1285	1	ENSSSCG00000037920
ssc-miR-1285	1	ENSSSCG00000038967
ssc-miR-1285	1	ENSSSCG00000040288
ssc-miR-1285	1	ENSSSCG00000040779
ssc-miR-143-5p	1	ENSSSCG00000000035
ssc-miR-143-5p	1	ENSSSCG00000000433
ssc-miR-143-5p	1	ENSSSCG00000000681
ssc-miR-143-5p	1	ENSSSCG00000001488
ssc-miR-143-5p	1	ENSSSCG00000002762
ssc-miR-143-5p	1	ENSSSCG00000003403
ssc-miR-143-5p	1	ENSSSCG00000003433
ssc-miR-143-5p	1	ENSSSCG00000003664
ssc-miR-143-5p	1	ENSSSCG00000003702
ssc-miR-143-5p	1	ENSSSCG00000003971
ssc-miR-143-5p	1	ENSSSCG00000004823
ssc-miR-143-5p	1	ENSSSCG00000004861
ssc-miR-143-5p	1	ENSSSCG00000005852
ssc-miR-143-5p	1	ENSSSCG00000006273
ssc-miR-143-5p	1	ENSSSCG00000006702
ssc-miR-143-5p	1	ENSSSCG00000007942
ssc-miR-143-5p	1	ENSSSCG00000007952
ssc-miR-143-5p	1	ENSSSCG00000007954
ssc-miR-143-5p	1	ENSSSCG00000008614
ssc-miR-143-5p	1	ENSSSCG00000008740
ssc-miR-143-5p	1	ENSSSCG00000009259
ssc-miR-143-5p	1	ENSSSCG00000009545
ssc-miR-143-5p	1	ENSSSCG00000009759
ssc-miR-143-5p	1	ENSSSCG00000009799
ssc-miR-143-5p	1	ENSSSCG00000009805
ssc-miR-143-5p	1	ENSSSCG00000009988
ssc-miR-143-5p	1	ENSSSCG00000010097
ssc-miR-143-5p	1	ENSSSCG00000010138
ssc-miR-143-5p	1	ENSSSCG00000010635
ssc-miR-143-5p	1	ENSSSCG00000011001
ssc-miR-143-5p	1	ENSSSCG00000011134
ssc-miR-143-5p	1	ENSSSCG00000011284
ssc-miR-143-5p	1	ENSSSCG00000011301
ssc-miR-143-5p	1	ENSSSCG00000012376
ssc-miR-143-5p	1	ENSSSCG00000012440
ssc-miR-143-5p	1	ENSSSCG00000012606
ssc-miR-143-5p	1	ENSSSCG00000012770
ssc-miR-143-5p	1	ENSSSCG00000012963
ssc-miR-143-5p	1	ENSSSCG00000013467
ssc-miR-143-5p	1	ENSSSCG00000013534
ssc-miR-143-5p	1	ENSSSCG00000014946
ssc-miR-143-5p	1	ENSSSCG00000016168
ssc-miR-143-5p	1	ENSSSCG00000016512
ssc-miR-143-5p	1	ENSSSCG00000016597
ssc-miR-143-5p	1	ENSSSCG00000017114
ssc-miR-143-5p	1	ENSSSCG00000020754
ssc-miR-143-5p	1	ENSSSCG00000020813
ssc-miR-143-5p	1	ENSSSCG00000021581
ssc-miR-143-5p	1	ENSSSCG00000021837
ssc-miR-143-5p	1	ENSSSCG00000022689
ssc-miR-143-5p	1	ENSSSCG00000024626
ssc-miR-143-5p	1	ENSSSCG00000024636
ssc-miR-143-5p	1	ENSSSCG00000026754
ssc-miR-143-5p	1	ENSSSCG00000027057
ssc-miR-143-5p	1	ENSSSCG00000027288
ssc-miR-143-5p	1	ENSSSCG00000027956
ssc-miR-143-5p	1	ENSSSCG00000028363
ssc-miR-143-5p	1	ENSSSCG00000028481
ssc-miR-143-5p	1	ENSSSCG00000031076
ssc-miR-143-5p	1	ENSSSCG00000031080
ssc-miR-143-5p	1	ENSSSCG00000031300
ssc-miR-143-5p	1	ENSSSCG00000031889
ssc-miR-143-5p	1	ENSSSCG00000031941
ssc-miR-143-5p	1	ENSSSCG00000032003
ssc-miR-143-5p	1	ENSSSCG00000032242
ssc-miR-143-5p	1	ENSSSCG00000033032
ssc-miR-143-5p	1	ENSSSCG00000033327
ssc-miR-143-5p	1	ENSSSCG00000033363
ssc-miR-143-5p	1	ENSSSCG00000034400
ssc-miR-143-5p	1	ENSSSCG00000034905
ssc-miR-143-5p	1	ENSSSCG00000035238
ssc-miR-143-5p	1	ENSSSCG00000035532
ssc-miR-143-5p	1	ENSSSCG00000035727
ssc-miR-143-5p	1	ENSSSCG00000035895
ssc-miR-143-5p	1	ENSSSCG00000036098
ssc-miR-143-5p	1	ENSSSCG00000036595
ssc-miR-143-5p	1	ENSSSCG00000036608
ssc-miR-143-5p	1	ENSSSCG00000037102
ssc-miR-143-5p	1	ENSSSCG00000037531
ssc-miR-143-5p	1	ENSSSCG00000037682
ssc-miR-143-5p	1	ENSSSCG00000038056
ssc-miR-143-5p	1	ENSSSCG00000038189
ssc-miR-143-5p	1	ENSSSCG00000039139
ssc-miR-143-5p	1	ENSSSCG00000039196
ssc-miR-143-5p	1	ENSSSCG00000039390
ssc-miR-143-5p	1	ENSSSCG00000040139
ssc-miR-320	1	ENSSSCG00000000039
ssc-miR-320	1	ENSSSCG00000000077
ssc-miR-320	1	ENSSSCG00000000169
ssc-miR-320	1	ENSSSCG00000000365
ssc-miR-320	1	ENSSSCG00000000682
ssc-miR-320	1	ENSSSCG00000000837
ssc-miR-320	1	ENSSSCG00000001052
ssc-miR-320	1	ENSSSCG00000001511
ssc-miR-320	1	ENSSSCG00000001823
ssc-miR-320	1	ENSSSCG00000001888
ssc-miR-320	1	ENSSSCG00000001904
ssc-miR-320	1	ENSSSCG00000003263
ssc-miR-320	1	ENSSSCG00000003570
ssc-miR-320	1	ENSSSCG00000004029
ssc-miR-320	1	ENSSSCG00000004753
ssc-miR-320	1	ENSSSCG00000005701
ssc-miR-320	1	ENSSSCG00000006510
ssc-miR-320	1	ENSSSCG00000006691
ssc-miR-320	1	ENSSSCG00000007623
ssc-miR-320	1	ENSSSCG00000007958
ssc-miR-320	1	ENSSSCG00000007988
ssc-miR-320	1	ENSSSCG00000008043
ssc-miR-320	1	ENSSSCG00000008118
ssc-miR-320	1	ENSSSCG00000008170
ssc-miR-320	1	ENSSSCG00000009148
ssc-miR-320	1	ENSSSCG00000009245
ssc-miR-320	1	ENSSSCG00000010032
ssc-miR-320	1	ENSSSCG00000010108
ssc-miR-320	1	ENSSSCG00000011849
ssc-miR-320	1	ENSSSCG00000011895
ssc-miR-320	1	ENSSSCG00000011903
ssc-miR-320	1	ENSSSCG00000012405
ssc-miR-320	1	ENSSSCG00000012650
ssc-miR-320	1	ENSSSCG00000012896
ssc-miR-320	1	ENSSSCG00000013233
ssc-miR-320	1	ENSSSCG00000013304
ssc-miR-320	1	ENSSSCG00000013448
ssc-miR-320	1	ENSSSCG00000013656
ssc-miR-320	1	ENSSSCG00000013862
ssc-miR-320	1	ENSSSCG00000015072
ssc-miR-320	1	ENSSSCG00000016585
ssc-miR-320	1	ENSSSCG00000016590
ssc-miR-320	1	ENSSSCG00000017254
ssc-miR-320	1	ENSSSCG00000017290
ssc-miR-320	1	ENSSSCG00000017607
ssc-miR-320	1	ENSSSCG00000017864
ssc-miR-320	1	ENSSSCG00000017874
ssc-miR-320	1	ENSSSCG00000017896
ssc-miR-320	1	ENSSSCG00000017923
ssc-miR-320	1	ENSSSCG00000021354
ssc-miR-320	1	ENSSSCG00000023674
ssc-miR-320	1	ENSSSCG00000023807
ssc-miR-320	1	ENSSSCG00000023978
ssc-miR-320	1	ENSSSCG00000024222
ssc-miR-320	1	ENSSSCG00000025568
ssc-miR-320	1	ENSSSCG00000025796
ssc-miR-320	1	ENSSSCG00000026063
ssc-miR-320	1	ENSSSCG00000026794
ssc-miR-320	1	ENSSSCG00000027478
ssc-miR-320	1	ENSSSCG00000027538
ssc-miR-320	1	ENSSSCG00000028180
ssc-miR-320	1	ENSSSCG00000029637
ssc-miR-320	1	ENSSSCG00000030206
ssc-miR-320	1	ENSSSCG00000030672
ssc-miR-320	1	ENSSSCG00000032408
ssc-miR-320	1	ENSSSCG00000033082
ssc-miR-320	1	ENSSSCG00000033833
ssc-miR-320	1	ENSSSCG00000034230
ssc-miR-320	1	ENSSSCG00000034758
ssc-miR-320	1	ENSSSCG00000036352
ssc-miR-320	1	ENSSSCG00000037719
ssc-miR-320	1	ENSSSCG00000038520
ssc-miR-320	1	ENSSSCG00000038598
ssc-miR-320	1	ENSSSCG00000039315
ssc-miR-320	1	ENSSSCG00000039390
ssc-miR-320	1	ENSSSCG00000039703
ssc-miR-320	1	ENSSSCG00000039830
ssc-miR-320	1	ENSSSCG00000040849
ssc-miR-34a	1	ENSSSCG00000000031
ssc-miR-34a	1	ENSSSCG00000000260
ssc-miR-34a	1	ENSSSCG00000000681
ssc-miR-34a	1	ENSSSCG00000000687
ssc-miR-34a	1	ENSSSCG00000000691
ssc-miR-34a	1	ENSSSCG00000000705
ssc-miR-34a	1	ENSSSCG00000001009
ssc-miR-34a	1	ENSSSCG00000001414
ssc-miR-34a	1	ENSSSCG00000001654
ssc-miR-34a	1	ENSSSCG00000002396
ssc-miR-34a	1	ENSSSCG00000002433
ssc-miR-34a	1	ENSSSCG00000002467
ssc-miR-34a	1	ENSSSCG00000002497
ssc-miR-34a	1	ENSSSCG00000003369
ssc-miR-34a	1	ENSSSCG00000003539
ssc-miR-34a	1	ENSSSCG00000003805
ssc-miR-34a	1	ENSSSCG00000004845
ssc-miR-34a	1	ENSSSCG00000005490
ssc-miR-34a	1	ENSSSCG00000005584
ssc-miR-34a	1	ENSSSCG00000005628
ssc-miR-34a	1	ENSSSCG00000005636
ssc-miR-34a	1	ENSSSCG00000005701
ssc-miR-34a	1	ENSSSCG00000005918
ssc-miR-34a	1	ENSSSCG00000006618
ssc-miR-34a	1	ENSSSCG00000006956
ssc-miR-34a	1	ENSSSCG00000007426
ssc-miR-34a	1	ENSSSCG00000007673
ssc-miR-34a	1	ENSSSCG00000007718
ssc-miR-34a	1	ENSSSCG00000007839
ssc-miR-34a	1	ENSSSCG00000008017
ssc-miR-34a	1	ENSSSCG00000008122
ssc-miR-34a	1	ENSSSCG00000008123
ssc-miR-34a	1	ENSSSCG00000008159
ssc-miR-34a	1	ENSSSCG00000008197
ssc-miR-34a	1	ENSSSCG00000008225
ssc-miR-34a	1	ENSSSCG00000008293
ssc-miR-34a	1	ENSSSCG00000009148
ssc-miR-34a	1	ENSSSCG00000009250
ssc-miR-34a	1	ENSSSCG00000009620
ssc-miR-34a	1	ENSSSCG00000009817
ssc-miR-34a	1	ENSSSCG00000010092
ssc-miR-34a	1	ENSSSCG00000010253
ssc-miR-34a	1	ENSSSCG00000010519
ssc-miR-34a	1	ENSSSCG00000010861
ssc-miR-34a	1	ENSSSCG00000011190
ssc-miR-34a	1	ENSSSCG00000011347
ssc-miR-34a	1	ENSSSCG00000011620
ssc-miR-34a	1	ENSSSCG00000012779
ssc-miR-34a	1	ENSSSCG00000012825
ssc-miR-34a	1	ENSSSCG00000012910
ssc-miR-34a	1	ENSSSCG00000013050
ssc-miR-34a	1	ENSSSCG00000013259
ssc-miR-34a	1	ENSSSCG00000013269
ssc-miR-34a	1	ENSSSCG00000013442
ssc-miR-34a	1	ENSSSCG00000013457
ssc-miR-34a	1	ENSSSCG00000013517
ssc-miR-34a	1	ENSSSCG00000013534
ssc-miR-34a	1	ENSSSCG00000013747
ssc-miR-34a	1	ENSSSCG00000013878
ssc-miR-34a	1	ENSSSCG00000013889
ssc-miR-34a	1	ENSSSCG00000013896
ssc-miR-34a	1	ENSSSCG00000015644
ssc-miR-34a	1	ENSSSCG00000015649
ssc-miR-34a	1	ENSSSCG00000016204
ssc-miR-34a	1	ENSSSCG00000016349
ssc-miR-34a	1	ENSSSCG00000016435
ssc-miR-34a	1	ENSSSCG00000016743
ssc-miR-34a	1	ENSSSCG00000017068
ssc-miR-34a	1	ENSSSCG00000017364
ssc-miR-34a	1	ENSSSCG00000017397
ssc-miR-34a	1	ENSSSCG00000017428
ssc-miR-34a	1	ENSSSCG00000017694
ssc-miR-34a	1	ENSSSCG00000017700
ssc-miR-34a	1	ENSSSCG00000017727
ssc-miR-34a	1	ENSSSCG00000017761
ssc-miR-34a	1	ENSSSCG00000021581
ssc-miR-34a	1	ENSSSCG00000021911
ssc-miR-34a	1	ENSSSCG00000022177
ssc-miR-34a	1	ENSSSCG00000023245
ssc-miR-34a	1	ENSSSCG00000023304
ssc-miR-34a	1	ENSSSCG00000023653
ssc-miR-34a	1	ENSSSCG00000024259
ssc-miR-34a	1	ENSSSCG00000024261
ssc-miR-34a	1	ENSSSCG00000025545
ssc-miR-34a	1	ENSSSCG00000025928
ssc-miR-34a	1	ENSSSCG00000026006
ssc-miR-34a	1	ENSSSCG00000026067
ssc-miR-34a	1	ENSSSCG00000026793
ssc-miR-34a	1	ENSSSCG00000027205
ssc-miR-34a	1	ENSSSCG00000028210
ssc-miR-34a	1	ENSSSCG00000028343
ssc-miR-34a	1	ENSSSCG00000028446
ssc-miR-34a	1	ENSSSCG00000028671
ssc-miR-34a	1	ENSSSCG00000028827
ssc-miR-34a	1	ENSSSCG00000029102
ssc-miR-34a	1	ENSSSCG00000030030
ssc-miR-34a	1	ENSSSCG00000030165
ssc-miR-34a	1	ENSSSCG00000030318
ssc-miR-34a	1	ENSSSCG00000030707
ssc-miR-34a	1	ENSSSCG00000030957
ssc-miR-34a	1	ENSSSCG00000031117
ssc-miR-34a	1	ENSSSCG00000032284
ssc-miR-34a	1	ENSSSCG00000032731
ssc-miR-34a	1	ENSSSCG00000032932
ssc-miR-34a	1	ENSSSCG00000034357
ssc-miR-34a	1	ENSSSCG00000035419
ssc-miR-34a	1	ENSSSCG00000035524
ssc-miR-34a	1	ENSSSCG00000035527
ssc-miR-34a	1	ENSSSCG00000035728
ssc-miR-34a	1	ENSSSCG00000036595
ssc-miR-34a	1	ENSSSCG00000036832
ssc-miR-34a	1	ENSSSCG00000037719
ssc-miR-34a	1	ENSSSCG00000038509
ssc-miR-34a	1	ENSSSCG00000038614
ssc-miR-34a	1	ENSSSCG00000038682
ssc-miR-34a	1	ENSSSCG00000038806
ssc-miR-34a	1	ENSSSCG00000038839
ssc-miR-34a	1	ENSSSCG00000038965
ssc-miR-34a	1	ENSSSCG00000040461
ssc-miR-34a	1	ENSSSCG00000040845
ssc-miR-34a	1	ENSSSCG00000040849
ssc-miR-34a	1	ENSSSCG00000040944
